# Supplementary material for: MFSD7c functions as a transporter of choline at the blood–brain barrier
Source: Cell Res. 2024 Feb 2;34(3):245–57. doi: 10.1038/s41422-023-00923-y (PMC10907603; doi:10.1038/s41422-023-00923-y)
Supplement: Supplementary file 11 — Supplementary Tables 1–5 [file 41422_2023_923_MOESM11_ESM.xlsx]

## Sheet: Legend
WT1B-8B: brain samples from wild-type embryos 1-8
KO1B-8B: brain samples from knockout embryos 1-8
WT avg: average of WT samples
KO avg: average of KO samples
Table S1: metabolites from amino acid pathways
Table S2: metabolites from carbohydrate pathways
Table S3: cofactors and metabolites in TCA cycles
Table S4: metabolites from lipid metabolism pathways
Table S5: other metabolites

## Sheet: Table S1-AA
PATHWAY SORTORDER	COMP ID	PLATFORM	CHEMICAL ID	RI	MASS	PUBCHEM	CAS	KEGG	Group/HMDB	WT1B	WT2B	WT3B	WT4B	WT5B	WT6B	WT7B	WT8B	KO1B	KO2B	KO3B	KO4B	KO5B	KO6B	KO7B	KO8B	WT avg	KO avg	KO/WT	BIOCHEMICAL	SUPER PATHWAY	SUB PATHWAY
503	57814	LC/MS Pos Early	100016038	3080	188.176					849671	1098014	1103234	1133034	891965	846577	708604	1090373	3465730	2223959	3566454	2524449	2580578	1834917	2451537	3000150	965184	2.70597e+06	2.80358	(N(1) + N(8))-acetylspermidine	Amino Acid	Polyamine Metabolism
381	33441	LC/MS Pos Early	100001055	2810	232.154	168379	25518-49-4		HMDB00736	10540462	16546167	14253392	6959665	7545764	6171306	13804144	16330239	33089954	23914668	37976604	29960906	36166664	9015200	16949904	14975367	1.15189e+07	2.52562e+07	2.19259	isobutyrylcarnitine (C4)	Amino Acid	Leucine, Isoleucine and Valine Metabolism
278	18349	LC/MS Neg	100000463	2286	204.067	92904	832-97-3	C02043	HMDB00671	307160	202693	170442	230225	220257	139033	179873	214202	494249	484786	447813	551596	385803	205490	385682	391737	207986	418394	2.01165	indolelactate	Amino Acid	Tryptophan Metabolism
4	1516	LC/MS Pos Early	1023	1280	90.055	1088	107-97-1	C00213	HMDB00271	2413149	1949865	1529068	1350708	716944	1499841	974017	1590671	3344352	2547618	6167247	3016862	2105205	1853299	2506713	2313329	1.50303e+06	2.98183e+06	1.98387	sarcosine	Amino Acid	Glycine, Serine and Threonine Metabolism
45	15720	LC/MS Pos Early	100000282	1050	190.071	70914	1430871	C00624	HMDB01138	2848801	3096890	3931071	3987229	3429171	3348093	3829875	4036022	7183912	5171939	9117203	6116698	7674572	6.47371e+06	5.82725e+06	7455733	3563394	6.87763e+06	1.93008	N-acetylglutamate	Amino Acid	Glutamate Metabolism
318	34407	LC/MS Pos Early	100001393	3085	246.17	6426851	31023-24-2		HMDB00688	11911774	11714672	11173797	9138738	7434060	7.4662e+06	12382885	15323008	30737984	19595348	31293096	20775804	26802126	8009492	15224867	13565664	1.08181e+07	2.07505e+07	1.91813	isovalerylcarnitine (C5)	Amino Acid	Leucine, Isoleucine and Valine Metabolism
157	62564	LC/MS Neg	100020421	1846	252.088					104328	100146	119164	72502	67470	63325	53908	65036	168093	140543	213505	177716	173671	74819	106298	125454	80734.9	147512	1.82712	1-carboxyethyltyrosine	Amino Acid	Tyrosine Metabolism
353	62558	LC/MS Neg	100020427	2628	202.108					83453	71800	105538	44500	41839.4	27189.5	45594	50579	105710	90888	142258	156314	154843	48130	66892	68420.3	58811.6	104182	1.77145	1-carboxyethylisoleucine	Amino Acid	Leucine, Isoleucine and Valine Metabolism
171	32197	LC/MS Neg	240	1379	181.051	9378	6482-98-0	C03672	HMDB00755	1.38699e+06	992644	1045361	1066030	889102	760684	1082030	1011574	2089568	1703869	2237200	1952567	1546492	925786	2154830	1.52753e+06	1.0293e+06	1.76723e+06	1.71692	3-(4-hydroxyphenyl)lactate (HPLA)	Amino Acid	Tyrosine Metabolism
376	62562	LC/MS Neg	100020423	2008	188.093					369718	331943	502586	297680	236212	221906	234771	315825	605273	548865	657582	692718	662858	256323	345836	404833	313830	521786	1.66264	1-carboxyethylvaline	Amino Acid	Leucine, Isoleucine and Valine Metabolism
311	22132	LC/MS Neg	100000706	1840	131.071	83697	10303-64-7	C03264	HMDB00746	207194	114375	143042	126868	101800	116312	128490	166954	262321	253430	336579	211622	219513	118967	166942	191206	138129	220072	1.59323	alpha-hydroxyisocaproate	Amino Acid	Leucine, Isoleucine and Valine Metabolism
139	62566	LC/MS Neg	100020419	2844	236.093					265113	248241	323754	202191	175217	161673	166730	190246	351894	365717	422433	448032	376743	186776	264658	289116	216646	338171	1.56094	1-carboxyethylphenylalanine	Amino Acid	Phenylalanine Metabolism
305	62559	LC/MS Neg	100020425	2663	202.108					311577	281659	355578	241618	188244	200873	185339	223676	396004	411899	521076	448855	407772	237394	274802	348016	248570	380727	1.53167	1-carboxyethylleucine	Amino Acid	Leucine, Isoleucine and Valine Metabolism
83	1574	LC/MS Pos Early	354	3035	112.087	774	51-45-6	C00388	HMDB00870	712338	158801	160912	607547	228215	86368			379348	739600	392595	1251368	288340	115487	475770	292385	325697	491862	1.51018	histamine	Amino Acid	Histidine Metabolism
531	18368	LC/MS Neg	1224	925	353.06	333293	7729-20-6			70124			219974	349653	97411	193878	42731	93440	331175			76547	170759		529333	162295	240251	1.48033	cys-gly, oxidized	Amino Acid	Glutathione Metabolism
459	48434	LC/MS Pos Early	100001577	1010	218.113	656979	33965-42-3	C15532	HMDB00856	281214	155164	214852	297400	232252	323525	185288	268981	466789	248325	450242	413947	334792	281956	348786	260857	244834	350712	1.43244	N-acetylcitrulline	Amino Acid	Urea cycle; Arginine and Proline Metabolism
55	1416	LC/MS Pos Early	141	2048	104.071	119	56-12-2	C00334	HMDB00112	136330480	196745504	184458688	164939312	159477376	186160496	130500200	131824304	264663520	182069456	283276576	223507552	251791040	238826656	193498576	209014208	161304545	230830948	1.43103	gamma-aminobutyrate (GABA)	Amino Acid	Glutamate Metabolism
82	15747	LC/MS Neg	100000044	1124.8	239.115	112072	10030-52-1	C01262	HMDB00194	185425	226465	132643	155033	215006	187264	50042	88664	288054	170200	277792	193202	153934	142532	266878	256225	155068	218602	1.40972	anserine	Amino Acid	Histidine Metabolism
301	1587	LC/MS Neg	1082	2400	172.098	70912	1188-21-2	C02710	HMDB11756	56528	35002	37714	47357	42293	39352	54636	60478	72776	76876	93565	59434	57090	40003	54290	67652	46670	65210.8	1.39727	N-acetylleucine	Amino Acid	Leucine, Isoleucine and Valine Metabolism
355	36746	LC/MS Neg	100001541	1800	131.071	164623	488-15-3		HMDB00317	86378	54613	103385	47295	40073	39899	79200	99976	117162	99451	134698	90903	120013	58196	68913	72804	68852.4	95267.5	1.38365	2-hydroxy-3-methylvalerate	Amino Acid	Leucine, Isoleucine and Valine Metabolism
85	43831	LC/MS Pos Early	100001204	3040	126.103	3614	501-75-7	C05127	HMDB00898	1374065	992362	504386	1147100	966070	831982	243619	294429	1136481	964045	1110784	2206984	735479	613494	1024852	941124	794252	1.09166e+06	1.37445	1-methylhistamine	Amino Acid	Histidine Metabolism
46	33943	LC/MS Pos Early	100001253	845	189.087	182230	2490-97-3	C02716	HMDB06029	3016370	3313151	3956349	4377853	4038657	4817357	2887729	3347334	4337440	4238035	6122957	5098356	5.40954e+06	4518800	5155924	5924576	3719350	5.1007e+06	1.3714	N-acetylglutamine	Amino Acid	Glutamate Metabolism
379	33937	LC/MS Neg	100001300	1126	117.056	99823	600-37-3		HMDB00407	515118	306270	385319	538680	312303	269974	410923	432143	666584	526312	793142	569032	493458	241928	556398	454807	396341	537708	1.35668	alpha-hydroxyisovalerate	Amino Acid	Leucine, Isoleucine and Valine Metabolism
528	15731	LC/MS Pos Early	1343	2124	380.112	440018	54398-03-7	C03451	HMDB01066	1813870	148169	389625	1345308	1.93934e+06	420741	288151	118037	579857	2231290	1202702	2460565	997054	206807	85796	927408	807906	1.08643e+06	1.34475	S-lactoylglutathione	Amino Acid	Glutathione Metabolism
476	57461	LC/MS Pos Early	100002769	2150	176.103	160437	157-07-3		HMDB03148	569730	544230	479524	421732	401926	487200	413810	427655	638269	530482	853219	645631	609780	475575	586001	677189	468226	627018	1.33914	argininate*	Amino Acid	Urea cycle; Arginine and Proline Metabolism
546	62804	LC/MS Neg	269	1326	535.084	11953788	6477-52-7	C00920		511486	333906	292139	654866	514109	302985	560212	282736	382763	486159	355969	457920	280106	439747	1280503	930436	431555	576700	1.33633	CoA-glutathione*	Amino Acid	Glutathione Metabolism
256	1417	LC/MS Neg	98	2224	188.035	3845	492-27-3	C01717	HMDB00715	21066			20083					25778	37429	21222	35184	20646		25331	26580	20574.5	27452.9	1.33431	kynurenate	Amino Acid	Tryptophan Metabolism
79	1768	LC/MS Pos Early	249	2942	227.114	439224	305-84-0	C00386	HMDB00033	812079	756574	526959	524502	545200	658765	299280	474929	943170	733794	1138791	915362	574462	382781	616647	714547	574786	752444	1.30909	carnosine	Amino Acid	Histidine Metabolism
86	32350	LC/MS Pos Early	100001208	2064	141.066	75810	2625-49-2	C05828	HMDB02820	1072117	411637	517564	813919	725448	558826	491076	525941	1003442	1057014	1095332	946445	631211	295496	906324	760776	639566	837005	1.30871	1-methyl-4-imidazoleacetate	Amino Acid	Histidine Metabolism
17	33939	LC/MS Neg	100001274	821.6	160.061	152204	17093-74-2		HMDB62557	1309273	972524	1138075	1297347	1126072	1098826	1226882	1386138	1564195	1483155	1916195	1609264	1.61973e+06	1173677	1430031	1578066	1.19439e+06	1.54679e+06	1.29504	N-acetylthreonine	Amino Acid	Glycine, Serine and Threonine Metabolism
469	35127	LC/MS Pos Early	100001167	2128	229.118	11673055	18684-24-7		HMDB06695	9654987	3.69515e+06	3759565	6.31191e+06	5841881	3947377	2.92268e+06	3351965	5822327	8429152	7340641	8842094	4740368	4.01884e+06	5367104	5934731	4.93569e+06	6.31191e+06	1.27883	prolylhydroxyproline	Amino Acid	Urea cycle; Arginine and Proline Metabolism
293	27672	LC/MS Neg	100000467	2222.2	212.002	10258	2642-37-7		HMDB00682	1731930	610150	896632	1351816	1014007	559667	1099252	1108720	1824734	2190122	1591690	1.42799e+06	888147	472370	1084040	1203386	1.04652e+06	1.33531e+06	1.27595	3-indoxyl sulfate	Amino Acid	Tryptophan Metabolism
520	27727	LC/MS Pos Early	448	2667	613.159	65359	103239-24-3	C00127	HMDB03337	10193734	9872197	9534774	14339889	10984167	13101698	11361467	15356195	11391220	10155661	12253448	13656544	9179773	8569125	41774024	13863550	1.1843e+07	1.51054e+07	1.27547	glutathione, oxidized (GSSG)	Amino Acid	Glutathione Metabolism
349	33967	LC/MS Neg	100001276	2325	172.098	306109	3077-46-1		HMDB61684	32151	17505		23353				28022	21900	30223	40311	35287	33592		30762		25257.8	32012.5	1.26743	N-acetylisoleucine	Amino Acid	Leucine, Isoleucine and Valine Metabolism
360	35428	LC/MS Pos Early	100001597	2962	244.154	22833596	64191-86-2		HMDB02366	160371	222732	204816	154010	122194	114441	172480	239476	242427	224602	335387	238223	276763	138256	148543	154071	173815	219784	1.26447	tiglyl carnitine (C5)	Amino Acid	Leucine, Isoleucine and Valine Metabolism
354	15676	LC/MS Neg	100000036	2064.2	129.056	47	1460-34-0;51829-07-3	C00671	HMDB03736	151246	83726	114238	93820	57623	73265	127435	200652	138178	208347	282917	113089	149973	71695	42286	119785	112751	140784	1.24863	3-methyl-2-oxovalerate	Amino Acid	Leucine, Isoleucine and Valine Metabolism
394	44878	LC/MS Pos Early	100004635	1250	182.048	69961	820-10-0			64760	90499		78403	62430	128899	75080	59867	129185	66354	84746	77749	110634		119608		79991.1	98046	1.22571	methionine sulfone	Amino Acid	Methionine, Cysteine, SAM and Taurine Metabolism
373	1591	LC/MS Neg	1084	1704	158.082	66789	96-81-1		HMDB11757	57644	48120	59267	53438	41854	56488	60517	70577	59873	74744	94113	65736	65783	48372	61527	77811	55988.1	68494.9	1.22338	N-acetylvaline	Amino Acid	Leucine, Isoleucine and Valine Metabolism
10	37076	LC/MS Pos Early	100001851	800	148.06	65249	97-14-3		HMDB02931	4234610	3573436	3922541	4093443	3397578	3347622	4057600	4118308	4468906	4456039	5354976	4754598	4843436	4104220	4637692	4893863	3.84314e+06	4.68922e+06	1.22015	N-acetylserine	Amino Acid	Glycine, Serine and Threonine Metabolism
497	62309	LC/MS Pos Early	100020487	2305	203.139	131802901				224286	174857	213227	252007	209518	226106	127283	209896	196628	316579	203806	299286	210040	190383	220233	354601	204648	248944	1.21646	N-acetyl-isoputreanine	Amino Acid	Polyamine Metabolism
1	58	LC/MS Pos Early	340	1375	76.0393	750	56-40-6	C00037	HMDB00123	81535112	76445528	94783816	93331600	74733544	80183840	78553264	103052040	110900168	87866584	129571576	113806184	111211344	79290792	100143800	94164392	85327343	103369355	1.21144	glycine	Amino Acid	Glycine, Serine and Threonine Metabolism
442	1493	LC/MS Pos Early	444	2800	133.097	6262	3184-13-2	C00077	HMDB03374	15549558	10102443	15177355	12635238	11041532	10730196	11278081	13614466	15014802	17603352	22457720	15458570	15099726	9340483	11751906	14229776	1.25161e+07	1.51195e+07	1.20801	ornithine	Amino Acid	Urea cycle; Arginine and Proline Metabolism
78	15716	LC/MS Pos Early	100000263	2040	157.061	793	14403-45-3	C05568	HMDB02320	402413				590072	482462	455781	353957	590093	584521	712287	705741	668026		367421	162456	456937	541506	1.18508	imidazole lactate	Amino Acid	Histidine Metabolism
516	15681	LC/MS Pos Early	100000096	2320	146.092	500	463-003;463-00-3	C01035	HMDB03464	3090760	2299297	1879121	2581233	1810089	2226554	2.09081e+06	2857853	3390901	2633392	3857968	2978344	2185747	1847932	2856867	2521975	2.35446e+06	2.78414e+06	1.18249	4-guanidinobutanoate	Amino Acid	Guanidino and Acetamido Metabolism
40	33942	LC/MS Pos Early	100001257	785	175.071	99715	4033-40-3		HMDB06028	462641	378151	563100	510040	471173	517568	517696	519699	560090	449787	808650	545381	535991	514433	649936	593405	492509	582209	1.18213	N-acetylasparagine	Amino Acid	Alanine and Aspartate Metabolism
444	62853	LC/MS Pos Early	100020361	2065	115.087	5200225	1892-22-4		HMDB00323		102539	114897		35700		73259	86440	92841		129533		101939	56266		105055	82567	97126.8	1.17634	3-amino-2-piperidone	Amino Acid	Urea cycle; Arginine and Proline Metabolism
240	54	LC/MS Pos Early	565	2986	205.097	6305	73-22-3	C00078	HMDB00929	118043368	135011936	126749184	106021112	95149480	93624064	82557808	109353088	130263736	116088120	143943328	169748896	147936448	81905848	111817688	115836304	108313755	127192546	1.1743	tryptophan	Amino Acid	Tryptophan Metabolism
156	32390	LC/MS Neg	100001104	1680	222.077	68310	537-55-3		HMDB00866	46658	58766	51404	72445	45872	54945	46876	51465	67522	44349	78007	53851	70942	42204	76335	69180	53553.9	62798.8	1.17263	N-acetyltyrosine	Amino Acid	Tyrosine Metabolism
307	22116	LC/MS Neg	100000551	2170	129.056	70	816-66-0	C00233	HMDB00695	373433	213247	138539	249284	124721	256562	342039	432530	299425	353854	556770	275062	292480	221623	188094	294641	266294	310244	1.16504	4-methyl-2-oxopentanoate	Amino Acid	Leucine, Isoleucine and Valine Metabolism
513	1558	LC/MS Pos Early	1113	1350	146.081	18189	3025-96-5	C02946	HMDB03681	880307	659189	814131	958098	1165801	765557	896927	1129365	1108149	1114346	1485832	1370192	846254	678171	936455	911771	908672	1.0564e+06	1.16257	4-acetamidobutanoate	Amino Acid	Polyamine Metabolism
69	15677	LC/MS Pos Early	100000042	2670	170.092	64969	368-16-1	C01152	HMDB00479	7749148	8386473	8396144	10832266	10376399	10153561	5943886	7479647	8366528	8.0362e+06	9975998	10318033	10104951	7912806	11876393	13141491	8.66469e+06	9.96655e+06	1.15025	3-methylhistidine	Amino Acid	Histidine Metabolism
423	37443	LC/MS Pos Early	100002113	597	154.017	109	207121-48-0	C00606	HMDB00996	279220	177581	326196	135181	136905	107819	268605	271032	302241	290668	341311	225908	302758	146644	141441	200711	212817	243960	1.14634	cysteine sulfinic acid	Amino Acid	Methionine, Cysteine, SAM and Taurine Metabolism
68	30460	LC/MS Pos Early	100001051	2755	170.092	92105	332-80-9	C01152	HMDB00001	9530042	11173866	12846778	11573229	9569998	10132658	8.26863e+06	11018060	11235018	11074290	14041420	15418332	12772382	8060600	11138639	12607497	1.05142e+07	1.20435e+07	1.14546	1-methylhistidine	Amino Acid	Histidine Metabolism
412	39592	LC/MS Pos Early	100002749	1955	119.016	24417	1187-84-4		HMDB02108	938719	1575225	1471600	1107772	1048743	973493	784539	1057693	1067413	945863	1400965	2042568	1800016	748270	1119815	1134429	1119723	1.28242e+06	1.1453	S-methylcysteine	Amino Acid	Methionine, Cysteine, SAM and Taurine Metabolism
70	33946	LC/MS Pos Early	100001293	2065	198.087	75619	39145-52-3	C02997	HMDB32055	190176	190493	185520	174635	152149	140571	184640	215510	216854	222317	254357	251278	227746	129473	134222	196951	179212	204150	1.13915	N-acetylhistidine	Amino Acid	Histidine Metabolism
449	22138	LC/MS Pos Early	100000963	1908	190.119	65072	1190-49-4	C02427	HMDB00679	2848346	4.11557e+06	3995296	3.78039e+06	3548237	3.55447e+06	1731647	2239098	3134510	3010627	3293145	4457192	3.73148e+06	3265653	3964973	4244368	3.22663e+06	3.63774e+06	1.12741	homocitrulline	Amino Acid	Urea cycle; Arginine and Proline Metabolism
155	1299	LC/MS Pos Early	815	2430	182.081	6057	60-18-4	C00082	HMDB00158	261688464	246260256	285638176	234610496	215869392	221296944	205221392	255972464	285920608	295256768	352039392	307332832	294417056	158647616	221521904	254174256	240819698	271163804	1.126	tyrosine	Amino Acid	Tyrosine Metabolism
467	32306	LC/MS Pos Early	1001	1064	132.065	5810	51-35-4	C01157	HMDB00725	171803056	145212368	149367296	168559312	139285520	146731008	137110064	177459232	182437808	167894336	208781184	201729440	179760080	117510480	170448576	156401680	154440982	173120448	1.12095	hydroxyproline	Amino Acid	Urea cycle; Arginine and Proline Metabolism
99	1301	LC/MS Pos Early	407	2850	147.113	5962	56-87-1	C00047	HMDB00182	290491680	256262272	340766784	271718560	238116256	239364256	243398528	320275584	313011616	319832928	414477568	336586048	347552544	184283456	257558720	289905440	275049240	307901040	1.11944	lysine	Amino Acid	Lysine Metabolism
124	1444	LC/MS Pos Early	1025	2200	130.086	849	4043-87-2	C00408	HMDB00070	78424688	97192144	61525920	79526368	78207472	85892912	48129240	73164560	92009056	69982640	121418360	87723520	70214280	67758144	76382560	88466168	75257913	84244341	1.11941	pipecolate	Amino Acid	Lysine Metabolism
16	1284	LC/MS Neg	564	692.7	118.051	6288	72-19-5	C00188	HMDB00167	33713640	22405660	24836794	33429252	29913128	28303976	29605864	35182152	34766048	33589680	44744772	27540016	27044748	25746194	34028172	35605016	2.96738e+07	3.28831e+07	1.10815	threonine	Amino Acid	Glycine, Serine and Threonine Metabolism
372	1649	LC/MS Pos Early	566	2479	118.086	6287	72-18-4	C00183	HMDB00883	283706272	294119168	344577344	246362064	218479872	220778208	254877104	305444640	309714208	311506016	370597248	367076288	368139264	172933552	238464880	264373328	271043084	300350598	1.10813	valine	Amino Acid	Leucine, Isoleucine and Valine Metabolism
252	15140	LC/MS Pos Early	100000265	2739	209.092	161166	2922-83-0	C00328	HMDB00684	5508329	8805737	6964317	7669876	7109803	6883745	6709541	8504751	7428886	6677913	7411225	10026529	8526063	6055231	7581482	10436664	7.26951e+06	8.018e+06	1.10296	kynurenine	Amino Acid	Tryptophan Metabolism
134	33950	LC/MS Neg	100001256	2597	206.082	74839	2018-61-3	C03519	HMDB00512	69006	82814	75921	95586	82854	85638	68454	94770	91139	73166	121340	97449	78851	64770	82288	111690	81880.4	90086.6	1.10022	N-acetylphenylalanine	Amino Acid	Phenylalanine Metabolism
144	22130	LC/MS Neg	100000774	2208	165.056	3848	828-01-3	C05607	HMDB00779	79928	63002	69863	71297	70426	41428	139140	174997	115812	109696	147488	102759	126438	32031	69400	76143	88760.1	97470.9	1.09814	phenyllactate (PLA)	Amino Acid	Phenylalanine Metabolism
327	12129	LC/MS Neg	1442	1027	117.056	69362	625-08-1		HMDB00754	153632	105352	124712	343101	113071	108981	165272	161917	350273	165407	303508	122213	135980	68623	159768	95452	159505	175153	1.09811	beta-hydroxyisovalerate	Amino Acid	Leucine, Isoleucine and Valine Metabolism
133	64	LC/MS Pos Early	460	2878	166.086	6140	63-91-2	C00079	HMDB00159	427115488	459039776	490159744	433154752	374405344	408016000	351413696	452444736	475238176	460635232	584512384	547451584	520410912	286808864	400033312	449378944	424468692	465558676	1.0968	phenylalanine	Amino Acid	Phenylalanine Metabolism
392	2829	LC/MS Neg	194	1543.8	176.039	439750	4289-98-9	C03145	HMDB01015	170505	116416	115891	148451	121012	121799	175295	201774	156839	156918	216247	175018	125474	112188	164615	163497	146393	158849	1.08509	N-formylmethionine	Amino Acid	Methionine, Cysteine, SAM and Taurine Metabolism
328	35433	LC/MS Pos Early	100001594	2584	262.165		99159-87-2			3265657	4287853	3713174	5272858	3541066	4014184	3693191	4904425	5942636	4690639	6199025	4211611	5301453	2787345	2372378	3722424	4086551	4.40344e+06	1.07754	beta-hydroxyisovaleroylcarnitine	Amino Acid	Leucine, Isoleucine and Valine Metabolism
448	22137	LC/MS Pos Early	100000961	2882	189.135	9085	156-86-5	C01924	HMDB00670	18677900	15361295	21450122	21943748	17837888	17430976	17459372	23027298	18503238	21887352	26205096	20938574	19100952	14507478	22008328	21886552	1.91486e+07	2.06297e+07	1.07735	homoarginine	Amino Acid	Urea cycle; Arginine and Proline Metabolism
473	62947	LC/MS Pos Early	100020217	2470	229.155					2203517	2027381	2040165	2595064	1980674	2363190	1.55006e+06	1950101	2460282	1974454	2879693	2508166	2185313	1565845	2123486	2267336	2.08877e+06	2.24557e+06	1.07507	N,N,N-trimethyl-alanylproline betaine (TMAP)	Amino Acid	Urea cycle; Arginine and Proline Metabolism
52	46225	LC/MS Pos Early	100001540	1900	129.066	134508	2353-44-8			3200841	2801974	2463478	3.00546e+06	2875689	2798468	2611918	3429475	3152324	3.33483e+06	3.78494e+06	3.85123e+06	2644328	2203756	2790092	3.13274e+06	2.89841e+06	3.11178e+06	1.07362	pyroglutamine*	Amino Acid	Glutamate Metabolism
425	590	LC/MS Pos Early	358	724	110.027	107812	300-84-5	C00519	HMDB00965	27195808	21317592	23177364	13815362	9659234	14093167	18269002	22827856	19415540	21460538	30915316	23602872	24833038	11017752	15705189	14372706	1.87944e+07	2.01654e+07	1.07294	hypotaurine	Amino Acid	Methionine, Cysteine, SAM and Taurine Metabolism
413	43378	LC/MS Pos Early	100002927	900	152.038	82142	6853-87-8		HMDB29432	195201	260352	239612	318118	280050	263258	126898	162552	198727	190424	261377	308753	236489	215659	247083	321859	230755	247546	1.07277	S-methylcysteine sulfoxide	Amino Acid	Methionine, Cysteine, SAM and Taurine Metabolism
347	1125	LC/MS Pos Early	376	2800	132.102	6306	73-32-5	C00407	HMDB00172	276827904	310070976	352778912	236716064	215895328	219618704	232933952	290926400	290455200	282228608	363342240	376644256	338365888	167457088	220716160	247152336	266971030	285795222	1.07051	isoleucine	Amino Acid	Leucine, Isoleucine and Valine Metabolism
300	60	LC/MS Pos Early	397	2864	132.102	6106	61-90-5			524698240	499102816	555896576	488602176	429764928	470204864	437605888	551512832	546682688	544023104	646798528	589969408	588238592	335498016	454595680	519654208	494673540	528182528	1.06774	leucine	Amino Acid	Leucine, Isoleucine and Valine Metabolism
108	62860	LC/MS Pos Early	100003415	2831	161.129	164795	1188-07-4	C02728	HMDB02038	30526052	26551290	30636250	33065428	25300640	27783420	22132998	28521932	29975054	31019644	42151468	32290980	29890516	18192704	28020948	28158636	2.80648e+07	2.99625e+07	1.06762	N6-methyllysine	Amino Acid	Lysine Metabolism
112	15685	LC/MS Pos Early	100000054	2790	163.108	1029	13204-98-3	C16741	HMDB00450	979786	724221	901208	628671	590448	551927	524079	628308	716291	994223	848222	953387	762827	473965	554773	582784	691081	735809	1.06472	5-hydroxylysine	Amino Acid	Lysine Metabolism
28	1126	LC/MS Pos Early	811	1700	90.055	5950	56-41-7	C00041	HMDB00161	559028992	489478016	592171072	563178816	477669984	512051104	621341760	676374272	612455744	612330368	668684544	605098368	611635328	482283168	597492160	581843840	561411752	596477940	1.06246	alanine	Amino Acid	Alanine and Aspartate Metabolism
30	1585	LC/MS Neg	1110	861	130.051	88064	97-69-8	C02847	HMDB00766	1172185	869365	976541	1161761	862797	869640	1204176	1352778	1045657	1024682	1.46965e+06	1183143	1196715	701063	1253540	1107607	1.05866e+06	1.12276e+06	1.06055	N-acetylalanine	Amino Acid	Alanine and Aspartate Metabolism
180	32553	LC/MS Neg	100001510	2156	172.991	74426	937-34-8	C02180	HMDB60015	1769427	1078711	1157097	1506211	1053808	727927	1128569	1083946	1288227	1440725	1499661	1641865	1.17844e+06	560990	1168659	1.26654e+06	1188212	1.25564e+06	1.05675	phenol sulfate	Amino Acid	Tyrosine Metabolism
21	18351	LC/MS Pos Early	100000458	1469	120.066	12647	672-15-1	C00263	HMDB00719	3327910	3092791	3537381		2314925		3136640	4091236		2861826	4391277	4040476	3.91022e+06		3004377	2342183	3.25015e+06	3.42506e+06	1.05382	homoserine	Amino Acid	Glycine, Serine and Threonine Metabolism
533	42374	LC/MS Pos Early	1128	2059	104.071	439691	1492-24-6	C02261	HMDB00650	33051494	47065720	42959920	36804420	31234176	32053180	25062104	31096180	31927016	29661508	40007320	51390072	45706488	26316864	31407252	35284712	3.49159e+07	36462654	1.0443	2-aminobutyrate	Amino Acid	Glutathione Metabolism
447	2132	LC/MS Pos Early	391	1520	176.103	9750	372-75-8	C00327	HMDB00904	23189276	27159548	19056716	27442934	27993896	30748068	20216768	23327872	28506624	21504672	31517200	24233524	23736194	27801424	24744644	24910368	2.48919e+07	2.58693e+07	1.03927	citrulline	Amino Acid	Urea cycle; Arginine and Proline Metabolism
114	46227	LC/MS Pos Early	100005373	2784	309.166	123708	21291-40-7			1029097	1074283	1357783	1046160	786458	804765	812775	1100330	1257209	1254534	1306487	1151263	1146148	558328	749395	843478	1.00146e+06	1.03336e+06	1.03185	fructosyllysine	Amino Acid	Lysine Metabolism
378	44526	LC/MS Neg	100000936	1465	115.04	49	3715-29-5	C00141	HMDB00019	133924	106588	156200				143079	214628	148521	164005	226360	134715	90149			170143	150884	155649	1.03158	3-methyl-2-oxobutyrate	Amino Acid	Leucine, Isoleucine and Valine Metabolism
109	62862	LC/MS Pos Early	100020417	2831	175.144	193344	2259-86-1	C05545	HMDB13287	20450754	18027832	15857851	19141640	16549335	18906140	10725817	14347008	20230916	16472349	23879034	19885824	16053787	9785166	16697110	15105552	1.67508e+07	1.72637e+07	1.03062	N6,N6-dimethyllysine	Amino Acid	Lysine Metabolism
438	1638	LC/MS Pos Early	231	2825	175.119	232	1119-34-2	C00062	HMDB00517	270745088	255391280	314226624	250724480	229951904	236101600	246969552	300222528	279358848	293513280	366689376	293603104	294766688	164686528	222708896	247733968	263041632	270382586	1.02791	arginine	Amino Acid	Urea cycle; Arginine and Proline Metabolism
403	62805	LC/MS Neg	100020893	1156	177.023					447025	247282	247687	326991	293919	195995	211968	244817	256275	329038	332661	402232	230661	158324	283968	271302	276960	283058	1.02201	2,3-dihydroxy-5-methylthio-4-pentenoate (DMTPA)*	Amino Acid	Methionine, Cysteine, SAM and Taurine Metabolism
453	36808	LC/MS Pos Early	100001810	2850	203.15	123831	102783-24-4	C03626	HMDB01539	8818331	6799364	9489982	8897814	6776203	7314565	8418975	10188550	7417172	9623116	11394596	9661641	8078290	4976745	8200820	8709890	8337973	8.50778e+06	1.02037	dimethylarginine (ADMA + SDMA)	Amino Acid	Urea cycle; Arginine and Proline Metabolism
439	15497	LC/MS Pos Early	232	2745	291.13	16950	156637-58-0	C03406	HMDB00052	3034327	2421631	4081606	2747232	2380029	2722276	3389513	4641744	3187320	3.30612e+06	4402334	3638953	3498398	2405985	2321125	3083665	3.17729e+06	3.23049e+06	1.01674	argininosuccinate	Amino Acid	Urea cycle; Arginine and Proline Metabolism
54	54923	LC/MS Neg	100003271	530	320.062	72715786	73590-26-8	C20775		85007976	101606032	112132856	117026368	91577216	110711200	95840112	115586968	108549320	85984928	130514704	96879664	108001352	93139944	101782416	112650784	103686091	104687889	1.00966	beta-citrylglutamate	Amino Acid	Glutamate Metabolism
454	33953	LC/MS Pos Early	100001266	2245	217.13	67427	155-84-0	C02562	HMDB04620	2828374	4427043	5409776	4.76942e+06	3.64808e+06	4868846	4088230	5719934	4981340	3.16266e+06	5561828	4445607	4967555	3649727	5066206	4245526	4.46996e+06	4.51006e+06	1.00897	N-acetylarginine	Amino Acid	Urea cycle; Arginine and Proline Metabolism
247	48782	LC/MS Neg	100006379	1777	365.135	10981970	180509-18-6			709141	441762	534510	634039	556203	506383	407419	447686	466817	561773	672694	670332	525685	344183	468605	557135	529643	533403	1.0071	C-glycosyltryptophan	Amino Acid	Tryptophan Metabolism
74	607	LC/MS Pos Early	537	2285	139.05	736715	104-98-3	C00785	HMDB00301	102486	157100	114764				123379	166873	114203		219445		126347	92265		114889	132920	133430	1.00383	trans-urocanate	Amino Acid	Histidine Metabolism
490	1408	LC/MS Pos Early	49	3027	89.1073	1045	110-60-1	C00134	HMDB01414	12667561	15560972	17002914	18298914	14553354	17924656	18236956	26375956	19619638	16311621	23336448	14822025	20052276	16903288	9979815	19818502	1.75777e+07	1.76055e+07	1.00158	putrescine	Amino Acid	Polyamine Metabolism
389	1302	LC/MS Pos Early	415	2526	150.058	6137	63-68-3	C00073	HMDB00696	394125504	367292288	350636448	365630208	330678496	331788672	402107936	485094336	404528896	398624704	476106464	402595328	387022784	245037056	329535040	374773184	378419236	377277932	0.996984	methionine	Amino Acid	Methionine, Cysteine, SAM and Taurine Metabolism
390	1589	LC/MS Neg	1083	1787	190.054	448580	65-82-7	C02712	HMDB11745	1383225	1077297	948642	1179253	945391	824263	958962	1022128	895026	1125074	1374485	1169709	996351	511777	1039408	1082458	1.0424e+06	1024286	0.982627	N-acetylmethionine	Amino Acid	Methionine, Cysteine, SAM and Taurine Metabolism
395	18374	LC/MS Pos Early	100000039	1272	166.053	158980	3226-65-1	C02989	HMDB02005	2551158	1669120	2.08644e+06	1420708	1705303	1083786	1975010	2552109	1564103	2263472	1.95013e+06	2358880	1606668	1364347	2081955	1588878	1.88045e+06	1.8473e+06	0.982371	methionine sulfoxide	Amino Acid	Methionine, Cysteine, SAM and Taurine Metabolism
110	1498	LC/MS Pos Early	189	2825	189.16	440120	23284-33-5	C03793	HMDB01325	11610229	9938787	10674653	13463111	10076417	11481686	7626330	10746968	10124649	10866985	13094016	11832505	9872987	6969467	9666512	11330593	1.07023e+07	1.04697e+07	0.97827	N6,N6,N6-trimethyllysine	Amino Acid	Lysine Metabolism
67	59	LC/MS Neg	355	755.9	154.062	6274	5934-29-2	C00135	HMDB00177	15954644	16368270	19420832	15171567	14943338	13605957	17585004	17920924	14730377	16460075	18178832	18076572	19105316	10839404	14907034	15696823	16371317	1.59993e+07	0.977277	histidine	Amino Acid	Histidine Metabolism
450	1898	LC/MS Pos Early	480	1603	116.071	145742	147-85-3	C00148	HMDB00162	352221632	331437632	434025728	386279808	309546240	367377088	511625824	621657408	444617344	402794944	451924096	400349760	418068608	310589056	411180384	386923616	414271420	403305976	0.973531	proline	Amino Acid	Urea cycle; Arginine and Proline Metabolism
505	603	LC/MS Pos Late	507	758	203.223	1103	71-44-3	C00750	HMDB01256	3218300	4020015	3405907	3340720	2755144	4338710	3.64635e+06	3645341	4296346	2982496	3.99787e+06	2664256	4449809	3291601	1440526	4294676	3.54631e+06	3.4272e+06	0.966412	spermine	Amino Acid	Polyamine Metabolism
41	62060	LC/MS Pos Early	100020205	1149	149.056	97663		C03124	HMDB32332	2.01992e+06	1867370	1.84309e+06	2298806	1852682	1.87988e+06	1357726	1496092	1747774	1716234	2115971	1979354	1781704	1309783	1820229	1638673	1.82695e+06	1.76372e+06	0.96539	hydroxyasparagine	Amino Acid	Alanine and Aspartate Metabolism
440	1670	LC/MS Pos Early	533	700	121.072	1176	57-13-6	C00086	HMDB00294	49150940	43621016	47655560	42146908	35812424	38616536	50338348	58038708	47318352	48051036	56966192	50012024	43522776	29527288	37757868	37369128	45672555	43815583	0.959342	urea	Amino Acid	Urea cycle; Arginine and Proline Metabolism
271	2342	LC/MS Pos Early	504	2550	177.102	5202	153-98-0	C00780	HMDB00259	134455	234650	171532	251199	218449	299819	214816	232308	191189	137453	252892	197136	170450	245936	275336	214576	219654	210621	0.958878	serotonin	Amino Acid	Tryptophan Metabolism
462	43249	LC/MS Pos Early	100004523	1877	175.108	9920500				6507415	7407636	7110717	6525077	6337311	5937908	11098751	13590730	8.16675e+06	7.98586e+06	8208696	9306231	7928273	5442550	6986873	7012483	8.06444e+06	7.62971e+06	0.946093	N-delta-acetylornithine	Amino Acid	Urea cycle; Arginine and Proline Metabolism
5	5086	LC/MS Pos Early	806	1104	104.071	673	1118-68-9	C01026	HMDB00092	4313992	3.69943e+06	3671382	4.14471e+06	3265907	3.98963e+06	3547977	4332669	4562041	3434761	5169279	3958701	3526457	1971446	3114194	3524985	3.87071e+06	3657733	0.944977	dimethylglycine	Amino Acid	Glycine, Serine and Threonine Metabolism
185	12130	LC/MS Pos Early	1748	2385	154.086	681	62-31-7	C03758	HMDB00073		179189	139667	188374	142952	178332	130034	178498	139165		137319				193372	139137	162435	152248	0.937286	dopamine	Amino Acid	Tyrosine Metabolism
434	35117	LC/MS Pos Early	100001418	710	168.044	68340	543-18-0	C01959	HMDB03584	1342698	1165918	1287242	1.4674e+06	1419786	1424070	1280790	1371393	904404	1.50596e+06	1235040	1.60699e+06	1253744	990034	1010034	1.56505e+06	1.34491e+06	1.25891e+06	0.936053	taurocyamine	Amino Acid	Methionine, Cysteine, SAM and Taurine Metabolism
43	53	LC/MS Pos Early	563	1291	147.076	5961	56-85-9	C00064	HMDB00641	1150986496	1001311296	1211591040	1541586816	1305026560	1387165312	901317632	1145712768	965291904	1081898752	1290968064	1089729792	1076513536	990385088	1125525504	1342429824	1205587240	1120342808	0.929292	glutamine	Amino Acid	Glutamate Metabolism
131	57687	LC/MS Pos Early	100015962	2186	160.133	14274897				106518504	159035024	168754960	156504432	125456424	130602624	88067176	114924208	100545520	99942128	111720064	162175024	169027904	75056736	123276232	125994536	131232919	120967268	0.921775	N,N,N-trimethyl-5-aminovalerate	Amino Acid	Lysine Metabolism
482	27718	LC/MS Pos Early	1221	1947	132.077	586	57-00-1	C00300	HMDB00064	3921141504	4311802880	4387442176	4627391488	4046717440	4498756608	3935757824	4684515840	4053430016	3654159616	4307791360	4191133696	4090973440	3367130112	3964337408	4041022208	4301690720	3958747232	0.920277	creatine	Amino Acid	Creatine Metabolism
428	48187	LC/MS Neg	100005466	800	166.018	159864				6487052	9933129	9087509	9854834	7415598	10265952	9258737	10799700	9388567	5412785	11437603	8397031	9133058	7212320	8353555	7.61407e+06	9.13781e+06	8.36862e+06	0.915823	N-acetyltaurine	Amino Acid	Methionine, Cysteine, SAM and Taurine Metabolism
113	43582	LC/MS Pos Early	100002462	2755	325.161	123986	32448-36-5			4564520	1478309	1.86902e+06	2582507	2534592	1518173	1485443	1681259	1533263	3867947	2128705	2890538	1636912	975106	1346109	1843996	2.21423e+06	2.02782e+06	0.915815	5-(galactosylhydroxy)-L-lysine	Amino Acid	Lysine Metabolism
408	15705	LC/MS Pos Early	310	2270	223.075	439258	535-34-2	C02291	HMDB00099	3212800	3.3514e+06	2523433	3.63284e+06	3237068	3.74784e+06	1992594	3221810	2636230	3.27703e+06	3636326	3443668	2550965	1618331	2836347	2778740	3.11497e+06	2.8472e+06	0.914038	cystathionine	Amino Acid	Methionine, Cysteine, SAM and Taurine Metabolism
483	513	LC/MS Pos Early	275	2055	114.066	588	60-27-5	C00791	HMDB00562	31691360	38361300	38359284	41419524	30711636	40461440	31466120	43585780	34439772	28396980	41223384	36730072	36240708	25828700	30540704	36876508	3.70071e+07	3.37846e+07	0.912923	creatinine	Amino Acid	Creatine Metabolism
53	35665	LC/MS Pos Early	100001612	1035	305.098	5255	3106-85-2	C12270	HMDB01067	33789760	39691800	41480512	45298656	40621140	44517532	30443132	27671996	34153184	29872772	42400136	31520804	36147520	31455536	33658236	36669428	37939316	34484702	0.908944	N-acetyl-aspartyl-glutamate (NAAG)	Amino Acid	Glutamate Metabolism
400	15915	LC/MS Pos Early	1263	3002	399.144	34756	24346-00-7;86867-01-8;86867-0108	C00019	HMDB01185	6852430	7499205	9972579	9271833	6875340	8139048	7330268	9641554	7449812	6906481	9539101	7.54624e+06	8105094	5703498	6179357	7455078	8.19778e+06	7.36058e+06	0.897875	S-adenosylmethionine (SAM)	Amino Acid	Methionine, Cysteine, SAM and Taurine Metabolism
36	22185	LC/MS Neg	100000787	620.5	174.041	65065	997-55-7;997-55-7	C01042	HMDB00812	52910848	59622564	59369580	72068888	61368616	69028944	48441676	61135620	53942704	46113016	67001700	50211328	54312840	47824520	54773712	55135160	60493342	5.36644e+07	0.887112	N-acetylaspartate (NAA)	Amino Acid	Alanine and Aspartate Metabolism
426	2125	LC/MS Neg	512	690	124.007	1123	107-35-7	C00245	HMDB00251	293822432	360205536	333485152	365514912	311703744	356853312	320472352	386964704	312200480	245797856	345156896	300960064	316399456	283127872	302435776	305124384	341127768	301400348	0.883541	taurine	Amino Acid	Methionine, Cysteine, SAM and Taurine Metabolism
120	44664	LC/MS Pos Early	100001593	2393	276.144	71464488	102636-82-8		HMDB13130	93892	54224	80869	86986	81747	55768	85392	106776	58997	95461	91182	77823	81409	48370	47007	64699	80706.7	70618.5	0.875001	glutarylcarnitine (C5-DC)	Amino Acid	Lysine Metabolism
6	3141	LC/MS Pos Early	799	1064	118.086	247	107-43-7	C00719	HMDB00043	236013568	350840384	275369472	217632928	171911552	182919424	211508192	252216336	214343120	207430752	232768736	299288224	251049600	103943392	165994000	167195216	237301482	205251630	0.86494	betaine	Amino Acid	Glycine, Serine and Threonine Metabolism
401	42382	LC/MS Neg	197	1832.4	383.114	439155	979-92-0	C00021	HMDB00939	764929	1094819	826293	826377	620005	821866	897853	1222908	708600	613449	916787	730973	808523	532686	1072524	712367	884381	761989	0.861606	S-adenosylhomocysteine (SAH)	Amino Acid	Methionine, Cysteine, SAM and Taurine Metabolism
532	1494	LC/MS Neg	1021	738.5	128.035	7405	98-79-3	C01879	HMDB00267	8.02558e+06	7799723	10087853	10578967	9458826	12550852	10754227	11994151	9144266	7570825	10583185	6820444	10768282	9326679	4938712	10798140	1.01563e+07	8.74382e+06	0.860928	5-oxoproline	Amino Acid	Glutathione Metabolism
543	63009	LC/MS Neg	100020967	543	422.087	9802383	1115-52-2			131939	199352	199698	149704	95626	125259	197743	260900	170742	122979	175025	140200	158509	110381	169807	122652	170028	146287	0.860371	S-(1,2-dicarboxyethyl)glutathione	Amino Acid	Glutathione Metabolism
207	37451	LC/MS Pos Early	100002078	2790	196.097	76957	1080-06-4			227303	359996	476307	503272	312500	346708	374776	550674	368646	287891	430693	225809	313811	294012	274543	487192	393942	335325	0.851203	O-methyltyrosine	Amino Acid	Tyrosine Metabolism
39	512	LC/MS Pos Early	917	1225	133.061	6267	70-47-3	C00152	HMDB00168	91489608	72034304	106197360	101031224	80283432	94800048	112275512	124485016	77717120	88579392	100685712	77067464	83269656	63349620	87701928	85509632	97824563	8.29851e+07	0.848305	asparagine	Amino Acid	Alanine and Aspartate Metabolism
9	1648	LC/MS Pos Early	503	1239	106.05	5951	56-45-1	C00065	HMDB00187	123409560	111019112	161149568	136780544	112392336	109544512	152196784	186658240	109724088	111757104	136941696	121458256	138127280	76680048	123962272	107059568	136643832	115713789	0.846828	serine	Amino Acid	Glycine, Serine and Threonine Metabolism
115	1495	LC/MS Pos Early	392	2530	277.139	160556	997-68-2	C00449	HMDB00279		145246			81122	114321	145256	141458	139302	90145	97007	63353	132527	126858	51018	143598	125481	105476	0.840576	saccharopine	Amino Acid	Lysine Metabolism
509	1419	LC/MS Pos Early	212	2752	298.097	439176	2457-80-9	C00170	HMDB01173	10040647	11393634	11781294	14722839	10813660	14304637	15222954	17441428	13144910	9797093	11673112	7947910	10445192	10059108	10620943	12857610	1.32151e+07	1.08182e+07	0.818625	5-methylthioadenosine (MTA)	Amino Acid	Polyamine Metabolism
111	62959	LC/MS Pos Early	100021123	2759	205.155					386772	352113	325455	504147	347762	392227	215195	350804	283013	313015	334429	362055	251724	192428	284201	295759	359309	289578	0.805929	hydroxy-N6,N6,N6-trimethyllysine*	Amino Acid	Lysine Metabolism
481	43802	LC/MS Pos Early	344	1937	118.061	763	352-97-6	C00581	HMDB00128	2830914	3415988	4344628	4558045	3245241	4165427	3424083	4226129	3054951	2904455	4.19176e+06	3003816	2567738	2802221	3050965	2643072	3.77631e+06	3.02737e+06	0.801675	guanidinoacetate	Amino Acid	Creatine Metabolism
42	57	LC/MS Pos Early	561	1500	148.06	611	56-86-0	C00025	HMDB00148	2155673344	2297379840	2465634304	2193960448	1923441280	2165029632	2353289728	2622761728	1692817792	1813576192	1970389888	2030512128	1872287488	1369592320	1841397632	1814830976	2272146288	1800675552	0.7925	glutamate	Amino Acid	Glutamate Metabolism
498	485	LC/MS Pos Early	50	3355	146.165	1102	124-20-9	C00315	HMDB01257	200406320	223385008	193832080	250772768	282461952	225010656	206913552	319674080	219359376	244990608	293402752	127701864	240659392	164186848	24169392	183088736	237807052	187194871	0.787171	spermidine	Amino Acid	Polyamine Metabolism
545	62807	LC/MS Neg	100020899	1690	495.101					386885	110587	138609	467109	478659	135261	179386	147450	96825	432338	91029	185543	104247	146941	168771	372487	255493	199773	0.78191	3'-dephospho-CoA-glutathione*	Amino Acid	Glutathione Metabolism
527	33944	LC/MS Pos Early	100001259	2200	322.107	3605667	2922-56-7	C11347		987780	1793073	1303577	1727731	1193133	1749714	2098325	2773962	1488125	816944	1383159	959440	1204847	1074245	2138013	1431806	1.70341e+06	1.31207e+06	0.770261	S-methylglutathione	Amino Acid	Glutathione Metabolism
491	37496	LC/MS Pos Early	192	2230	131.118	122356	18233-70-0	C02714	HMDB02064	1005852	1491573	1261191	1482003	923352	1035826	1000345	1559910	671391	870368	1032023	1163364	669101	506642	1607275	913591	1.22001e+06	929219	0.761651	N-acetylputrescine	Amino Acid	Polyamine Metabolism
537	34592	LC/MS Pos Early	100001311	2085	290.135	7018721	495-27-2		HMDB05765	2610886	2688178	2834481	4.02402e+06	3008370	3105786	2044006	2774976	1470002	2151335	1.8518e+06	2563901	1768776	1941424	2.95146e+06	2.72767e+06	2.88634e+06	2.1783e+06	0.754692	ophthalmate	Amino Acid	Glutathione Metabolism
529	35637	LC/MS Pos Early	278	2132	179.048	439498	19246-18-5	C01419	HMDB00078	2284077	3207192	3479622	2676364	2.06472e+06	3415618	3276341	4006960	2403210	2035195	2740319	2117190	2736180	2053433	1658871	2592645	3.05136e+06	2.29213e+06	0.751183	cysteinylglycine	Amino Acid	Glutathione Metabolism
526	35159	LC/MS Pos Early	100001437	2465	427.095	4247235	13081-14-6		HMDB00656	652442	1602800	3342053	1027757	922642	1771604	1054785	2071724	1275613	729719	1201093	644086	1260033	1221018	1683357	1003850	1.55573e+06	1.12735e+06	0.724643	cysteine-glutathione disulfide	Amino Acid	Glutathione Metabolism
519	2127	LC/MS Pos Early	496	2000	308.091	124886	70-18-8	C00051	HMDB00125	208015376	234384640	262740368	228324832	185239552	223290304	246482288	305859584	183959040	177248304	203512912	171368720	204089728	138138432	106457792	177130736	236792118	170238208	0.718935	glutathione, reduced (GSH)	Amino Acid	Glutathione Metabolism
484	33951	LC/MS Neg	100000112	603	210.029	9548602	922-32-7	C02305	HMDB01511	520519	3059499	6.42792e+06	6692998	1319846	3599594	4.05715e+06	5234390	3180722	308802	6186370	993222	2561355	1310694	794741	4.07873e+06	3.86399e+06	2.42683e+06	0.628063	creatine phosphate	Amino Acid	Creatine Metabolism
51	33487	LC/MS Pos Early	100001103	2170	162.076	68662	1499-55-4;1499-55-4		HMDB61715	264710	6064834	6228652	13586326	3136867	7236411	3932002	11362818	3601923	2898543	3987031	4212305	7180764	1578409	2400837	4.10938e+06	6.47658e+06	3.74615e+06	0.578415	glutamate, gamma-methyl ester	Amino Acid	Glutamate Metabolism
417	56	LC/MS Pos Early	279	2000	241.031	67678	56-89-3	C00491	HMDB00192	31841	76693	392742	53198	53353	106233	54491	83049	80006	56509	72975	22819	90248	80985	14044	70337	106450	60990.4	0.572949	cystine	Amino Acid	Methionine, Cysteine, SAM and Taurine Metabolism
35	443	LC/MS Pos Early	234	1165	134.045	5960	56-84-8	C00049	HMDB00191	210057968	225664992	271597056	288067552	240612496	289016800	265264016	339136992	116869096	123286864	149371600	137716816	130785632	131481880	173933184	153015152	266177234	139557528	0.524303	aspartate	Amino Acid	Alanine and Aspartate Metabolism
116	6146	LC/MS Pos Early	381	1912	162.076	469	542-32-5;1118-90-7	C00956	HMDB00510	15267112	10352743	24804822	20214116	14719541	11419188	101220392	117618736	6.68116e+06	10896281	8666444	10412847	7595269	8858210	11752950	7142059	3.94521e+07	9.00065e+06	0.228141	2-aminoadipate	Amino Acid	Lysine Metabolism

## Sheet: Table S2-Carbo
PATHWAY SORTORDER	COMP ID	PLATFORM	CHEMICAL ID	RI	MASS	PUBCHEM	CAS	KEGG	Group/HMDB	WT1B	WT2B	WT3B	WT4B	WT5B	WT6B	WT7B	WT8B	KO1B	KO2B	KO3B	KO4B	KO5B	KO6B	KO7B	KO8B	WT avg	KO avg	KO/WT	BIOCHEMICAL	SUPER PATHWAY	SUB PATHWAY
1184	15442	LC/MS Neg	100000341	583.9	275.017	91493	921-62-0;53411-70-4	C00345	HMDB01316	202779	68908	46451	92805	75910	56011		87198		115720	119949	181862		35974	1027579	67791	90008.9	258146	2.868	6-phosphogluconate	Carbohydrate	Pentose Phosphate Pathway
1178	527	LC/MS Neg	482	681.6	89.0244	612	79-33-4	C00186	HMDB00190	1094489856	851017344	991720704	939953280	758443904	723914560	729579968	780966272	1062271936	1161403648	1346766848	1455169408	1128764288	620306560	914581504	1112107776	858760736	1100171496	1.28112	lactate	Carbohydrate	Glycolysis, Gluconeogenesis, and Pyruvate Metabolism
1168	46896	LC/MS Neg	100002180	551	338.989					1421937	673508	1752893	1845503	2582104	1.83234e+06	2394872	1097844	1.01113e+06	1253489	2063090	3.93611e+06	1.78781e+06	1350706	1669497	2182626	1.70013e+06	1.90681e+06	1.12157	Isobar: hexose diphosphates	Carbohydrate	Glycolysis, Gluconeogenesis, and Pyruvate Metabolism
1170	15522	LC/MS Neg	309	603	168.991	668	102783-56-2	C00111	HMDB01473	8288322	3105860	4448448	8111732	7638473	6386617	4870268	3436762	4783291	7483156	8864677	8448128	7161193	4266701	2980990	7.77491e+06	5.78581e+06	6.47038e+06	1.11832	dihydroxyacetone phosphate (DHAP)	Carbohydrate	Glycolysis, Gluconeogenesis, and Pyruvate Metabolism
1362	48149	LC/MS Pos Early	1215	1212	336.14	123826	2776-93-4	C04540	HMDB00489	634740	643961	859712	778153	669152	745826	727927	897958	780066	701157	912043	764646	815437	757688	763030	833810	744679	790985	1.06218	N-acetylglucosaminylasparagine	Carbohydrate	Aminosugar Metabolism
1193	1763	LC/MS Neg	219	610	229.012	439236	50-99-7;58459-37-3	C00620	HMDB01489	4933485	1486919	1705407	2455913	3248208	1703932	1536099	1570355	1830766	3477194	2465533	3455660	1831158	1260054	2750370	1934561	2.33004e+06	2375662	1.01958	ribose 1-phosphate	Carbohydrate	Pentose Phosphate Pathway
1195	35649	LC/MS Neg	100001628	599.6	289.033	616	2646-35-7	C05382	HMDB01068	1422978	625029	620414	796280	469918	550985	487197	652180	346761	1071892	497449	868532	393574	312349	1692492	491343	703123	709299	1.00878	sedoheptulose-7-phosphate	Carbohydrate	Pentose Phosphate Pathway
1351	32377	LC/MS Pos Early	1162	660	310.113	439197	131-48-6	C00270	HMDB00230	7770622	5906875	6953427	6688942	6158463	6.80132e+06	5532590	5679326	5810827	7.45455e+06	7.6903e+06	7.13888e+06	6301693	4970990	5603677	6493166	6.43645e+06	6.43301e+06	0.999466	N-acetylneuraminate	Carbohydrate	Aminosugar Metabolism
1158	20675	LC/MS Neg	100000580	802	163.061	64960	154-58-5	C07326	HMDB02712	3631170	2481022	2825800	3010374	2382129	2133309	3582387	3755690	3.01627e+06	3370377	3.64448e+06	3232405	2870023	1725845	2567308	2809194	2.97524e+06	2.90449e+06	0.976221	1,5-anhydroglucitol (1,5-AG)	Carbohydrate	Glycolysis, Gluconeogenesis, and Pyruvate Metabolism
1326	36831	LC/MS Neg	1223	650	613.14	448209	3063-71-6	C00128	HMDB01176	270662	189029	153598	248961	356842	187821	322444	249459	135502	285895	198195	203509	171804	276720	326173	326720	247352	240565	0.97256	cytidine 5'-monophospho-N-acetylneuraminic acid	Carbohydrate	Nucleotide Sugar
1366	37123	LC/MS Pos Early	100001491	636	326.108	123802	1113-83-3	C03410	HMDB00833	349768	266012	260564	278347	253370	125905	193037	225986	220818	335504	204868	374292	198926	79963	220444	250069	244124	235611	0.965128	N-glycolylneuraminate	Carbohydrate	Aminosugar Metabolism
1177	42582	LC/MS Neg	823	732.4	87.0088	1060	127-17-3	C00022	HMDB00243	5785626	2485775	4362237	6534950	6598843	4424103	5680782	3654404	2837234	5180310	5889049	5586581	4492109	1969347		5495705	4940840	4492905	0.90934	pyruvate	Carbohydrate	Glycolysis, Gluconeogenesis, and Pyruvate Metabolism
1365	46539	LC/MS Pos Early	100006435	715	222.097					8129060	6093702	7275784	7347401	7594683	7594796	5949473	4538776	6.3046e+06	8489013	5345370	5461221	8434679	5983447	1289015	5499373	6.81546e+06	5.85084e+06	0.858466	N-acetylglucosamine/N-acetylgalactosamine	Carbohydrate	Aminosugar Metabolism
1325	46148	LC/MS Neg	100002957	646	606.074					2963212	2349903	2626825	2866975	2189742	2500262	2924051	3469818	2287722	1971193	2915962	2360346	1954642	2100600	2227473	2428152	2.73635e+06	2.28076e+06	0.833505	UDP-N-acetylglucosamine/galactosamine	Carbohydrate	Nucleotide Sugar
1318	2763	LC/MS Neg	1097	588	579.027	17473	28053-08-9;63700-19-6	C00167	HMDB00935	2638415	2.89355e+06	3283881	3139981	2593410	2680760	3293797	3964803	2107463	2.0288e+06	2798317	2631214	2364402	1.79845e+06	2368452	2455215	3.06107e+06	2.31904e+06	0.75759	UDP-glucuronate	Carbohydrate	Nucleotide Sugar
1181	1572	LC/MS Neg	1052	650	105.019	752	600-19-1	C00258	HMDB00139	1198280	266624	392954	459610	1025784	236108		256817		699494	299445	376261		230838	248941		548025	370996	0.676968	glycerate	Carbohydrate	Glycolysis, Gluconeogenesis, and Pyruvate Metabolism
1316	38670	LC/MS Neg	100002997	645	565.05					2076295	2403193	2680553	3780566	3153854	3810295	4817116	5501748	1.95554e+06	1531231	2505948	1594359	1629373	2681726	3064714	2.98568e+06	3.52795e+06	2.24357e+06	0.635942	UDP-glucose/UDP-galactose	Carbohydrate	Nucleotide Sugar
1175	1414	LC/MS Neg	132	583	184.986	724	80731-10-8	C00597	HMDB00807	2071348	608160	836405	929694	1.38917e+06	630787	501891	744920	368717	735799	241392	494851	147062	451108	798065	400012	964047	454626	0.471581	3-phosphoglycerate	Carbohydrate	Glycolysis, Gluconeogenesis, and Pyruvate Metabolism
1176	597	LC/MS Neg	463	587.3	166.975	1005	10526-80-4	C00074	HMDB00263	940533	291841	385862	447867	648126	250838	232273	321472	176341	356287	110117	213351	53491	161343	352758	142805	439852	195812	0.445177	phosphoenolpyruvate (PEP)	Carbohydrate	Glycolysis, Gluconeogenesis, and Pyruvate Metabolism

## Sheet: Table S3-Cofactor
PATHWAY SORTORDER	COMP ID	PLATFORM	CHEMICAL ID	RI	MASS	PUBCHEM	CAS	KEGG	Group/HMDB	WT1B	WT2B	WT3B	WT4B	WT5B	WT6B	WT7B	WT8B	KO1B	KO2B	KO3B	KO4B	KO5B	KO6B	KO7B	KO8B	WT avg	KO avg	KO/WT	BIOCHEMICAL	SUPER PATHWAY	SUB PATHWAY
4173	558	LC/MS Neg	215	920	558.064	192	68414-18-6	C00301	HMDB01178	778255				468329					320213		769804			1.63126e+06		623292	907094	1.45533	adenosine 5'-diphosphoribose (ADP-ribose)	Cofactors and Vitamins	Nicotinate and Nicotinamide Metabolism
4292	5331	LC/MS Pos Early	492	1367	248.032	1051	41468-25-1	C00018	HMDB01491	89436	116930	128673	119032	98109	130995	104716	127355	160824	145927	199627	145668	136111	146064	158391	190429	114406	160380	1.40185	pyridoxal phosphate	Cofactors and Vitamins	Vitamin B6 Metabolism
4195	34302	LC/MS Neg	301	739.6	173.009	440667	490-83-5	C05422	HMDB01264	1288911	2.0071e+06	2398221	1656860	1834399	2143770	1996743	2400728	1825543	2.04837e+06	1982999	4.0927e+06	1724431	1624498	3109909	2146087	1.96584e+06	2.31932e+06	1.17981	dehydroascorbate	Cofactors and Vitamins	Ascorbate and Aldarate Metabolism
4251	43807	LC/MS Pos Late	1090	1840	585.271	5280352	635-65-4	C00486	HMDB00054	541173	253868	186104	303623	270936	206357	130280	158135	219699	460648	282920	483291	163016	136771	431853	235527	256310	301716	1.17715	bilirubin	Cofactors and Vitamins	Hemoglobin and Porphyrin Metabolism
4294	31555	LC/MS Neg	100001121	2185	182.046	6723	82-82-6	C00847	HMDB00017	178426	48218	40499	65024	63356	36715		29738	66492	92949	85840	121597	55463		57151	51613	65996.6	75872.1	1.14964	pyridoxate	Cofactors and Vitamins	Vitamin B6 Metabolism
4250	41754	LC/MS Pos Late	100001386	1124	616.176	26945	14875-96-8	C00032	HMDB03178	1781068	2034196	2410066	2317311	2916086	2159104	1619406	1490641	2451037	2262166	1702743	3022568	1910087	1688704	3.82336e+06	2307776	2.09098e+06	2.39605e+06	1.1459	heme	Cofactors and Vitamins	Hemoglobin and Porphyrin Metabolism
4290	2150	LC/MS Pos Early	568	2975	169.097	1052	58052-48-5	C00534	HMDB01431			212400	99585		93789	132212	96250	193902	116387		221459	79011	65570	155894		126847	138704	1.09347	pyridoxamine	Cofactors and Vitamins	Vitamin B6 Metabolism
4169	32401	LC/MS Pos Early	100001092	1388	138.055	5570	535-83-1	C01004	HMDB00875	20469104	27179398	21772856	26598778	22936126	26876386	26468964	32658056	29879870	23178016	31163024	25677680	24087350	21547020	27046792	32520318	2.562e+07	2.68875e+07	1.04948	trigonelline (N'-methylnicotinate)	Cofactors and Vitamins	Nicotinate and Nicotinamide Metabolism
4177	1827	LC/MS Pos Early	500	2292	377.146	493570	83-88-5	C00255	HMDB00244	203292	281214	258286	170176	163028	170228	170484	250555	220802	216663	276777	297903	244750	145376	186564	155904	208408	218092	1.04647	riboflavin (Vitamin B2)	Cofactors and Vitamins	Riboflavin Metabolism
4187	46322	LC/MS Neg	270	1448	382.55	317	85-61-0;18439-24-2	C00010	HMDB01423	414999	1159714	1140114	467392	206458	964515	899173	1706172	1252934	185907	1712035	751878	1255218	629343	865019	416781	869817	883639	1.01589	CoA	Cofactors and Vitamins	Pantothenate and CoA Metabolism
1393	52282	LC/MS Neg	100008929	575	205.035					123350	105830	81582	101132	103528	67850	80071	74690	88638	115900	103724	134574	76443	61574	73049	94115	92254.1	93502.1	1.01353	2-methylcitrate/homocitrate	Energy	TCA Cycle
4272	1806	LC/MS Pos Late	498	1636	269.226	445354	68-26-8	C00473	HMDB00305	128765		84645	108421	93300	77962	103760	99637		119275	97012	120245	112215		75868	74767	99498.6	99897	1.004	retinol (Vitamin A)	Cofactors and Vitamins	Vitamin A Metabolism
1373	46173	LC/MS Neg	100001359	580	173.009					2435404	1283883	2860487	2983364	2942702	2800550	3000410	3137544	1886987	2241595	2254411	2415271	1900425	3165577	4727330	2608558	2680543	2.65002e+06	0.988613	aconitate [cis or trans]	Energy	TCA Cycle
1383	1303	LC/MS Neg	409	615.6	133.014	525	6915-15-7	C00149	HMDB00156	313916960	259262080	332708704	301383456	279696864	262522880	315488416	351483328	307140096	300669856	359668192	329439456	322109664	238659424	229726256	301348960	302057836	298595238	0.988537	malate	Energy	TCA Cycle
4293	1651	LC/MS Pos Early	491	2343	168.065	1050	65-22-5	C00250	HMDB01545	6842811	5701573	5051910	4254290	3.71659e+06	2651206	5.87617e+06	6025649	5442228	6279452	5.15667e+06	6445862	4813315	2482299	5135150	3612139	5.01502e+06	4.92089e+06	0.98123	pyridoxal	Cofactors and Vitamins	Vitamin B6 Metabolism
1380	1437	LC/MS Neg	252	603	117.019	1110	110-15-6	C00042	HMDB00254	6.92977e+06	23866744	18327872	21830556	5536251	11538828	7478443	23707736	11646603	8.12487e+06	19596444	16452838	7143020	6.18937e+06	37689696	9881167	1.4902e+07	1.45905e+07	0.979095	succinate	Energy	TCA Cycle
4172	57584	LC/MS Pos Early	100001469	1260	153.066	440810	769-49-3	C05843	HMDB04194	1907323	2747126	3075534	1.91654e+06	1255857	1653251	1856778	2526893	1895792	2016321	1.93995e+06	3364705	2761312	1031168	1503461	1689900	2.11741e+06	2.02533e+06	0.95651	N1-Methyl-4-pyridone-3-carboxamide	Cofactors and Vitamins	Nicotinate and Nicotinamide Metabolism
4171	40469	LC/MS Pos Early	100001468	1250	153.066	69698	701-44-0	C05842	HMDB04193	916950	1021297	1160098	796578	819865	610529	807093	977842	820434	756282	930117	1351229	1036332	477919	696174	723817	888782	849038	0.955283	N1-Methyl-2-pyridone-5-carboxamide	Cofactors and Vitamins	Nicotinate and Nicotinamide Metabolism
1379	37058	LC/MS Pos Early	100001948	2291	262.128	71464481	256928-74-2		HMDB61717	550398	465976	595729	473010	393816	402842	429102	621634	432508	506157	568177	612905	527632	268656	378828	429777	491563	465580	0.947141	succinylcarnitine (C4-DC)	Energy	TCA Cycle
4204	1561	LC/MS Pos Late	1105	2522	430.378	14985	59-02-9;10191-41-0	C02477	HMDB01893	6.11889e+06	6440888	6.594e+06	7.29105e+06	6038720	5814825	5892627	6.77929e+06	5184720	5795433	6.70713e+06	7227880	7800365	3964285	5397481	5768933	6.37129e+06	5.98078e+06	0.938708	alpha-tocopherol	Cofactors and Vitamins	Tocopherol Metabolism
4291	3138	LC/MS Pos Early	493	1932	249.064	1053	529-96-4	C00647	HMDB01555	404166	474322	446708	430406	356013	410635	392556	446046	404197	383168	466848	418078	421934	296453	375377	378579	420107	393079	0.935666	pyridoxamine phosphate	Cofactors and Vitamins	Vitamin B6 Metabolism
1398	42109	LC/MS Neg	461	608	96.9696	1061	7664-38-2	C00009	HMDB01429	331029024	304746528	358957984	380196384	344249376	318769440	309318624	377427328	309942880	342035968	342782848	343730496	339110400	223853632	302502272	331617376	340586836	316946984	0.930591	phosphate	Energy	Oxidative Phosphorylation
1371	1564	LC/MS Neg	1124	582	191.02	311	77-92-9	C00158	HMDB00094	37363576	22741524	39086596	44686228	47528536	37016712	40069120	42905116	27548866	39044000	30884148	37597796	29139620	38049148	47380492	39962700	38924676	3.62008e+07	0.930023	citrate	Energy	TCA Cycle
4232	18330	LC/MS Neg	1244	1820	458.179	146	68703-91-3;68792-52-9	C00440	HMDB01396	254991	180895	228717	250382	203462	212965	202081	266576	191482	193628	258296	245950	205217	120577	234026	222597	225009	208972	0.928727	5-methyltetrahydrofolate (5MeTHF)	Cofactors and Vitamins	Folate Metabolism
4178	2134	LC/MS Neg	327	2425	784.15	643975	146-14-5;84366-81-4	C00016	HMDB01248	173534	145340	142256	179868	158235	164471	175856	206446	144641	141649	192697	157984	141379	116053	142262	171617	168251	151035	0.89768	FAD	Cofactors and Vitamins	Riboflavin Metabolism
4263	5341	LC/MS Pos Early	873	3050	265.112	1130	59-43-8	C00378	HMDB00235	742672	802763	922079	760724	562778	648277	639126	867862	662672	698705	799271	756026	748906	398323	638489	618599	743285	665124	0.894844	thiamin (Vitamin B1)	Cofactors and Vitamins	Thiamine Metabolism
4192	32354	LC/MS Neg	233	645.3	175.025	54670067	134-03-2	C00072	HMDB00044	162476480	226184752	234535472	214767568	169238960	235316032	189832000	252538192	195139312	123025792	241308400	182562528	207305360	157320336	184065808	152779728	210611182	180438408	0.856737	ascorbate (Vitamin C)	Cofactors and Vitamins	Ascorbate and Aldarate Metabolism
1377	528	LC/MS Neg	93	616.8	145.014	51	305-72-6;328-50-7;22202-68-2	C00026	HMDB00208	1779953	1429802	2069623	2470284	2021046	1874339	2161898	3387761	1809794	1943751	2254335	1607339	1953713	2093847	808965	2230300	2.14934e+06	1.83776e+06	0.855033	alpha-ketoglutarate	Energy	TCA Cycle
4264	15798	LC/MS Pos Early	523	2378	345.078	3382778	532-40-1	C01081	HMDB02666	641490	600314	677730	725897	637401	672575	579222	749818	555389	522885	681255	675168	581742	411175	482386	602327	660556	564041	0.853888	thiamin monophosphate	Cofactors and Vitamins	Thiamine Metabolism
4196	63990	LC/MS Neg	100003258	778	189.041	99779	17860-87-6			1664330	1657734	1392449	1828014	1426608	1524949	1191647	1344724	1212855	1090879	1547054	1373846	1192352	1106905	1303450	1272126	1.50381e+06	1.26243e+06	0.839492	2-O-methylascorbic acid	Cofactors and Vitamins	Ascorbate and Aldarate Metabolism
4151	594	LC/MS Pos Early	432	1942	123.055	936	98-92-0	C00153	HMDB01406	84991744	85877736	96754600	106335976	76569560	87264184	87678256	105746688	77222864	66110456	84398008	81871408	71298784	65387568	74335520	71962312	91402343	74073365	0.81041	nicotinamide	Cofactors and Vitamins	Nicotinate and Nicotinamide Metabolism
4147	1899	LC/MS Pos Early	182	845	168.029	1066	89-00-9	C03722	HMDB00232	217400	135983	253407	235179	201909	93705	269943	150353	89892	145419	136070	280816	167767	71297	135932	196118	194735	152914	0.785241	quinolinate	Cofactors and Vitamins	Nicotinate and Nicotinamide Metabolism
4181	1508	LC/MS Pos Early	1024	1667	220.118	6613	137-08-6	C00864	HMDB00210	177877632	82397656	97668520	137485568	124881496	81663480	76237032	86958952	51747904	116529808	75009120	137985168	71767512	42037352	67030480	91859920	108146292	81745908	0.755883	pantothenate (Vitamin B5)	Cofactors and Vitamins	Pantothenate and CoA Metabolism
4179	15797	LC/MS Neg	100000251	2390	455.097	710	130-40-5	C00061	HMDB01520	30386	62468	84348	86171	40577	63806	68588	118144	61272	26552	82883	41542	57308	35274	31628	66353	69311	50351.5	0.726458	FMN	Cofactors and Vitamins	Riboflavin Metabolism
4153	22152	LC/MS Pos Early	1312	766	335.064	14180	1094-61-7	C00455	HMDB00229	283603	311354	375515	278835	290367	232766	157317	259999	238246	203931	256147	195765	245605	106061	109939	149571	273720	188158	0.687412	nicotinamide ribonucleotide (NMN)	Cofactors and Vitamins	Nicotinate and Nicotinamide Metabolism
4185	18289	LC/MS Neg	100000138	2013	686.142	444485	3633-59-8	C00882	HMDB01373	327851	297501	445116	361755	269050	385119	269812	637628	249088	235187	324839	287405	398635	192993	149346	162147	374229	249955	0.66792	3'-dephosphocoenzyme A	Cofactors and Vitamins	Pantothenate and CoA Metabolism
4163	27665	LC/MS Pos Early	55	1940	137.071	457	1005-24-9	C02918	HMDB00699	1465605	1.01703e+06	904408	1796521	1121217	785044	383484	539248	619824	734915	654047	1127930	496495	502731	442049	495310	1.00157e+06	634163	0.633169	1-methylnicotinamide	Cofactors and Vitamins	Nicotinate and Nicotinamide Metabolism
4186	54675	LC/MS Neg	100010805	2313	728.152	193680				114403	106600	222584	431595	280288	277500	145585	124117	134406	130663	119908	166211	153970	104755	38445	188044	212834	129550	0.608692	3'-dephospho-acetyl-CoA	Cofactors and Vitamins	Pantothenate and CoA Metabolism
4184	15504	LC/MS Neg	100000328	1597	357.089	987	NA	C01134	HMDB01416	342602	74974	185315	92528	82166	128670	96445	308759	108914	124470	157522	95256	157706	52349	18184	43077	163932	94684.8	0.577584	phosphopantetheine	Cofactors and Vitamins	Pantothenate and CoA Metabolism
4154	33013	LC/MS Pos Early	100001310	2040	255.098	439924	1341-23-7	C03150	HMDB00855	168149	254325	160013	77923	73883					66216		73157	89467	48591			146859	69357.8	0.472276	nicotinamide riboside	Cofactors and Vitamins	Nicotinate and Nicotinamide Metabolism
4155	5278	LC/MS Neg	1310	1434	662.102	5893	53-84-9	C00003	HMDB00902	253289	869900	1184939	1457300	554412	1260638	979663	2349172	357916	105301	534486	237566	319457	394755	251837	408536	1.11366e+06	326232	0.292935	NAD+	Cofactors and Vitamins	Nicotinate and Nicotinamide Metabolism

## Sheet: Table S4-Lipids
PATHWAY SORTORDER	COMP ID	PLATFORM	CHEMICAL ID	RI	MASS	PUBCHEM	CAS	KEGG	Group/HMDB	WT1B	WT2B	WT3B	WT4B	WT5B	WT6B	WT7B	WT8B	KO1B	KO2B	KO3B	KO4B	KO5B	KO6B	KO7B	KO8B	WT avg	KO avg	KO/WT	BIOCHEMICAL	SUPER PATHWAY	SUB PATHWAY
1855	53260	LC/MS Pos Late	100009331	1449	368.352													575098	497790	677554	783733	861465	380652	549484	532602	#DIV/0!	607297	#DIV/0!	oleoylcholine	Lipid	Fatty Acid Metabolism (Acyl Choline)
1854	52944	LC/MS Pos Late	100009233	1482	342.337	151731												1372455	1021461	1.57917e+06	1740613	1.81465e+06	1002489	1431790	1410776	#DIV/0!	1.42168e+06	#DIV/0!	palmitoylcholine	Lipid	Fatty Acid Metabolism (Acyl Choline)
2889	1759	LC/MS Pos Late	922	3526	568.566	5283573	2304-80-5			1163174	1558693	1538034	1353204	1304247	1381358	1574467	1556499	4809401	2340494	5235435	3693842	4261626	2916177	3322366	2971356	1.42871e+06	3.69384e+06	2.58544	N-stearoyl-sphinganine (d18:0/18:0)*	Lipid	Dihydroceramides
1785	57513	LC/MS Pos Late	100015833	1512	456.405				HMDB06460	401877	472238	366387	235297	193583	213835	203453	250376	958027	601698	849647	949932	855084	284801	602103	434648	292131	691993	2.36878	arachidoylcarnitine (C20)*	Lipid	Fatty Acid Metabolism (Acyl Carnitine, Long Chain Saturated)
2127	15506	LC/MS Pos Early	1256	1961	104.107	305	67-48-1	C00114	HMDB00097	456027936	534114368	531214400	454701248	387956736	450541760	426444096	503254016	1088787968	962756928	1171970944	1142631936	1200046848	799595392	948998784	1042729216	468031820	1044689752	2.23209	choline	Lipid	Phospholipid Metabolism
1802	57519	LC/MS Pos Late	100015838	1484	454.389					868627	941730	962439	633185	537050	510840	679201	741371	2607268	1261060	2143279	2025405	2234835	697094	1197274	917634	734305	1.63548e+06	2.22725	eicosenoylcarnitine (C20:1)*	Lipid	Fatty Acid Metabolism (Acyl Carnitine, Monounsaturated)
1842	61840	LC/MS Pos Late	100019801	1406	442.353					362930	342536	303578	225212	169112	94761	239361	235077	384544	377643	492268	773682	604273	229648	477211	267316	246571	450823	1.82837	3-hydroxyoleoylcarnitine	Lipid	Fatty Acid Metabolism (Acyl Carnitine, Hydroxy)
1784	34409	LC/MS Pos Late	100001391	1485	428.373	6426855	18822-91-8		HMDB00848	6447626	5851509	6529225	6024322	5213207	5082381	5108761	6.62248e+06	14592312	8676904	12824574	14321986	12879111	5666785	8743999	7554789	5.85994e+06	1.06576e+07	1.81871	stearoylcarnitine (C18)	Lipid	Fatty Acid Metabolism (Acyl Carnitine, Long Chain Saturated)
1453	32418	LC/MS Neg	100001198	5346.9	225.186	5281119	544-64-9	C08322	HMDB02000	832226	580716	626400	697574	783193	592709	685991	777467	1428768	951671	1302215	1601276	1155491	631543	1852556	884574	697034	1.22601e+06	1.7589	myristoleate (14:1n5)	Lipid	Long Chain Monounsaturated Fatty Acid
2929	57418	LC/MS Pos Late	100015694	3134	730.619	6321364				231989	262553	292563	243759	190551	299805	371629	439388	558367	328546	673982	517463	548325	421385	581923	453090	291530	510385	1.75071	glycosyl-N-stearoyl-sphinganine (d18:0/18:0)*	Lipid	Hexosylceramides (HCER)
3002	52435	LC/MS Pos Late	100008956	2845	799.669					347553			182700	194173	105816	63673			293550		330927					178783	312238	1.74647	sphingomyelin (d18:2/23:0, d18:1/23:1, d17:1/24:1)*	Lipid	Sphingomyelins
1803	57525	LC/MS Pos Late	100015841	1535	482.42					93875	164540	111099						296452	133493	254526	273367	332435	80816	141744	96817	123171	201206	1.63355	erucoylcarnitine (C22:1)*	Lipid	Fatty Acid Metabolism (Acyl Carnitine, Monounsaturated)
1783	57512	LC/MS Pos Late	100004054	1424	414.358		106182-29-0		HMDB06210	101347	62839	66431	90162	45251	52357	73789	96104	115706	117298	132840	149921	136645		98557	85002	73535	119424	1.62404	margaroylcarnitine (C17)*	Lipid	Fatty Acid Metabolism (Acyl Carnitine, Long Chain Saturated)
1801	35160	LC/MS Pos Late	100001501	1423	426.358	6441392	38677-66-6		HMDB05065	6048199	4848935	5825359	6018556	4.05931e+06	4252871	5002516	6753048	11186712	7562697	12783464	10153305	10799467	3.88167e+06	5789462	6140491	5.3511e+06	8.53716e+06	1.5954	oleoylcarnitine (C18:1)	Lipid	Fatty Acid Metabolism (Acyl Carnitine, Monounsaturated)
2975	57473	LC/MS Pos Late	100009027	2362	733.622				HMDB12087	2671926	1667228	1267640	1706388	1819954	1689740	1244804	1545783	2658233	2379595	2850939	2990146	2462198	1892064	2681214	2194315	1.70168e+06	2513588	1.47712	sphingomyelin (d18:0/18:0, d19:0/17:0)*	Lipid	Dihydrosphingomyelins
1813	57527	LC/MS Pos Late	100015849	1460	478.389						94822	100126	63699					117077	102914	118451	109549	178007				86215.7	125200	1.45217	docosatrienoylcarnitine (C22:3)*	Lipid	Fatty Acid Metabolism (Acyl Carnitine, Polyunsaturated)
2689	52478	LC/MS Pos Late	100009007	2443	744.59					1133872	486934	536041	683206	629458	519722	448548	515906	784561	1044751	947279	1216386	831661	606035	802823	789821	619211	877915	1.4178	1-(1-enyl-palmitoyl)-2-oleoyl-GPC (P-16:0/18:1)*	Lipid	Plasmalogen
1800	53223	LC/MS Pos Late	100009406	1357	398.327	71464547				1500582	1291002	1686133	1756911	1.03884e+06	1188970	1864077	2297470	2611709	1789134	3159973	2726008	2867878	1150459	1471422	1666498	1.578e+06	2.18039e+06	1.38174	palmitoleoylcarnitine (C16:1)*	Lipid	Fatty Acid Metabolism (Acyl Carnitine, Monounsaturated)
1588	37253	LC/MS Neg	100002070	600	147.03	43	40951-21-1	C02630	HMDB0059655	6486463	6972889	6498109	6071321	5712744	7.03196e+06	4498708	7.35294e+06	9352163	6739199	10940133	10365209	8627197	7971866	9895887	5781964	6.32814e+06	8.7092e+06	1.37627	2-hydroxyglutarate	Lipid	Fatty Acid, Dicarboxylate
1814	57528	LC/MS Pos Late	100015850	1415	476.373					260286	274787	275533	183561	123116	134704	103985	153392	275547	250044	335827	347314	403157		91113	106796	188670	258543	1.37034	adrenoylcarnitine (C22:4)*	Lipid	Fatty Acid Metabolism (Acyl Carnitine, Polyunsaturated)
1841	61839	LC/MS Pos Late	100019800	1380	416.337					520874	303798	353386	261335	253818	215637	418186	409623	431729	482832	503664	727758	507538	284637	444635	365970	342082	468595	1.36983	3-hydroxypalmitoylcarnitine	Lipid	Fatty Acid Metabolism (Acyl Carnitine, Hydroxy)
1808	57520	LC/MS Pos Late	100015839	1436	452.373					562911	435889	531756	458485	250576	314375	461677	556083	812811	604707	855642	799345	903272	209664	361656	344548	446469	611456	1.36954	dihomo-linoleoylcarnitine (C20:2)*	Lipid	Fatty Acid Metabolism (Acyl Carnitine, Polyunsaturated)
2685	52716	LC/MS Pos Late	100009162	2454	718.574	11146967			HMDB11206	2491245	1871128	1693459	2038422	1719382	2116236	1667940	1722275	2503157	2640345	3133619	2.96951e+06	2552914	2042634	2459089	2504754	1.91501e+06	2.60075e+06	1.35809	1-(1-enyl-palmitoyl)-2-palmitoyl-GPC (P-16:0/16:0)*	Lipid	Plasmalogen
2686	52713	LC/MS Pos Late	100009160	2218	716.559				HMDB11207	343638	267484	251205	274788	275689	208702	126344	173785	304651	350732	378202	417078	348023	207767	295200	242438	240204	318011	1.32392	1-(1-enyl-palmitoyl)-2-palmitoleoyl-GPC (P-16:0/16:1)*	Lipid	Plasmalogen
2888	52604	LC/MS Pos Late	100009028	3090	540.535	5283572	5966-29-0		HMDB11760	2077631	1471887	1585167	1232528	1157582	1036725	1699607	1669078	2183873	1.94011e+06	2318817	2523592	2419135	1244712	1611975	1504448	1.49128e+06	1.96833e+06	1.3199	N-palmitoyl-sphinganine (d18:0/16:0)	Lipid	Dihydroceramides
1781	57522	LC/MS Pos Late	100015842	1362	386.327					68663						46610	47706	48900	61540	79402	98299	68154				54326.3	71259	1.31168	pentadecanoylcarnitine (C15)*	Lipid	Fatty Acid Metabolism (Acyl Carnitine, Long Chain Saturated)
1809	57518	LC/MS Pos Late	100015837	1353	448.342					1476753	2.00928e+06	2148893	1507458	760681	1058342	1220475	1372366	2019333	1656921	2541774	2983213	3155166	733316	938710	1008928	1.44428e+06	1.87967e+06	1.30146	arachidonoylcarnitine (C20:4)	Lipid	Fatty Acid Metabolism (Acyl Carnitine, Polyunsaturated)
1810	57521	LC/MS Pos Late	100015840	1392	450.358					379524	382691	480513	375598	206296	257562	320279	369083	536014	462201	684141	553178	712063	137066	228861	262630	346443	447019	1.29031	dihomo-linolenoylcarnitine (C20:3n3 or 6)*	Lipid	Fatty Acid Metabolism (Acyl Carnitine, Polyunsaturated)
2061	43768	LC/MS Pos Late	100004612	1536	372.29	5283451	162758-94-3			244529	405534	359148	259580	181677	303418	191846	241932	305952	237311	441726	463952	384624	211681	438873	324735	273458	351107	1.28395	docosahexaenoyl ethanolamide	Lipid	Endocannabinoid
1782	44681	LC/MS Pos Late	100000776	1425	400.342	461	6865-14-1	C02990	HMDB00222	12115583	7590894	10299813	10856046	8307319	9282135	10179148	12434445	14586654	12407403	16127880	16327018	15853650	6452322	10994161	11071909	1.01332e+07	1.29776e+07	1.28071	palmitoylcarnitine (C16)	Lipid	Fatty Acid Metabolism (Acyl Carnitine, Long Chain Saturated)
2495	33961	LC/MS Pos Late	100001271	1606	524.371	497299	19420-57-6		HMDB10384	9489287	8860369	8732689	7125794	7279381	5781307	4931904	5923848	9245908	9453496	9495559	14962097	11145226	4701579	8111314	7120980	7.26557e+06	9.27952e+06	1.27719	1-stearoyl-GPC (18:0)	Lipid	Lysophospholipid
1832	52984	LC/MS Pos Early	100009271	2340	248.149					4319544	3521820	4343297	3577926	2660261	2781184	3499886	4765587	5355442	4554414	6073469	5886140	5569840	2769167	3554125	3733926	3.68369e+06	4.68707e+06	1.27238	(S)-3-hydroxybutyrylcarnitine	Lipid	Fatty Acid Metabolism (Acyl Carnitine, Hydroxy)
3097	33997	LC/MS Pos Late	100001269	2873	383.367	173183	474-62-4	C01789	HMDB02869	134034		122579	134483	81497	82967			80658	156333	115897	160672	167094		131239	139451	111112	135906	1.22315	campesterol	Lipid	Sterol
1467	33972	LC/MS Neg	100001277	5780	295.264	5312513	73033-09-7		HMDB13622	172590	121756	141117	235669	150432	194407	153553	236024	86051	238056	148854		286218		251220	248798	175694	209866	1.1945	10-nonadecenoate (19:1n9)	Lipid	Long Chain Monounsaturated Fatty Acid
1817	57523	LC/MS Pos Late	100015845	1349	472.342					172071	76589	168856	215307	167247	226859	63590	100252	144615	183561	253069	196268	212370	101106	112056	210705	148846	176719	1.18726	docosahexaenoylcarnitine (C22:6)*	Lipid	Fatty Acid Metabolism (Acyl Carnitine, Polyunsaturated)
2230	52611	LC/MS Pos Late	100008916	2197	834.601		59403-52-0		HMDB08057	23822914	24322724	20109784	22973564	22284392	25652252	17087696	20732596	27206406	24260994	27438992	27962532	23519140	22119004	29081204	26901656	2.21232e+07	26061241	1.178	1-stearoyl-2-docosahexaenoyl-GPC (18:0/22:6)	Lipid	Phosphatidylcholine (PC)
1831	43264	LC/MS Pos Early	100003926	2400	248.149	53481617			HMDB13127	1179428	1.21628e+06	1707916	1169278	877624	916470	1024401	1441635	1539609	1169477	1.71047e+06	1756396	1840252	820631	1140510	1230691	1.19163e+06	1.401e+06	1.17571	(R)-3-hydroxybutyrylcarnitine	Lipid	Fatty Acid Metabolism (Acyl Carnitine, Hydroxy)
1806	46223	LC/MS Pos Late	100003151	1430	424.342	6450015	36816-10-1		HMDB06469	1341545	1090398	1473035	1403259	753504	798420	1495192	1618230	1691343	1386042	2132865	1940325	2142243	546178	847387	992637	1.2467e+06	1.45988e+06	1.171	linoleoylcarnitine (C18:2)*	Lipid	Fatty Acid Metabolism (Acyl Carnitine, Polyunsaturated)
2974	57331	LC/MS Pos Late	100009026	3150	789.684				HMDB12091	253994			84480	88045					167026	93405	237071					142173	165834	1.16642	behenoyl dihydrosphingomyelin (d18:0/22:0)*	Lipid	Dihydrosphingomyelins
2552	42398	LC/MS Pos Late	100001461	1626	482.324	9547068	69747-55-3		HMDB11130	6739001	6876968	6.18065e+06	4761207	4709655	4665971	3620565	4336471	6011771	5786429	6557511	8510082	8237522	3900462	4752832	4698573	5.23631e+06	6.0569e+06	1.15671	1-stearoyl-GPE (18:0)	Lipid	Lysophospholipid
1799	48182	LC/MS Pos Late	100006051	1316	370.295	90659872	889848-55-9			112801	237597	355104	309303	140832	182618	401028	651849	344679	159985	492871	409424	511513	278562	287295	278168	298892	345312	1.15531	myristoleoylcarnitine (C14:1)*	Lipid	Fatty Acid Metabolism (Acyl Carnitine, Monounsaturated)
1780	33952	LC/MS Pos Late	100001270	1350	372.311	6426854	18822-89-4		HMDB05066	2024274	1473203	2167317	2793418	1.80945e+06	2180462	3423735	3981643	3121904	2331706	3565544	3023969	3042866	2099112	2522670	2849587	2.48169e+06	2.81967e+06	1.13619	myristoylcarnitine (C14)	Lipid	Fatty Acid Metabolism (Acyl Carnitine, Long Chain Saturated)
2486	33955	LC/MS Pos Late	100001263	1525	496.34	86554	17364-16-8		HMDB10382	16528438	19994762	15602513	12378651	12400339	11780238	7801369	10807641	14645016	15221521	15644717	22022364	20038040	7678176	15125413	11238542	1.34117e+07	1.52017e+07	1.13346	1-palmitoyl-GPC (16:0)	Lipid	Lysophospholipid
1833	62557	LC/MS Pos Early	100020825	2918	276.181					103333	229720	249572	235606	100043	166911	177875	245094	207403	198482	291582	238561	279519	131443	133561	207266	188519	210977	1.11913	3-hydroxyhexanoylcarnitine (1)	Lipid	Fatty Acid Metabolism (Acyl Carnitine, Hydroxy)
1497	17805	LC/MS Neg	1231	5730	307.264	6439848	2091-39-6	C16525	HMDB05060	3647329	3227822	3730607	5234866	2939305	4474315	3150734	7590984	2727273	4057364	5224059	4971234	7207638	3834947	5780897	4195224	4.2495e+06	4.74983e+06	1.11774	dihomolinoleate (20:2n6)	Lipid	Long Chain Polyunsaturated Fatty Acid (n3 and n6)
2060	38625	LC/MS Pos Late	100002254	1787	328.321	27902	111-57-9		HMDB13078	152489	203460	160104	173031	135978	171064	255151	283627	279136	181544	232327	217152	258030	160335	200917	158033	191863	210934	1.0994	stearoyl ethanolamide	Lipid	Endocannabinoid
2135	37455	LC/MS Pos Early	100001620	659	216.063	123874	33049-08-0	C01233	HMDB00114	42613184	37880812	41803384	45146340	42499544	38094976	43037140	45076320	42873224	41783308	51559584	43530288	42246808	39750544	58494608	48985312	4.2019e+07	4.6153e+07	1.09838	glycerophosphoethanolamine	Lipid	Phospholipid Metabolism
2137	52307	LC/MS Pos Early	100001621	516	335.074	167572	16824-65-0			1399190	2689280	2531684	1319157	1207076	1.72316e+06	1391421	1451359	1937181	1537161	2363780	2329876	2683013	1528245	1250418	1394509	1.71404e+06	1.87802e+06	1.09567	glycerophosphoinositol*	Lipid	Phospholipid Metabolism
1869	37073	LC/MS Neg	100001723	1920	131.071	99824	6064-63-7		HMDB01624	80012	72590	54543	69881	76037	61936	84835	63572	99643	79849	72743	63234	75465	78985	72544	67658	70425.8	76265.1	1.08292	alpha-hydroxycaproate	Lipid	Fatty Acid, Monohydroxy
2907	57417	LC/MS Pos Late	100015632	2846	564.535					5359744	4385421	3494453	5981055	5402361	6.42976e+06	3281896	4.08212e+06	5602651	4291108	6616325	5138746	4846504	4687001	5113357	5289624	4.8021e+06	5.19816e+06	1.08248	N-stearoyl-sphingadienine (d18:2/18:0)*	Lipid	Ceramides
1400	37059	LC/MS Pos Early	100001526	2086	248.113	22833583	853728-01-5		HMDB02095	102333		103468	110375	59811	85302	69896		84565	111511	122289	118334	102473	69867	56410	100640	88530.8	95761.1	1.08167	malonylcarnitine	Lipid	Fatty Acid Synthesis
1881	17945	LC/MS Neg	1239	5695	299.259	69417	629-22-1	C03045		304398	127909	141488	295297	303780	154717	212625	245620	115299	419097	187321	276009	208383	151505	195217	375742	223229	241072	1.07993	2-hydroxystearate	Lipid	Fatty Acid, Monohydroxy
2720	39271	LC/MS Pos Late	100003001	1649	466.329					929070	686014	581640	584364	607929	506114	425031	580505	645360	690182	721775	975212	833011	310345	531908	572156	612583	659994	1.07739	1-(1-enyl-stearoyl)-GPE (P-18:0)*	Lipid	Lysoplasmalogen
2212	19132	LC/MS Pos Late	100000660	2950	790.632	94190	816-94-4		HMDB08036	3200238	2260886	2060751	2385707	2300356	2268776	2259123	2624699	2437950	2532367	3384093	3.87981e+06	2836745	1236541	2273909	2229411	2420067	2.60135e+06	1.07491	1,2-distearoyl-GPC (18:0/18:0)	Lipid	Phosphatidylcholine (PC)
2056	38102	LC/MS Pos Late	1137	1661	326.305	5283454	11-58-0;111-58-0		HMDB02088	165920	201282	168902	151156	133316	137340	130169	204823	196295	168428	193223	214284	223603	100672	155182	133005	161614	173086	1.07099	oleoyl ethanolamide	Lipid	Endocannabinoid
2131	15990	LC/MS Pos Early	100000269	672	258.11	71920	28319-77-9	C00670	HMDB00086	118365048	104911264	121072968	129496384	112882960	83878312	105796544	124933568	98965608	110609080	127819048	129293448	105986352	79600256	176058800	126741504	112667131	119384262	1.05962	glycerophosphorylcholine (GPC)	Lipid	Phospholipid Metabolism
1889	53230	LC/MS Neg	100006367	1725	131.071	151492	10191-24-9			76388	78943	107559	71958	61298	51174	71397	69653	84437	72778	82873	147470	82524	38062	49659	65498	73546.2	77912.6	1.05937	3-hydroxyhexanoate	Lipid	Fatty Acid, Monohydroxy
2174	52616	LC/MS Pos Late	100008921	2653	762.601		59403-51-9		HMDB07970	80055120	85179832	81305000	82618584	85788608	95920528	77505496	86890912	90422424	76538792	103361096	89516208	94384280	83103776	89334048	88396984	84408010	89382201	1.05893	1-palmitoyl-2-stearoyl-GPC (16:0/18:0)	Lipid	Phosphatidylcholine (PC)
1474	1552	LC/MS Neg	1087	6355.6	337.311	5281116	112-86-7	C08316	HMDB02068	677455	406679	597006	717160	404009	446589	543939	669833	323214	467916	636625	788574	683161	741243	618938	457786	557834	589682	1.05709	erucate (22:1n9)	Lipid	Long Chain Monounsaturated Fatty Acid
2981	52436	LC/MS Pos Late	100008955	3200	801.684				HMDB12105	447116	141301	185473	294959	245615	201217	138463	157244		377611	197996	398053	190712	58604	229994	219930	226424	238986	1.05548	tricosanoyl sphingomyelin (d18:1/23:0)*	Lipid	Sphingomyelins
1439	1121	LC/MS Neg	891	5731	269.249	10465	506-12-7		HMDB02259	3703143	3463257	3640987	4997494	4205445	4454392	3946789	4467247	2774802	6147572	3815532	4044664	4.03803e+06	4028109	3871828	5930873	4.10984e+06	4.33143e+06	1.05391	margarate (17:0)	Lipid	Long Chain Saturated Fatty Acid
2213	52438	LC/MS Pos Late	100008904	2644	788.616		56421-10-4		HMDB08038	167571648	164685440	153926672	159234992	162393760	175730512	161246224	183582848	178215088	157025824	199408400	185273344	178308704	158930544	174054592	167075344	166046512	174786480	1.05264	1-stearoyl-2-oleoyl-GPC (18:0/18:1)	Lipid	Phosphatidylcholine (PC)
2532	49617	LC/MS Pos Late	100002873	1907	608.465		325171-59-3		HMDB10405	240314	95771	106313	157791	122028	129487		112198	123312	164387	150962	187939	137011		120007	130648	137700	144895	1.05225	1-lignoceroyl-GPC (24:0)	Lipid	Lysophospholipid
2925	57440	LC/MS Pos Late	100015755	3920	594.582					1485043	1253172	1113415	1446217	1128268	1349367	1185139	1416050	1234233	1494345	1.73453e+06	1458383	1.51441e+06	880445	1259627	1324064	1.29708e+06	1362505	1.05044	ceramide (d18:1/20:0, d16:1/22:0, d20:1/18:0)*	Lipid	Ceramides
2900	54979	LC/MS Pos Late	1547	3392	566.551	5283565	104404-17-3		HMDB04950	25074154	25214886	22481038	27655670	24895538	28822138	23834624	27627366	27028454	22058676	33669804	26950624	29628600	24376870	26298916	25684280	2.57007e+07	26962028	1.04908	N-stearoyl-sphingosine (d18:1/18:0)*	Lipid	Ceramides
2545	35631	LC/MS Pos Late	100001567	1544	454.293	9547069	53862-35-4		HMDB11503	3641731	4524461	3638178	3012288	2886417	3136118	2438629	3036158	3423519	3282877	3.76382e+06	4576689	4591741	2107687	3021621	2821857	3.28925e+06	3.44873e+06	1.04849	1-palmitoyl-GPE (16:0)	Lipid	Lysophospholipid
2136	57404	LC/MS Pos Early	100015666	577	260.053	3081457				354972	754903	719393	674113	525389	624654	545172		519471	659403	757199	660350		619001	603466	571859	599799	627250	1.04577	glycerophosphoserine*	Lipid	Phospholipid Metabolism
2500	34419	LC/MS Pos Late	100001395	1465	520.34	11988421		C04100	HMDB10386	429713	428013	409425	218970	329605	226352	239313	298067	305336	523415	340871	659427	427566	117864	245305	71861	322432	336456	1.04349	1-linoleoyl-GPC (18:2)	Lipid	Lysophospholipid
2716	39270	LC/MS Pos Late	100003000	1558	438.298					1706524	1.28978e+06	1146113	1131475	1139259	878884	809945	980186	1053387	1282494	1179825	1842625	1463337	600785	961343	1000168	1.13527e+06	1.173e+06	1.03323	1-(1-enyl-palmitoyl)-GPE (P-16:0)*	Lipid	Lysoplasmalogen
2497	48258	LC/MS Pos Late	100001272	1540	522.355	16081932	19420-56-5		HMDB02815	4.01381e+06	4465182	3.2851e+06	2714031	2732433	2713121	2160386	3118097	2952558	3.35356e+06	3.12017e+06	4617743	4343403	1.71944e+06	3.54471e+06	2382141	3.15027e+06	3.25422e+06	1.033	1-oleoyl-GPC (18:1)	Lipid	Lysophospholipid
2989	52433	LC/MS Pos Late	100006314	2082	689.559		121999-58-4			378194	138436	141136	302097	272432	144096	132223	166876	112056	357150	202134	345599	169043		156587	167561	209436	215733	1.03006	sphingomyelin (d17:1/16:0, d18:1/15:0, d16:1/17:0)*	Lipid	Sphingomyelins
2443	52449	LC/MS Pos Late	100000616	3000	904.591		383907-33-3		HMDB09815	4712134	5062050	4456882	4963886	4488781	5994005	4815249	5240076	5532004	4337236	5145241	4870188	6083215	4516379	5462510	4970791	4.96663e+06	5.1147e+06	1.02981	1-stearoyl-2-arachidonoyl-GPI (18:0/20:4)	Lipid	Phosphatidylinositol (PI)
1696	32452	LC/MS Pos Early	100001162	2590	218.139	107738	17298-37-2	C03017	HMDB00824	19909584	29124998	36918520	22571840	18069528	19775452	27181492	37055260	28778240	22044830	41580160	33694816	39461148	16527505	14199455	20449602	2.63258e+07	2.7092e+07	1.0291	propionylcarnitine (C3)	Lipid	Fatty Acid Metabolism (also BCAA Metabolism)
2249	52697	LC/MS Pos Late	100009130	2011	832.585				HMDB08123	19923006	16708604	15821015	19595676	18426252	17361764	13488311	17537196	18089292	18465934	19484928	20005826	18471734	14104316	17305022	16839514	17357728	1.78458e+07	1.02812	1-oleoyl-2-docosahexaenoyl-GPC (18:1/22:6)*	Lipid	Phosphatidylcholine (PC)
2196	52610	LC/MS Pos Late	100008915	2023	806.569	6441886	59403-54-2		HMDB07991	63068732	61072708	55745520	77833416	67764792	69460968	46093760	59929248	66388152	60007504	69782960	65609980	64160016	56882528	67292160	64649776	62621143	6.43466e+07	1.02755	1-palmitoyl-2-docosahexaenoyl-GPC (16:0/22:6)	Lipid	Phosphatidylcholine (PC)
1675	43761	LC/MS Pos Early	100004542	3160	146.118	227939	1115-90-8			195631	271699	231209	283726	249773	225151	259140	404272	300953	294966	297931	289085	357745	162362	221854	253564	265075	272308	1.02728	2-aminoheptanoate	Lipid	Fatty Acid, Amino
2427	52467	LC/MS Pos Late	100008993	2567	876.56				HMDB09789	495736	622721	585935	694909	602850	702013	539486	552175	792155	439787	602801	658558	780889	532556	551236	565315	599478	615412	1.02658	1-palmitoyl-2-arachidonoyl-GPI (16:0/20:4)*	Lipid	Phosphatidylinositol (PI)
1764	32328	LC/MS Pos Early	100000781	3358	260.186	6426853	6920-35-0		HMDB00705	2654709	4252780	4761468	2748070	1736822	1636543	4343753	4694068	4878749	3435287	5714346	4549346	4110784	1216627	1601991	1.95782e+06	3.35353e+06	3.43312e+06	1.02373	hexanoylcarnitine (C6)	Lipid	Fatty Acid Metabolism (Acyl Carnitine, Medium Chain)
2128	34396	LC/MS Pos Early	267	700	184.073	1014	72556-74-2	C00588	HMDB01565	821756224	1144497792	1165881856	1163703040	823058112	1070598528	1065923264	1375514624	1322970880	874570944	1281334528	1125767296	1282914048	813331520	1001497088	1114149760	1078866680	1102067008	1.0215	phosphocholine	Lipid	Phospholipid Metabolism
2224	42450	LC/MS Pos Late	100001869	2300	810.601	16219824	35418-59-8		HMDB08048	92529696	83957424	79395840	93813712	84410768	99161072	79496568	99679464	97077520	85586432	102197488	99858136	90940016	71612624	90530928	88009776	89055568	90726615	1.01876	1-stearoyl-2-arachidonoyl-GPC (18:0/20:4)	Lipid	Phosphatidylcholine (PC)
1760	32198	LC/MS Pos Early	100000802	2282	204.123	1	5080-50-2	C02571	HMDB00201	311729536	339717824	372164352	412045600	293288832	325434240	329255360	422941920	413552960	353848160	450688672	384196160	431366368	223051664	272551168	329661952	350822208	357364638	1.01865	acetylcarnitine (C2)	Lipid	Fatty Acid Metabolism (Acyl Carnitine, Short Chain)
2098	1124	LC/MS Neg	363	673	179.056	892	87-89-8	C00137	HMDB00211	48078024	41769944	45932356	52657088	44345592	48370160	39720420	44738604	45909968	43305644	58369424	47706952	47023104	40955788	41522760	47405376	4.57015e+07	46524877	1.01802	myo-inositol	Lipid	Inositol Metabolism
2408	52448	LC/MS Pos Late	100000641	3206	766.559	5283509				2071194	1968363	1570465	1976672	1917213	2103215	1922701	2332648	2122489	1746360	2175198	2196067	2184983	1446695	2227189	2016411	1.98281e+06	2014424	1.01594	1-palmitoyl-2-oleoyl-GPG (16:0/18:1)	Lipid	Phosphatidylglycerol (PG)
2691	52614	LC/MS Pos Late	100008919	2950	730.574		144371-68-6		HMDB11375	7365704	6567701	7.61655e+06	7489759	6261799	6579585	8523377	10337323	8.1514e+06	6943785	9418679	8021109	9694911	4569760	7.67052e+06	7162811	7.59273e+06	7.70412e+06	1.01467	1-(1-enyl-stearoyl)-2-oleoyl-GPE (P-18:0/18:1)	Lipid	Plasmalogen
2995	48490	LC/MS Pos Late	100006290	2685	759.638				HMDB12102	4793611	3223816	2804963	3.3402e+06	3746050	3223862	2382120	2.05162e+06	3604629	3.86301e+06	4.15665e+06	4077217	3158340	1109364	2878949	3032693	3.19578e+06	3235106	1.01231	sphingomyelin (d18:1/20:0, d16:1/22:0)*	Lipid	Sphingomyelins
2922	57432	LC/MS Pos Late	100015735	2477	510.488					323858	161816	151117	212495	191137	183307	245433	265839	194107	271160	226441	290223	215832	169691	179374	202365	216875	218649	1.00818	ceramide (d18:1/14:0, d16:1/16:0)*	Lipid	Ceramides
2718	44621	LC/MS Pos Late	100005372	1566	464.314					763902	564206	553682	447219	535970	359358	431188	574599	432940	625446	571984	870968	683156	224232	403645	442917	528766	531911	1.00595	1-(1-enyl-oleoyl)-GPE (P-18:1)*	Lipid	Lysoplasmalogen
2993	37529	LC/MS Pos Late	100002106	2167	729.591	6443882	108392-10-5		HMDB12101	1374780	806770	835288	965895	986311	888131	511893	359453	705674	1116497	881159	1152238	638314	508588	822235	939752	841065	845557	1.00534	sphingomyelin (d18:1/18:1, d18:2/18:0)	Lipid	Sphingomyelins
1484	33969	LC/MS Neg	100001229	5395	275.202	5312508	111174-40-4	C16300	HMDB06547	3065719	3085929	3258561	4036123	3040363	3.3364e+06	3615436	3623766	2971162	3303519	3347144	3393197	3236430	3327981	4062350	3561477	3.38279e+06	3.40041e+06	1.00521	stearidonate (18:4n3)	Lipid	Long Chain Polyunsaturated Fatty Acid (n3 and n6)
2307	52465	LC/MS Pos Late	100008991	2119	764.523	9546799			HMDB05324	27631878	33978100	28514760	34913068	33489166	37738600	25669450	28806040	35271624	24726620	34499908	28813072	30330392	32386774	33162814	32358364	3.13426e+07	31443696	1.00322	1-palmitoyl-2-docosahexaenoyl-GPE (16:0/22:6)*	Lipid	Phosphatidylethanolamine (PE)
1502	32980	LC/MS Neg	100001193	5678	331.264	5497181	2091-25-0	C16527	HMDB02226	7579511	9376171	10236971	14379183	9001665	15182899	6406233	11505720	6618427	8358375	12093105	12508742	12063340	10675727	11555094	10043151	1.04585e+07	1.04895e+07	1.00296	adrenate (22:4n6)	Lipid	Long Chain Polyunsaturated Fatty Acid (n3 and n6)
2331	52466	LC/MS Pos Late	100008992	2317	792.554	9546798			HMDB05334	26194584	34171296	26427420	36047836	32257682	39415800	24086640	28224612	34439900	25212232	30388386	25458338	24513232	34936700	39058292	33220164	3.08532e+07	3.09034e+07	1.00163	1-stearoyl-2-docosahexaenoyl-GPE (18:0/22:6)*	Lipid	Phosphatidylethanolamine (PE)
2172	19130	LC/MS Pos Late	100000657	2365	734.569	452110	63-89-8		HMDB00564	234315952	262847328	233252160	274718784	241064976	286749216	239503120	271264608	253012480	236090352	275505184	233443120	264974336	249934544	269462272	252144096	255464518	254320798	0.995523	1,2-dipalmitoyl-GPC (16:0/16:0)	Lipid	Phosphatidylcholine (PC)
1434	1365	LC/MS Neg	519	5440	227.202	11005	544-63-8	C06424	HMDB00806	17755248	22103648	23303002	25612700	16187125	20294988	21263980	26706946	19420072	16242659	23366026	23757546	24296384	19855412	27278308	17996306	2.16535e+07	2.15266e+07	0.994141	myristate (14:0)	Lipid	Long Chain Saturated Fatty Acid
1504	32415	LC/MS Neg	100001182	6034	335.296	5282807	7370-49-2	C16533	HMDB61714	400846	257644	291309	526141	176307	223873	236386	429421	199518	270923	424174	472002	394807	177123	379130	207233	317741	315614	0.993305	docosadienoate (22:2n6)	Lipid	Long Chain Polyunsaturated Fatty Acid (n3 and n6)
3051	531	LC/MS Neg	112	621.1	161.046	1662	503-49-1	C03761	HMDB00355	1484712	986577	977824	1642566	1387758	1253876	996681	1229291	1075655	1.29015e+06	1.52202e+06	1352974	1054687	1231436	1107082	1244810	1.24491e+06	1.23485e+06	0.991919	3-hydroxy-3-methylglutarate	Lipid	Mevalonate Metabolism
2980	48492	LC/MS Pos Late	100006294	3083	787.669				HMDB12103	17553216	6429624	6622543	10668562	10839980	7305911	5532436	5929085	7246334	12056955	9849520	16086840	7225274	1966291	8322101	7.47078e+06	8.86017e+06	8.77801e+06	0.990727	behenoyl sphingomyelin (d18:1/22:0)*	Lipid	Sphingomyelins
2156	19258	LC/MS Pos Late	100000672	2147	706.538	129657	69525-80-0		HMDB07869	102448048	117737912	111679200	110906152	110754880	113054568	116948656	122319368	123080656	93064400	119403024	119435776	110595400	108987760	108398664	113741448	113231098	112088391	0.989908	1-myristoyl-2-palmitoyl-GPC (14:0/16:0)	Lipid	Phosphatidylcholine (PC)
2723	15122	LC/MS Neg	1254	758	91.0401	753	56-81-5	C00116	HMDB00131	6570302	7.22052e+06	7012676	5253784	5281095	5880535	5212506	5477435	5772056	7.13013e+06	6615822	7725792	8.35383e+06	3164792	3542381	5064105	5.98861e+06	5.92111e+06	0.98873	glycerol	Lipid	Glycerolipid Metabolism
2059	38165	LC/MS Neg	1489	6300	298.275	4671	544-31-0	C16512	HMDB02100	364488	643893	640524	722232	350068	726040	638356	1075322	542682	387236	882811	603979	776271	639327	784657	485046	645115	637751	0.988585	palmitoyl ethanolamide	Lipid	Endocannabinoid
2737	21184	LC/MS Neg	100000924	6650	281.249	5283468	111-03-5		HMDB11567	2205469	2741857	2066788	4280442	2647552	1417238	1924935	2622257	1988125	1444532	2513567	3040585	1714765	1054882	6035174	1874053	2.48832e+06	2.45821e+06	0.987901	1-oleoylglycerol (18:1)	Lipid	Monoacylglycerol
2070	39730	LC/MS Neg	100003240	5782	390.268	168274	63155-80-6			191601	165981	154133	270350			89043	143550	138069		279103	143883			105588		169110	166661	0.985519	N-stearoyltaurine	Lipid	Endocannabinoid
2961	53010	LC/MS Pos Late	100009030	2527	862.625		4201-62-1			217132	167262		231061	203969		299489	225189	214570	292836	214119	252850	226414	150300	204132	210214	224017	220679	0.985101	lactosyl-N-palmitoyl-sphingosine (d18:1/16:0)	Lipid	Lactosylceramides (LCER)
2926	57437	LC/MS Pos Late	100015727	3850	620.598					503859	165227		187213	280464	255366	298185		267695	414412	319127	266946	317923	189177	161052		281719	276619	0.981896	ceramide (d16:1/24:1, d18:1/22:1)*	Lipid	Ceramides
2305	52464	LC/MS Pos Late	100008990	2198	740.523	9546800			HMDB05323	29570572	31367992	30729868	31517838	27304916	33399218	28604076	32266978	30236402	28356408	32682076	32597432	32250382	26538592	28607822	28724868	3.05952e+07	2.99992e+07	0.980522	1-palmitoyl-2-arachidonoyl-GPE (16:0/20:4)*	Lipid	Phosphatidylethanolamine (PE)
2186	52454	LC/MS Pos Late	100008985	2199	784.585					15638923	13631314	13862643	14969328	14115107	15341082	17109188	16607542	14149273	15092282	17790136	15811338	15542322	11687663	14631737	14112205	1.51594e+07	1.48521e+07	0.979731	1-palmitoyl-2-dihomo-linolenoyl-GPC (16:0/20:3n3 or 6)*	Lipid	Phosphatidylcholine (PC)
2973	52434	LC/MS Pos Late	100008954	2290	705.591	9939965				7.46804e+06	2717649	3.23648e+06	4211450	4282155	2709753	2833571	3185603	2821192	6171340	4018437	6363532	3097602	1422761	3049920	3061840	3.83059e+06	3750828	0.979178	palmitoyl dihydrosphingomyelin (d18:0/16:0)*	Lipid	Dihydrosphingomyelins
2992	52615	LC/MS Pos Late	100008920	2312	717.591		121999-64-2			483261	163313	148474	245402	259976	176822	143047	135819	132786	400856	196007	434090	123466	59175	170251	202811	219514	214930	0.979117	sphingomyelin (d18:1/17:0, d17:1/18:0, d19:1/16:0)	Lipid	Sphingomyelins
2297	19263	LC/MS Pos Late	1526	2509	718.538	5283496	26662-94-2		HMDB05320	65946308	76468304	73607872	68162664	67694544	74908104	76138496	92172952	77306712	61790740	77332752	69833928	76295992	72462840	77361552	70207296	7.43874e+07	7.2824e+07	0.978983	1-palmitoyl-2-oleoyl-GPE (16:0/18:1)	Lipid	Phosphatidylethanolamine (PE)
1771	33936	LC/MS Pos Late	100001247	950	288.217	123701	3671-77-0	C02838	HMDB00791	201603	444504	497546	153482	102692	113029	341768	399968	379451	222413	370396	443417	346416	105752	168712	169458	281824	275752	0.978454	octanoylcarnitine (C8)	Lipid	Fatty Acid Metabolism (Acyl Carnitine, Medium Chain)
2340	53209	LC/MS Pos Late	100009220	2119	790.538					11222326	11994876	10740509	13175987	13244803	12438957	10839404	11369564	12316892	10683932	11772391	11796381	10964756	11153354	12392428	11746385	1.18783e+07	1.16033e+07	0.97685	1-oleoyl-2-docosahexaenoyl-GPE (18:1/22:6)*	Lipid	Phosphatidylethanolamine (PE)
2687	52673	LC/MS Pos Late	100009002	2270	724.528				HMDB11352	45343060	40024400	41897596	45790360	41750888	42372736	42779748	48407356	41583108	44999176	46117160	49403472	44021556	33641184	39205620	41187316	43545768	42519824	0.97644	1-(1-enyl-palmitoyl)-2-arachidonoyl-GPE (P-16:0/20:4)*	Lipid	Plasmalogen
2908	57372	LC/MS Pos Late	100015624	3911	620.598					899331	442864	231107	671821	534582	497687	415037	406429	442951	762185	619499	784088	473899	259321	346150	312373	512357	500058	0.975995	N-behenoyl-sphingadienine (d18:2/22:0)*	Lipid	Ceramides
2488	33230	LC/MS Pos Late	100001511	1450	494.324	24779461			HMDB10383	1212965	1803786	1135719	779717	853065	912043	645474	1086809	1072166	1050111	934403	1367982	1327322	606814	1172725	693488	1.0537e+06	1.02813e+06	0.975732	1-palmitoleoyl-GPC* (16:1)*	Lipid	Lysophospholipid
2327	52447	LC/MS Pos Late	100008977	2424	768.554	5289133			HMDB09003	128853256	137182688	119343136	138083184	127536032	142080096	116223008	149446640	133467376	117949696	146361872	126797448	124206744	129261328	131459744	123349072	132343505	129106660	0.975542	1-stearoyl-2-arachidonoyl-GPE (18:0/20:4)	Lipid	Phosphatidylethanolamine (PE)
1460	52285	LC/MS Neg	100008930	5655	281.249					96127832	103526480	99991584	139162752	88217104	104432704	73710104	130560088	73459736	89938144	124069496	125973496	116741744	73669104	118973144	91885824	104466081	101838836	0.974851	oleate/vaccenate (18:1)	Lipid	Long Chain Monounsaturated Fatty Acid
2314	42448	LC/MS Pos Late	100001856	2858	746.569				HMDB08993	68263240	73072936	68496352	76529360	65094376	79985616	72586280	88098080	78709360	62776936	80820448	71848488	79013224	55329304	71993504	72971448	74015780	71682839	0.96848	1-stearoyl-2-oleoyl-GPE (18:0/18:1)	Lipid	Phosphatidylethanolamine (PE)
2729	48857	LC/MS Pos Early	100001619	520	247.058	439964		C03274		5025090	6769484	6729913	7339420	5775086	7.0641e+06	5923734	6827679	6284451	5035348	7.973e+06	5918850	6660806	5538185	5979912	6425925	6.43181e+06	6.22706e+06	0.968165	glycerophosphoglycerol	Lipid	Glycerolipid Metabolism
3067	63	LC/MS Pos Late	266	2707	369.352	11025495	57-88-5	C00187	HMDB00067	28705054	23630136	21919140	28267414	24680236	26473468	25511144	28639072	23546924	24685708	29524324	29461828	26839096	17621492	24773658	24213400	25978208	2.50833e+07	0.965552	cholesterol	Lipid	Sterol
1924	37752	LC/MS Neg	100002196	5275	295.228					563281	491998	124793	405729	299601		318756	224893	488703	579089			53314	84338		469376	347007	334964	0.965294	13-HODE + 9-HODE	Lipid	Fatty Acid, Monohydroxy
2133	1600	LC/MS Neg	1026	638	140.012	1015	1071-23-4	C00346	HMDB00224	41664748	60730776	57091116	62718160	39423180	64948692	60251012	67229056	58840496	33921784	68295144	46753188	50936920	57337120	62997908	57723396	5.67571e+07	5.46007e+07	0.962007	phosphoethanolamine (PE)	Lipid	Phospholipid Metabolism
2134	34410	LC/MS Pos Early	100001407	707	447.068	123727	72842-05-8	C00570	HMDB01564	3725677	4830268	5264307	4370713	3403461	4004480	3467144	4173665	4300542	3131513	4253270	3692043	3654033	3702569	4390750	4840851	4.15496e+06	3.9957e+06	0.961668	CDP-ethanolamine	Lipid	Phospholipid Metabolism
2927	57443	LC/MS Pos Late	100015744	3858	646.613					4753362	2523407	2131875	3508155	3.42176e+06	2840124	3063784	3256799	2762691	4111130	3783420	3.8746e+06	3177793	1778155	2091015	2940760	3.18741e+06	3.06495e+06	0.961579	ceramide (d18:2/24:1, d18:1/24:2)*	Lipid	Ceramides
2979	19503	LC/MS Pos Late	1538	2400	731.606	6453725	85187-10-6;85187-10-6	C00550	HMDB01348	10406943	7362016	6933418	8.07327e+06	7.65575e+06	8488693	5485822	5327445	6462871	8670379	7669321	8.07588e+06	6294539	5443235	7814688	6767598	7.46667e+06	7.14981e+06	0.957564	stearoyl sphingomyelin (d18:1/18:0)	Lipid	Sphingomyelins
2700	52475	LC/MS Pos Late	100008999	2511	752.559	9547058			HMDB05779	37794932	28643084	29784662	30107356	27706428	30949290	30175098	30809520	26593076	34285280	31198340	32100726	29931304	23753716	28641408	28952564	3.07463e+07	2.94321e+07	0.957255	1-(1-enyl-stearoyl)-2-arachidonoyl-GPE (P-18:0/20:4)*	Lipid	Plasmalogen
1895	32457	LC/MS Neg	100001112	5175	215.165	94216	53941-38-1		HMDB00387	87513	60436	70873	68633	207074	114328	90431		81800		109862		64383	95629	103033	118760	99898.3	95577.8	0.956752	3-hydroxylaurate	Lipid	Fatty Acid, Monohydroxy
2394	19265	LC/MS Pos Late	100000639	3000	790.559	9547087			HMDB10163	47375488	50346720	49729556	47891288	39555632	53424040	63413396	64739376	52423564	44580568	53852796	51040028	58922632	41856936	48491804	47203004	52059437	4.97964e+07	0.95653	1-stearoyl-2-oleoyl-GPS (18:0/18:1)	Lipid	Phosphatidylserine (PS)
2255	52710	LC/MS Pos Late	100009131	1969	806.569				HMDB08147	9362668	5272975	5435278	6.38397e+06	5869017	5957562	6896517	7870924	6258540	7.83191e+06	7.3855e+06	8894505	6.35188e+06	3.56264e+06	5380363	5067319	6.63111e+06	6.34158e+06	0.956337	1-linoleoyl-2-arachidonoyl-GPC (18:2/20:4n6)*	Lipid	Phosphatidylcholine (PC)
2176	52461	LC/MS Pos Late	1539	2358	760.585	6436017	26853-31-6;26853-31-6		HMDB07972	441825472	488926656	440986144	496780736	450417568	513129152	470611328	572919296	472149344	416214496	510581024	436921184	488886080	434725600	503861152	442124480	484449544	463182920	0.956101	1-palmitoyl-2-oleoyl-GPC (16:0/18:1)	Lipid	Phosphatidylcholine (PC)
1506	35174	LC/MS Neg	100001472	5650	305.249	5312531	20590-32-3		HMDB10378	2898684	3528516	3.96184e+06	4.09109e+06	3045667	3.6892e+06	2753741	5720975	2474192	2515255	4294167	5363214	4899549	2295330	3.95545e+06	2541075	3.71121e+06	3.54228e+06	0.95448	mead acid (20:3n9)	Lipid	Long Chain Polyunsaturated Fatty Acid (n3 and n6)
2683	52477	LC/MS Pos Late	100009005	2600	702.543				HMDB11342	27290764	30824532	33278498	30977008	28777626	28656212	41655572	39838856	31519570	28089952	35107484	30288548	36118164	28739604	28950810	29833608	3.26624e+07	3.1081e+07	0.951583	1-(1-enyl-palmitoyl)-2-oleoyl-GPE (P-16:0/18:1)*	Lipid	Plasmalogen
2882	17769	LC/MS Pos Late	313	1413	302.305	3126	3102-56-5	C00836	HMDB00269	355614	256129	255524	410745	340273	368319	488603	473661	322679	310436	433496	374908	318778	278013	373963	388869	368608	350143	0.949904	sphinganine	Lipid	Sphingolipid Synthesis
1503	37478	LC/MS Neg	100001580	5624.5	329.249	6441454	25182-74-5	C16513	HMDB01976	4368155	5482890	6155605	8138220	4505284	6468447	3442323	7.37342e+06	4143829	2809721	7825222	7491845	7272455	4333483	6619037	3132171	5.74179e+06	5.45347e+06	0.949785	docosapentaenoate (n6 DPA; 22:5n6)	Lipid	Long Chain Polyunsaturated Fatty Acid (n3 and n6)
2138	40406	LC/MS Pos Early	100003397	2100	76.0757	1145	1184-78-7	C01104	HMDB00925	6703319	4208414	4201346	4929493	3846376	3973217	4203471	4875318	6223477	5485598	6880104	4291880	3309272	2193766	2929847	3673676	4.61762e+06	4.37345e+06	0.947123	trimethylamine N-oxide	Lipid	Phospholipid Metabolism
1500	1110	LC/MS Neg	229	5535	303.233	444899	506-32-1	C00219	HMDB01043	51156036	72409368	72266720	80746776	38117448	56010260	30673292	63802852	46926404	32909548	76142320	88481744	74076376	36951552	53520140	31033808	58147844	5.50052e+07	0.945955	arachidonate (20:4n6)	Lipid	Long Chain Polyunsaturated Fatty Acid (n3 and n6)
1470	33587	LC/MS Neg	100001335	5950	309.28	5282768		C16526	HMDB02231	4720525	3713422	5734219	9837698	3138329	3410671	4.91839e+06	7519374	3564173	3.32163e+06	6380978	5.47323e+06	6039632	2983083	9442356	3395627	5.37408e+06	5.07509e+06	0.944364	eicosenoate (20:1n9 or 1n11)	Lipid	Long Chain Monounsaturated Fatty Acid
2448	54994	LC/MS Pos Late	100010951	2568	902.575					1194897	1388602	1166074	1473779	1409949	1734285	1487199	1621161	1607881	1168014	1252436	1630863	1.6685e+06	995844	1189014	1289671	1.43449e+06	1.35028e+06	0.941292	1-oleoyl-2-arachidonoyl-GPI (18:1/20:4)*	Lipid	Phosphatidylinositol (PI)
2397	52235	LC/MS Pos Late	100001872	2565	812.544				HMDB12383	23551350	30230916	27802288	29468396	29013566	33678812	27258460	27283960	24931864	24069734	30918408	24659436	27491468	29206800	25778856	27676276	2.8536e+07	2.68416e+07	0.940624	1-stearoyl-2-arachidonoyl-GPS (18:0/20:4)	Lipid	Phosphatidylserine (PS)
1437	1336	LC/MS Neg	424	5618	255.233	985	57-10-3	C00249	HMDB00220	269067072	375388704	417477632	434192256	257573456	353088352	376406240	505443840	286619072	233022496	406299840	394535456	408222720	355394656	435213536	291288736	373579694	351324564	0.940427	palmitate (16:0)	Lipid	Long Chain Saturated Fatty Acid
2293	57341	LC/MS Pos Late	100009204	2498	692.523	445468			HMDB08923	3694678	4413702	4592847	4.11334e+06	3984019	4706021	4837455	5681762	4494263	3502096	4547599	3785681	4428038	4529804	4470596	4066972	4.50298e+06	4.22813e+06	0.938963	1,2-dipalmitoyl-GPE (16:0/16:0)*	Lipid	Phosphatidylethanolamine (PE)
2554	35628	LC/MS Neg	100001569	6125.1	478.294	9547071	89576-29-4		HMDB11506	2466200	1649716	1174905	1511098	1778793	1150775	709962	929187	1064488	1916585	1604470	1.77377e+06	1105571	797628	729067	1.66427e+06	1.42133e+06	1.33198e+06	0.937137	1-oleoyl-GPE (18:1)	Lipid	Lysophospholipid
2487	35253	LC/MS Neg	100001562	6215	570.341	15061532			HMDB61702	828809	802641	571798	619522	500778	556779	156346	287009	523298	484536	756711	854893	277380	340181	328367	482490	540460	505982	0.936206	2-palmitoyl-GPC* (16:0)*	Lipid	Lysophospholipid
2332	52609	LC/MS Pos Late	100008906	2485	744.554	9546757	768593			33545952	27349440	29319196	25145016	25692702	25907248	35743024	42862916	28859986	30290578	30397746	30884790	30831048	23750028	26777442	27117612	3.06957e+07	2.86137e+07	0.932172	1,2-dioleoyl-GPE (18:1/18:1)	Lipid	Phosphatidylethanolamine (PE)
1850	542	LC/MS Neg	254	743.2	103.04	441	625-72-9	C01089	HMDB00357	6.84394e+06	7493486	3948410	5165972	4248207	4426479	5083299	5756594	6.05376e+06	6377471	7497421	3687005	3923391	3129616	4235274	5109830	5.3708e+06	5.00172e+06	0.931281	3-hydroxybutyrate (BHBA)	Lipid	Ketone Bodies
2173	52470	LC/MS Pos Late	100008984	2160	732.554					258166960	295616384	295772736	293583584	277816960	297221376	319754272	335039680	294087456	238255920	303335680	280000128	282842208	265383712	268485824	274917984	296621494	275913614	0.930188	1-palmitoyl-2-palmitoleoyl-GPC (16:0/16:1)*	Lipid	Phosphatidylcholine (PC)
2190	52462	LC/MS Pos Late	100008914	2091	782.569	10747814	35418-58-7		HMDB07982	132847752	132262616	130912976	144025424	122403632	134098344	120350792	139348176	132545208	115986992	132340232	136043376	123276144	106364064	116064024	115918280	132031214	122317290	0.926427	1-palmitoyl-2-arachidonoyl-GPC (16:0/20:4n6)	Lipid	Phosphatidylcholine (PC)
2160	53195	LC/MS Pos Late	100009139	1914	754.538				HMDB07883	9637095	11104959	10032514	9269722	7874224	10020745	8746880	11667402	9500338	7651901	10534132	11303431	10797379	6557952	8196420	7975086	9.79419e+06	9.06458e+06	0.925506	1-myristoyl-2-arachidonoyl-GPC (14:0/20:4)*	Lipid	Phosphatidylcholine (PC)
1897	27503	LC/MS Neg	100000983	5476	271.228	301590	928-17-6		HMDB10734	212998	152710	180344	403946	266156	151300	303929	270342	164770	313511	182298	106964	165200	193559	196735	471201	242716	224280	0.924044	3-hydroxypalmitate	Lipid	Fatty Acid, Monohydroxy
2179	42446	LC/MS Pos Late	1537	2160	758.569	5287971	40811-94-7		HMDB07973	104208528	95477064	100766344	98732112	96505984	92050272	114831624	118246408	98101808	96147128	103146792	105235328	98138112	81226840	87317864	88853592	102602292	94770933	0.923673	1-palmitoyl-2-linoleoyl-GPC (16:0/18:2)	Lipid	Phosphatidylcholine (PC)
2553	41220	LC/MS Neg	100003901	6350	480.31				HMDB11129	303683	227068	321740	411419		235844		178436	196761	189394	407301	421020	353685	160024	178845	159413	279698	258305	0.923514	2-stearoyl-GPE (18:0)*	Lipid	Lysophospholipid
2724	43847	LC/MS Pos Early	100000258	580	173.021	754	29849-82-9	C00093	HMDB00126	26573682	28607464	31937892	41072696	29430838	34421172	28502844	35971816	37795944	29438260	35642144	26752180	40816048	25002812	6933287	33642060	3.20648e+07	2.95028e+07	0.920101	glycerol 3-phosphate	Lipid	Glycerolipid Metabolism
3000	48493	LC/MS Pos Late	100006295	2666	785.653				HMDB12104	2786700	984607	965856	1649095	1969175	1119455	964721	926660	1057398	2042606	1421967	2269785	1066126	394145	1009349	1186879	1.42078e+06	1.30603e+06	0.919233	sphingomyelin (d18:1/22:1, d18:2/22:0, d16:1/24:1)*	Lipid	Sphingomyelins
2336	55041	LC/MS Pos Late	100009219	2200	766.538				HMDB09069	28387280	29598510	28095004	26481376	27359608	28514604	30934604	37897236	27065284	28122064	28126462	28717850	29663468	23888696	24798852	27547178	2.96585e+07	2.72412e+07	0.918496	1-oleoyl-2-arachidonoyl-GPE (18:1/20:4)*	Lipid	Phosphatidylethanolamine (PE)
1444	1118	LC/MS Neg	893	6240	311.296	10467	506-30-9	C06425	HMDB02212	2610817	2677679	2.89056e+06	2848218	2273218	2611418	2.7539e+06	3.1368e+06	2391717	2151203	3152666	2916424	2347357	2028621	2795328	2202992	2.72533e+06	2.49829e+06	0.916693	arachidate (20:0)	Lipid	Long Chain Saturated Fatty Acid
1492	57810	LC/MS Neg	100015785	5657	355.264	11792612	68378-49-4		HMDB02007	548770	746063	730520	1696663	982846	1363087	693982	1440045	687162	473609	1080343	1158168	952327	813564	1531889	794640	1.02525e+06	936463	0.913402	nisinate (24:6n3)	Lipid	Long Chain Polyunsaturated Fatty Acid (n3 and n6)
1499	35718	LC/MS Neg	100001739	5596	305.249	5280581	17046-59-2	C03242	HMDB02925	3383523	3087731	3574464	5421698	2607682	3100122	2450829	4715469	2331215	2140523	4322910	4268691	4262247	2315285	3920539	2251620	3.54269e+06	3.22663e+06	0.910785	dihomolinolenate (20:3n3 or 3n6)	Lipid	Long Chain Polyunsaturated Fatty Acid (n3 and n6)
2309	52469	LC/MS Pos Late	100008995	2250	716.523					5196261	5600440	5.95228e+06	3905274	3910562	5132265	7285835	8917848		5211214	6013860	6002617	5.94626e+06	4385281	4166419	4852468	5.7376e+06	5.22545e+06	0.910738	1-palmitoleoyl-2-oleoyl-GPE (16:1/18:1)*	Lipid	Phosphatidylethanolamine (PE)
2299	42449	LC/MS Pos Late	100001870	2275	716.523	9546747			HMDB05322	3666751	4327146	4509596	5158632	4460708	5140940	4982440	5.97038e+06		3772430	4.94754e+06	3.89302e+06	4.28465e+06	4456601	4741330	4.3552e+06	4.77707e+06	4.35011e+06	0.910622	1-palmitoyl-2-linoleoyl-GPE (16:0/18:2)	Lipid	Phosphatidylethanolamine (PE)
2982	57330	LC/MS Pos Late	100006298	3437	815.7		60037-60-7			12778479	4815000	4899456	8438813	8053669	5182956	4331632	4892487	4514144	8255409	6601385	10643862	4872232	2167170	5787412	5.52432e+06	6.67406e+06	6.04574e+06	0.905856	lignoceroyl sphingomyelin (d18:1/24:0)	Lipid	Sphingomyelins
1416	40605	LC/MS Neg	1143	1062	87.0452	264	109-92-6	C00246	HMDB00039	374893	450622	344115	396337	331804	176589	168366	195013	294829	290788	366007	331712	295739	167823	235319	223565	304717	275723	0.904847	butyrate/isobutyrate (4:0)	Lipid	Short Chain Fatty Acid
2239	52453	LC/MS Pos Late	100008981	2165	784.585					12744831	5597261	7462195	7385399	8466507	4.98281e+06	8015682	10373869	6872956	11407923	6.75971e+06	10887910	6.72633e+06	4.85919e+06	5.01178e+06	6301436	8.12857e+06	7.3534e+06	0.904637	1-oleoyl-2-linoleoyl-GPC (18:1/18:2)*	Lipid	Phosphatidylcholine (PC)
1890	22001	LC/MS Neg	100000773	3446	159.103	26613	88930-08-9		HMDB01954	63509	214990	76709	49809	50765	46566	104099	77109	179780	79428	50130	45578			49063	59259	85444.5	77206.3	0.903585	3-hydroxyoctanoate	Lipid	Fatty Acid, Monohydroxy
2250	52603	LC/MS Pos Late	100008903	2006	782.569	5288075	998-06-1		HMDB08138	4502399	1595669	1994610	3.18873e+06	2667698	2080207	2129248	2800791	1863578	3003664	2670469	3075844			1961672	1618899	2.61992e+06	2.36569e+06	0.902962	1,2-dilinoleoyl-GPC (18:2/18:2)	Lipid	Phosphatidylcholine (PC)
1501	57467	LC/MS Neg	100015762	5850	333.28					1495676	1597641	2560376	3275702	845223	1325610	2480477	5458481	1002307	1067627	2348908	2260579	4133406	1353335	3987230	1.02432e+06	2.3799e+06	2.14721e+06	0.902229	docosatrienoate (22:3n6)*	Lipid	Long Chain Polyunsaturated Fatty Acid (n3 and n6)
2333	52687	LC/MS Pos Late	100009078	2270	742.538	9546753			HMDB05349	3320060	2598338	3111663	2620367	2936028	2395867	3834701	4651494	3095031	3344556	3030217	3397796	2623040	2417431	2730229	2296379	3.18356e+06	2.86683e+06	0.900511	1-oleoyl-2-linoleoyl-GPE (18:1/18:2)*	Lipid	Phosphatidylethanolamine (PE)
1402	43840	LC/MS Neg	1830	1691	403.556	444493	102029-73-2	C00024	HMDB01206	68572	203876	236304	247847	94932	292139	217622	153476	246489	47249	262920	184489	184729	139897	116066	180207	189346	170256	0.899178	acetyl-CoA	Lipid	Fatty Acid Metabolism
1441	1358	LC/MS Neg	439	5872	283.264	5281	57-11-4	C01530	HMDB00827	224878624	289189824	339378208	390690368	188554960	257526368	352547552	448038624	228099504	194783584	313221920	282988672	347987456	230060768	419070432	217712784	311350566	279240640	0.896869	stearate (18:0)	Lipid	Long Chain Saturated Fatty Acid
2977	37506	LC/MS Pos Late	100002107	2168	703.575	9939941	6254-89-3			39610120	17816344	20750214	24370224	26523462	15382432	18891104	17070440	15708880	32327116	19106862	33489560	16545773	9321062	16606939	18445972	2.25518e+07	2.0194e+07	0.895451	palmitoyl sphingomyelin (d18:1/16:0)	Lipid	Sphingomyelins
2896	44877	LC/MS Pos Late	1518	2893	538.519	5283564	24696-26-2		HMDB04949	23951392	15682002	15350222	17064912	16329214	16121329	19312736	22239804	16264171	19647492	17363860	19787268	16744448	12450967	13326000	14984848	1.82565e+07	1.63211e+07	0.893993	N-palmitoyl-sphingosine (d18:1/16:0)	Lipid	Ceramides
1693	32412	LC/MS Pos Early	100001054	2860	232.154	439829	25576-40-3	C02862	HMDB02013	29376472	24231752	31426998	36544812	20644648	25293476	33847768	51707440	31252676	28257488	40070272	34827832	27795740	11596971	25582044	26702480	3.16342e+07	2.82607e+07	0.89336	butyrylcarnitine (C4)	Lipid	Fatty Acid Metabolism (also BCAA Metabolism)
3003	47153	LC/MS Pos Late	100005986	3033	813.684		94359-13-4		HMDB12107	54299520	17437592	19283152	26295900	28957510	19982538	18987382	19972496	15366122	37364872	24779898	43942404	19247024	6506485	17180128	18551462	2.5652e+07	2.28673e+07	0.891443	sphingomyelin (d18:1/24:1, d18:2/24:0)*	Lipid	Sphingomyelins
3033	17747	LC/MS Pos Late	297	1393	300.29	5353955	123-78-4	C00319	HMDB00252	617821	414637	407213	813001	681803	616971	768609	766328	482779	560366	700775	575387	517976	315415	691971	672158	635798	564603	0.888023	sphingosine	Lipid	Sphingosines
1493	57652	LC/MS Neg	100009394	5398	251.202	13932172	28290-73-5		HMDB00477	313510	329281	351530	453889	344342	193181	315224	448950	326219	252400	410189	316103	359824	173890	332360	270958	343738	305243	0.888009	hexadecadienoate (16:2n6)	Lipid	Long Chain Polyunsaturated Fatty Acid (n3 and n6)
2343	53189	LC/MS Pos Late	100009222	2030	764.523				HMDB09102	2003780	1659108	1591582	1774552	1516204	1551580	1589665	2141828	1632357	1.68298e+06	1.73363e+06	1.7656e+06	1645964	1208818	1198685	1389524	1.72854e+06	1.5322e+06	0.886412	1-linoleoyl-2-arachidonoyl-GPE (18:2/20:4)*	Lipid	Phosphatidylethanolamine (PE)
1815	57529	LC/MS Pos Late	100015851	1387	474.358					122377	90570	123011	122474		98310			79403	104524	104247	115699	126265			60951	111348	98514.8	0.884744	docosapentaenoylcarnitine (C22:5n3)*	Lipid	Fatty Acid Metabolism (Acyl Carnitine, Polyunsaturated)
1779	34534	LC/MS Pos Late	100001392	1235	344.279	10427569	25518-54-1		HMDB02250	116436	336459	779513	429909	193031	311843	970487	842467	421829	164617	625137	538903	645617	379566	257569	469459	497518	437837	0.880043	laurylcarnitine (C12)	Lipid	Fatty Acid Metabolism (Acyl Carnitine, Medium Chain)
1878	35675	LC/MS Neg	100001579	5511.2	271.228	92836	764-67-0		HMDB31057	1.1734e+06	456917	669922	1260484	937985	627709	800310	853925	459967	1.2393e+06	603040	966629	636304	539339	631456	886102	847581	745268	0.879288	2-hydroxypalmitate	Lipid	Fatty Acid, Monohydroxy
1456	33447	LC/MS Neg	452	5475	253.217	445638	373-49-9	C08362	HMDB03229	25083706	27341682	28021598	39884924	21433298	25124150	22915404	38444292	21917268	18441682	30717804	29128876	28280526	19044272	32452012	20067588	2.85311e+07	2.50063e+07	0.876455	palmitoleate (16:1n7)	Lipid	Long Chain Monounsaturated Fatty Acid
1458	33971	LC/MS Neg	100001278	5555	267.233	5312435	29743-97-3		HMDB60038	1240955	560141	701573	1459406	1179821	589342	673304	676836	394176	1.49682e+06	593275	691808	513124	538112	596677	1324745	885172	768592	0.868296	10-heptadecenoate (17:1n7)	Lipid	Long Chain Monounsaturated Fatty Acid
2991	42459	LC/MS Pos Late	100004329	2002	701.559					4046747	1409099	1610332	2338294	2355569	1393444	1433473	1.67223e+06	1274983	3187460	1.63404e+06	3.24122e+06	1234081	635974	1408062	1496389	2.0324e+06	1.76403e+06	0.867953	sphingomyelin (d18:2/16:0, d18:1/16:1)*	Lipid	Sphingomyelins
1490	44675	LC/MS Neg	100000665	5525	327.233	445580	6217-54-5	C06429	HMDB02183	19581364	26675420	30121580	53368028	22158604	33566312	18922396	34979088	20583754	15280375	33142246	33683608	30806616	22168796	31066950	20788764	29921599	2.59401e+07	0.866937	docosahexaenoate (DHA; 22:6n3)	Lipid	Long Chain Polyunsaturated Fatty Acid (n3 and n6)
2956	57453	LC/MS Pos Late	100015745	3380	808.666					303703		194316	242197	169449	158621	322730	321812	190237	279863	149843	316970	191144		173888	176218	244690	211166	0.862996	glycosyl ceramide (d18:2/24:1, d18:1/24:2)*	Lipid	Hexosylceramides (HCER)
3066	6065	LC/MS Pos Late	306	2364	367.336	439577	313-04-2	C01802	HMDB02719	4.98424e+06	5.501e+06	4245876	5657510	5039209	6171007	4577618	6011553	4499896	3613230	5365433	4483082	4833155	3.75729e+06	4992468	4460055	5.2735e+06	4.50058e+06	0.853432	desmosterol	Lipid	Sterol
1431	33968	LC/MS Neg	100001232	5224	197.155	5312378	2430-94-6		HMDB00529	101450			195010			185153	184282	156532	136213	120197	134299	139698	103437	159404	185637	166474	141927	0.85255	5-dodecenoate (12:1n7)	Lipid	Medium Chain Fatty Acid
1494	1105	LC/MS Neg	180	5535	279.233	5280450	60-33-3	C01595	HMDB00673	18931356	15283373	15682770	26531380	13001871	12321469	12672408	23467752	11338568	11857771	17991364	22124804	16839324	8793377	17446672	10451066	1.72365e+07	1.46054e+07	0.847349	linoleate (18:2n6)	Lipid	Long Chain Polyunsaturated Fatty Acid (n3 and n6)
2753	21232	LC/MS Neg	100000943	6500	281.249	5319879	3443-84-3		HMDB11537	9489663	2066863	1969608	9468442	6022019	2509276	5840813	3137318	1647133	7963580	2823015	3042015	2110202	3586831	3.6291e+06	9383659	5.063e+06	4.27319e+06	0.844004	2-oleoylglycerol (18:1)	Lipid	Monoacylglycerol
1870	61827	LC/MS Neg	100019960	2900	145.087	2750949				675764	324799	96309	563665	445655	43864	335845	65806	411973	811950	43363	40439	36360	84012	36740	677694	318963	267816	0.839646	2-hydroxyheptanoate*	Lipid	Fatty Acid, Monohydroxy
2388	19261	LC/MS Pos Late	1531	2660	762.528	5283499	40290-44-6	C13880	HMDB12357	18143836	24404640	25049328	21347082	20597356	23367496	25807770	27063264	20102728	18215840	22516648	20256528	17049274	17864758	18713080	20887064	2.32226e+07	19450740	0.837578	1-palmitoyl-2-oleoyl-GPS (16:0/18:1)	Lipid	Phosphatidylserine (PS)
3004	52437	LC/MS Pos Late	100008957	2635	811.669					10776955	4395663	5136204	6.3537e+06	7323322	4530540	4580279	4607342	3408623	8202790	5231534	8628031	3765499	1917782	4193089	4359303	5.963e+06	4.96333e+06	0.832355	sphingomyelin (d18:2/24:1, d18:1/24:2)*	Lipid	Sphingomyelins
2987	42463	LC/MS Pos Late	100004328	1998	675.544	11433862			HMDB12097	835460	263529	316208	485286	438286	279962	337771	350431	248782	593298	325834	643764	286934	125884	257995	253685	413367	342022	0.827406	sphingomyelin (d18:1/14:0, d16:1/16:0)*	Lipid	Sphingomyelins
2129	34418	LC/MS Pos Early	1220	725	489.115	13804	33818-15-4	C00307	HMDB01413	8905553	9416969	10401823	11108661	8132923	10866607	10059747	9994262	7831492	7918861	9061822	8744046	7736463	6547254	8882298	8154853	9.86082e+06	8.10964e+06	0.82241	CDP-choline	Lipid	Phospholipid Metabolism
1843	36747	LC/MS Pos Early	100001662	2052	146.118	134	6249-56-5	C01181	HMDB01161	15746422	12949579	10823499	14850872	11580567	12919422	7258455	11448680	9286764	10942944	13236157	13620752	10278426	5318931	8169423	9230260	12197187	1.00105e+07	0.820719	deoxycarnitine	Lipid	Carnitine Metabolism
1489	32504	LC/MS Neg	100001181	5571	329.249	6441454	2234-74-4	C16513	HMDB06528	1005949	888184	914371	2265269	796256	936022	690856	1475682	741232	587388	1240817	1156703	931123	813833	1178123	689419	1.12157e+06	917330	0.817895	docosapentaenoate (DPA; 22:5n3)	Lipid	Long Chain Polyunsaturated Fatty Acid (n3 and n6)
1604	18362	LC/MS Neg	2029	1276	187.098	2266	123-99-9	C08261	HMDB00784	168105	837773	278633	164878	233566	105001	186905	211194	694147	247757	150308	161507	106511	104817	168772	151837	273257	223207	0.816839	azelate (C9-DC)	Lipid	Fatty Acid, Dicarboxylate
2978	62851	LC/MS Pos Late	100021000	2056	719.57					4540475	726869	1152329	2105663	2345709	721656	906694	854523	549892	3046776	1126174	3275898	774556	374494	686497	996060	1.66924e+06	1.35379e+06	0.811024	hydroxypalmitoyl sphingomyelin (d18:1/16:0(OH))	Lipid	Sphingomyelins
1873	42489	LC/MS Neg	100004089	4840	187.134	21488	5393-81-7			117975	81089	46105	87576	87566	31960	101597	42785	75387	137989	39167	24836	26296	27771	28671	123770	74581.6	60485.9	0.811002	2-hydroxydecanoate	Lipid	Fatty Acid, Monohydroxy
2584	46130	LC/MS Neg	100005805	5572	496.268	9547100				125770	53284	124328	306457	122829	72610	107010	90895		182418	74899	52952		56667		139482	125398	101284	0.807698	1-palmitoyl-GPS (16:0)*	Lipid	Lysophospholipid
2932	52234	LC/MS Pos Late	100001882	3053	728.604					7853853	9193085	8585160	8861036	6428351	9717249	10809259	13293875	7921307	6595128	7925379	7379244	9063030	5502998	7997884	7939563	9.34273e+06	7.54057e+06	0.807105	glycosyl-N-stearoyl-sphingosine (d18:1/18:0)	Lipid	Hexosylceramides (HCER)
2182	54812	LC/MS Pos Late	100009154	2034	756.554				HMDB07974	12657799	12982768	12096124	14352878	12108412	14246036	16174315	18316826	12512941	11674998	12701002	11794388	11627535	9860258	10924478	9568144	1.41169e+07	11332968	0.802795	1-palmitoyl-2-gamma-linolenoyl-GPC (16:0/18:3n6)*	Lipid	Phosphatidylcholine (PC)
2518	34061	LC/MS Neg	100001551	6074	618.341			C05208	HMDB10395	128235	203295	125157	196387			87885	108116	66372		110079	155942	101776		125390		141512	111912	0.790826	1-arachidonoyl-GPC* (20:4)*	Lipid	Lysophospholipid
2600	35305	LC/MS Neg	100001655	5564	571.289				HMDB61695	298917	446001	422065	417539	136024	182703	109091	235396	163835	211177	319603	264833	243718	125178	250206	175638	280967	219273	0.780424	1-palmitoyl-GPI* (16:0)	Lipid	Lysophospholipid
2952	57595	LC/MS Pos Late	100015882	3414	756.635					746324	607466	616443	714109	594469	586969	823709	989699	509808	597326	574465	670181	661898	299780	521609	567155	709898	550278	0.77515	glycosyl ceramide (d18:1/20:0, d16:1/22:0)*	Lipid	Hexosylceramides (HCER)
1418	32489	LC/MS Neg	926	2713.7	115.076	8892	142-62-1	C01585	HMDB00535	1662635	1024423	749539	1735412	1392612	706086	1900655	941994	1055766	1900363	812990	543691	535247	749611	511338	1726083	1.26417e+06	979386	0.774727	caproate (6:0)	Lipid	Medium Chain Fatty Acid
2296	57388	LC/MS Pos Late	100009205	2850	720.554	5326793			HMDB08925	462869	748178	794185	1749379	857698	1462322	1.03277e+06	2826437	271259	391754	1330017	888822	2221972	1217862	290464	1079711	1.24173e+06	961483	0.774309	1-palmitoyl-2-stearoyl-GPE (16:0/18:0)*	Lipid	Phosphatidylethanolamine (PE)
2068	54748	LC/MS Neg	100005817	5481	410.237		119959-65-8			79523	135126	142185	102901							105646	63592	102350		83990		114934	88894.5	0.773441	N-arachidonoyltaurine	Lipid	Endocannabinoid
1487	18467	LC/MS Neg	2050	5450	301.217	446284	10-2005-9;10417-94-4	C06428	HMDB01999	858712	540424	796645	1234814	763404	650915	481550	637992	639264	487010	513544	918155	563997	384506	566777	472754	745557	568251	0.762183	eicosapentaenoate (EPA; 20:5n3)	Lipid	Long Chain Polyunsaturated Fatty Acid (n3 and n6)
2614	34214	LC/MS Neg	100001654	5482	619.289				HMDB61690	101945	336927	172012	299431		169461	142309	380328	148206	54629	254016	159375	171447	114681	395569	89930	228916	173482	0.757839	1-arachidonoyl-GPI* (20:4)*	Lipid	Lysophospholipid
2604	19324	LC/MS Neg	100000656	5794	599.32		796963-93-4		HMDB61696	3280242	5385560	4660791	3051486	1167038	1128764	955677	1314255	2324244	1.01534e+06	3.83599e+06	3346852	1805132	735012	1.85936e+06	943294	2.61798e+06	1.98315e+06	0.757514	1-stearoyl-GPI (18:0)	Lipid	Lysophospholipid
1778	33941	LC/MS Pos Late	100001251	1130	316.248	10245190	1492-27-9		HMDB00651		289847	270659	132414			169283	244252	166457		203398	249534	184336	126152		64315	221291	165699	0.748782	decanoylcarnitine (C10)	Lipid	Fatty Acid Metabolism (Acyl Carnitine, Medium Chain)
2069	39732	LC/MS Neg	100003119	5610	388.253	6437033	52514-04-2			111628	152594	154153	209109			106502	175253	114630		168301	75444	109504	46485	148892		151540	110543	0.729463	N-oleoyltaurine	Lipid	Endocannabinoid
1496	34035	LC/MS Neg	100001337	5450	277.217	5280934		C06426	HMDB03073	1521369	1522549	1467625	2389648	1306909	1386027	1.53012e+06	2449654	1157601	1122218	1404149	1485954	1292631	823827	1.64638e+06	942673	1.69674e+06	1.23443e+06	0.727531	linolenate (18:3n3 or 3n6)	Lipid	Long Chain Polyunsaturated Fatty Acid (n3 and n6)
2071	39835	LC/MS Neg	100003239	5560	362.237		83982-06-3			246316	295877	363659	510182	75853	149603	214639	349339	204068	72857	330026	136765	242723	168914	314122	118768	275684	198530	0.720139	N-palmitoyltaurine	Lipid	Endocannabinoid
2931	53013	LC/MS Pos Late	100009272	2623	700.572					6267935	6385502	6343364	5870056	5355784	5183692	8503411	10937598	4277654	5383123	5023922	6228210	5388821	2773944	4750267	4547634	6.85592e+06	4.7967e+06	0.699643	glycosyl-N-palmitoyl-sphingosine (d18:1/16:0)	Lipid	Hexosylceramides (HCER)
1797	61769	LC/MS Pos Late	100016069	1135	342.264				HMDB13326		39904	87144				91752	116320	51347	34452	89576	70211	68386	36340		44557	83780	56409.9	0.673309	5-dodecenoylcarnitine (C12:1)	Lipid	Fatty Acid Metabolism (Acyl Carnitine, Monounsaturated)
2585	45966	LC/MS Neg	100004327	5800	524.299	9547101				2182047	787990	881856	2567700	1680742	635039	968175	445824	778570	966536	1058799	937452	284781	462320	487805	1160447	1.26867e+06	767089	0.604639	1-stearoyl-GPS (18:0)*	Lipid	Lysophospholipid
1844	15500	LC/MS Pos Early	100000007	1978	162.113	10917	461-05-2	C00318	HMDB00062	166982304	195394976	218424352	166947776	128246000	142403152	154474400	211060880	98236848	109321696	98319808	110088352	120642016	87539088	97139192	84155040	172991730	100680255	0.581995	carnitine	Lipid	Carnitine Metabolism
2569	35186	LC/MS Neg	100001571	5874	500.278	42607465			HMDB11517	2828021	1258139	1578540	4558826	2222041	855214	1.9412e+06	1228524	685681	1718013	1088676	828718	669735	990738	840310	1668549	2.05881e+06	1.0613e+06	0.515492	1-arachidonoyl-GPE (20:4n6)*	Lipid	Lysophospholipid
1614	62276	LC/MS Neg	100020478	5146	195.139							183519	286073	221391		42727	87390		83836	56348	57005		116900			164220	78522.3	0.478153	dodecadienoate (12:2)*	Lipid	Fatty Acid, Dicarboxylate

## Sheet: Table S5-others
PATHWAY SORTORDER	COMP ID	PLATFORM	CHEMICAL ID	RI	MASS	PUBCHEM	CAS	KEGG	Group/HMDB	WT1B	WT2B	WT3B	WT4B	WT5B	WT6B	WT7B	WT8B	KO1B	KO2B	KO3B	KO4B	KO5B	KO6B	KO7B	KO8B	WT avg	KO avg	KO/WT	BIOCHEMICAL	SUPER PATHWAY	SUB PATHWAY
4060	1505	LC/MS Neg	445	758.2	155.01	967	50887-69-9	C00295	HMDB00226	2762609	3659389	3764271	2412828	1471834	1601037	4423804	5448721	6300675	2748914	6550034	5030359	5543728	3436433	4949464	3.78757e+06	3.19306e+06	4.7934e+06	1.50119	orotate	Nucleotide	Pyrimidine Metabolism, Orotate containing
3995	36815	LC/MS Neg	100001694	1497.7	346.056	94136	130-49-4	C00946	HMDB11617	70277	187622	110165	31598		57088	118640	117463	122286		153237	141450	121904	54493	261436	156911	98979	144531	1.46022	2'-AMP	Nucleotide	Purine Metabolism, Adenine containing
4084	1559	LC/MS Neg	1125	1120	113.036	649	504-07-4	C00429	HMDB00076	180826	181107	125820	100933	102456	96291		114423	124175	172350	258674	226061	212548			110985	128837	184132	1.42919	5,6-dihydrouracil	Nucleotide	Pyrimidine Metabolism, Uracil containing
3985	1604	LC/MS Neg	1134	757.1	167.021	1175	69-93-2;120K5305	C00366	HMDB00289	1166016	386873	529045	489566	420378	237436	346902	279326	588357	1159808	724060	1204375	461536	305202	512131	405026	481943	670062	1.39034	urate	Nucleotide	Purine Metabolism, (Hypo)Xanthine/Inosine containing
3977	12024	LC/MS Neg	1251	580	363.035	73323	25899-70-1	C00655	HMDB01554	205591	231923	185814	153453	122804	174184	111489	103348	296419	153494	259881	269982	264684	300865	90005	114212	161076	218693	1.3577	xanthosine 5'-monophosphate (xmp)	Nucleotide	Purine Metabolism, (Hypo)Xanthine/Inosine containing
1129	33945	LC/MS Neg	100001275	2375	192.067	68144	500-98-1	C05598	HMDB00821	192267	95609	82473	106214	114669	55551	97978	109168	192937	210781	211195	178139	108693	54263	90889	107864	106741	144345	1.35229	phenylacetylglycine	Peptide	Acetylated Peptides
594	44872	LC/MS Pos Early	100001313	2640	279.101	7009567	17663-87-5		HMDB29155	133718	108795	149305	145128	147578	141914	213696	121533	221565	158594	209725	213380	236918	114476	176114	213315	145208	193011	1.3292	gamma-glutamylmethionine	Peptide	Gamma-glutamyl Amino Acid
3976	3147	LC/MS Pos Early	1004	1032	153.041	1188	69-89-6	C00385	HMDB00292	8120419	9185309	6916785	5999887	5568989	4480877	2667455	3246229	7775860	6.91253e+06	9511923	10927006	9885673	4506645	5367083	5798236	5.77324e+06	7.58562e+06	1.31393	xanthine	Nucleotide	Purine Metabolism, (Hypo)Xanthine/Inosine containing
588	33949	LC/MS Pos Early	100001294	1535	205.082	165527	1948-29-4		HMDB11667	311946		654613	673419	369104		798736	763067	1047433	746172	833321	456981	908578	846783	541576	869840	595148	781335	1.31284	gamma-glutamylglycine	Peptide	Gamma-glutamyl Amino Acid
3978	15136	LC/MS Neg	100000299	1075	283.068	64959	146-80-5	C01762	HMDB00299	1.29277e+06	1576902	1.60267e+06	796389	770937	831337	359253	453464	1469690	1569349	1142671	1630156	2012764	1389947	331876	489052	960465	1.25444e+06	1.30607	xanthosine	Nucleotide	Purine Metabolism, (Hypo)Xanthine/Inosine containing
4301	15753	LC/MS Neg	100000014	2106.9	178.051	464	495-69-2	C01586	HMDB00714	225141	136969	117650	115866	122122	74843	113570	103162	180182	202228	247436	202916	112043	81993	138800	134340	126165	162492	1.28793	hippurate	Xenobiotics	Benzoate Metabolism
4730	33009	LC/MS Pos Early	100001550	1750	158.118	441447	1195-94-4	C08283	HMDB33433	2196207	1228907	1209507	2215180	1696854	1825531	426422	375449	2.04431e+06	2138538	2461859	1400310	1181089	1236978	1875022	1883483	1.39676e+06	1.7777e+06	1.27273	homostachydrine*	Xenobiotics	Food Component/Plant
4356	36099	LC/MS Neg	100001756	3580	201.023	20822574	123-07-9	C13637	HMDB62551	188697	44022	72536	124681	85995	35269			159541	195943	131824	147746	71896	40220	87862	83413	91866.7	114806	1.2497	4-ethylphenyl sulfate	Xenobiotics	Benzoate Metabolism
597	33947	LC/MS Pos Early	100001295	2975	334.14	3989307	66471-20-3		HMDB29160	129982	75206	79449	109172	138581	65518	74552	83122	98042	123959	107844	170665	126960	76397	76754	157601	94447.7	117278	1.24172	gamma-glutamyltryptophan	Peptide	Gamma-glutamyl Amino Acid
4690	37459	LC/MS Pos Early	100002154	850	230.096	3032311	58511-63-0	C05570	HMDB03045	14707740	17277218	16282734	19769096	15420214	16936654	6782388	8656762	18536690	15168645	20724988	21287912	21364700	14110578	14272410	16951148	1.44791e+07	1.78021e+07	1.22951	ergothioneine	Xenobiotics	Food Component/Plant
4384	36103	LC/MS Neg	100001315	2890	187.007	4615423	3233-57-7		HMDB11635	243700	71820	88071	224318	176851	103294	54336	72119	164963	226446	175629	151892	98480	71511	167225	195780	129314	156491	1.21016	p-cresol sulfate	Xenobiotics	Benzoate Metabolism
4883	46144	LC/MS Neg	100005864	1070	193.072					97639	47774	40647	86445	57278	58060	52789	52038	85843	96102	108592	61357	42951	48232	74362	72241	61583.8	73710	1.19691	methyl glucopyranoside (alpha + beta)	Xenobiotics	Food Component/Plant
4113	15949	LC/MS Pos Early	100000125	2193	228.098	13711	951-77-9	C00881	HMDB00014	2.0959e+06	1663950	1095478	1719191	1608028	1410493	817764	761705	1948811	1979025	2624604	1336973	1177828	1260087	1508449	1316152	1.39656e+06	1.64399e+06	1.17717	2'-deoxycytidine	Nucleotide	Pyrimidine Metabolism, Cytidine containing
598	2734	LC/MS Neg	1102	1240	309.109	94340	7432-23-7		HMDB11741			50254	55744	55384	41647	57666	57955	47612	68989	73137	52303	66251			65823	53108.3	62352.5	1.17406	gamma-glutamyltyrosine	Peptide	Gamma-glutamyl Amino Acid
4127	604	LC/MS Neg	882	1654	125.036	1135	65-71-4	C00178	HMDB00262	261962	350229	321738	207049	148397	172282	128776	434163	254146	247225	538461	469368	317407	161666	184520	197052	253074	296231	1.17053	thymine	Nucleotide	Pyrimidine Metabolism, Thymine containing
766	34398	LC/MS Pos Early	100001258	3059	189.123	92843	869-19-2	C02155	HMDB00759	487351	750830	457569	497496	516570	473598	198060	457453	380366	462461	625792	758660	630603	224027	970275	421999	479866	559273	1.16548	glycylleucine	Peptide	Dipeptide
4882	63152	LC/MS Pos Early	100015965	1248	226.129	428040	34625-23-5			591375	446240	415307	470999	460437	447606	206579	236472	573884	617165	553284	506212	381421	383261	364049	418663	409377	474742	1.15967	ethyl alpha-glucopyranoside	Xenobiotics	Food Component/Plant
800	40008	LC/MS Neg	100003169	1992	187.109	342532	868-28-0		HMDB28907	203117	206771	127342	85389	107739	51573		82434		159538	123562	172779	118594	40231	279859	107270	123481	143119	1.15904	isoleucylglycine	Peptide	Dipeptide
4908	48428	LC/MS Pos Early	100001767	2750	255.134	122228	74509-14-1		HMDB33143	97272	86302	62490	72986	65545	61693			106210	98152	129477	85439	57915	50230	71485	79886	74381.3	84849.3	1.14073	pyrraline	Xenobiotics	Food Component/Plant
5009	64131	LC/MS Pos Early	100020377	1100	226.129	121667				170385	111398	90282	108658	127199	83639	125260	124777	148056	146417	144224	160538	113414	81212	117107	151465	117700	132804	1.12833	ethyl beta-glucopyranoside	Xenobiotics	Food Component/Plant
4073	605	LC/MS Pos Early	825	827	113.035	1174	66-22-8	C00106	HMDB00300	3.24295e+06	3.83784e+06	5024631	2742927	1821010	2642476	1988041	2546452	3434395	3242584	4092254	5540309	4618386	1685230	1928751	2243362	2.98079e+06	3.34816e+06	1.12324	uracil	Nucleotide	Pyrimidine Metabolism, Uracil containing
4040	35114	LC/MS Neg	100001456	1729.7	164.058	11361	578-76-7	C02242	HMDB00897	135297	130007	122487	121294	91245	129587	106962	118586	148080	114401	175115	139158	127929	98499	138541	122085	119433	132976	1.11339	7-methylguanine	Nucleotide	Purine Metabolism, Guanine containing
587	2730	LC/MS Pos Early	1140	1430	276.119	150914	10148-81-9	C05283	HMDB11738	2147360	1.69355e+06	2368323	3450681	3108066	1928697	1624247	2401953	2499711	2341422	3139654	2124295	3195017	2324545	1358488	3668966	2.34036e+06	2.58151e+06	1.10304	gamma-glutamylglutamine	Peptide	Gamma-glutamyl Amino Acid
4335	35320	LC/MS Neg	100001605	1906	188.986	3083879	4918-96-1		HMDB59724	217901	92005	90881	121509	100995	54319	141976	172770	179198	209241	175581	140977	90271	49375	120204	127789	124044	136580	1.10105	catechol sulfate	Xenobiotics	Benzoate Metabolism
4857	34384	LC/MS Pos Early	100001296	1440	144.102	115244	4136-37-2	C10172	HMDB04827	5648227	4758042	3747102	5627810	4523719	4944119	3590759	3811280	5621102	5725242	6.36686e+06	4689502	4655088	3563808	4788961	4883410	4.58138e+06	5.03675e+06	1.09939	stachydrine	Xenobiotics	Food Component/Plant
4115	38159	LC/MS Pos Early	100002300	2303	242.113	440055	838-07-3	C03592	HMDB02224	569693	493113	415063	525562	434634	462015	316902	369518	565342	507600	691327	501372	400247	357183	414061	420766	448312	482237	1.07567	5-methyl-2'-deoxycytidine	Nucleotide	Pyrimidine Metabolism, Cytidine containing
592	55015	LC/MS Pos Early	100010901	2784	276.155	65254				1610182	978502	1380849	1.54607e+06	1175914	921453	1253500	1296947	1247547	1660752	1747045	1667756	1148215	752441	1318753	1359380	1.27043e+06	1.36274e+06	1.07266	gamma-glutamyl-alpha-lysine	Peptide	Gamma-glutamyl Amino Acid
5690	45413	LC/MS Neg	100005384	990	260.023	514186				266833	115626	137289	221167	179825	145865	147405	156373	189901	228685	209893	209016	135345	96556	209115	186924	171298	183179	1.06936	O-sulfo-L-tyrosine	Xenobiotics	Chemical
3987	1107	LC/MS Pos Early	1002	685	159.051	204	97-59-6	C02350	HMDB00462	3.82335e+06	3235656	2772046	3296705	3.34521e+06	3269669	3159369	3114565	3.98691e+06	3.44547e+06	3.68623e+06	4274925	2476915	2254234	3648961	4023800	3.25207e+06	3.47468e+06	1.06845	allantoin	Nucleotide	Purine Metabolism, (Hypo)Xanthine/Inosine containing
4088	1412	LC/MS Neg	536	1586	111.02	13712	951-78-0	C00526	HMDB00012	1060138	770869	858472	735936	711703	677736	599525	661652	938313	816366	1031974	806040	695628	599859	861827	703176	759504	806648	1.06207	2'-deoxyuridine	Nucleotide	Pyrimidine Metabolism, Uracil containing
3975	3127	LC/MS Neg	171	1291.2	135.031	790	68-94-0	C00262	HMDB00157	29792658	35051348	32115864	24039924	20733740	23755390	17568676	20961100	25229328	28580726	30193394	35088432	32058468	16990434	23516638	22447284	2.55023e+07	26763088	1.04944	hypoxanthine	Nucleotide	Purine Metabolism, (Hypo)Xanthine/Inosine containing
5035	43266	LC/MS Neg	100004322	1677	188.002	181670			HMDB61116	130169	76298	61132	81877	62806	46678	138409	147075	112026	139249	138193	112137	82618	31635	75194	83803	93055.5	96856.9	1.04085	2-aminophenol sulfate	Xenobiotics	Food Component/Plant
4000	555	LC/MS Pos Early	798	2169	268.104	60961	58-61-7	C00212	HMDB00050	24314212	8571839	7369891	10040429	17707568	7169005	6257074	6575418	7654531	22583768	7271402	16578922	7.94244e+06	6587644	14349609	7681294	1.10007e+07	1.13312e+07	1.03005	adenosine	Nucleotide	Purine Metabolism, Adenine containing
4096	62924	LC/MS Neg	100001426	1369	344.11	171198	52745-94-5			97117	87872	82605	89183	74468	76259	78107	99059	90386	79241	110804	97847	81984	60679	101361	82415	85583.8	88089.6	1.02928	3-(3-amino-3-carboxypropyl)uridine*	Nucleotide	Pyrimidine Metabolism, Uracil containing
3981	48351	LC/MS Pos Early	100001409	1430	283.104	65095	20245-33-4		HMDB02721	517426	477863	385568	408184	431561	360970	407629	366094	432676	471463	512663	561298	439020	256335	372103	393599	419412	429895	1.02499	N1-methylinosine	Nucleotide	Purine Metabolism, (Hypo)Xanthine/Inosine containing
4124	2183	LC/MS Neg	872	1963.7	241.083	5789	50-89-5	C00214	HMDB00273	9890042	7.34891e+06	7.05815e+06	7223955	6.9278e+06	6456000	3547365	4489291	6578352	7.7113e+06	9174936	8176892	5676405	4358035	6854296	5694049	6.61769e+06	6.77803e+06	1.02423	thymidine	Nucleotide	Pyrimidine Metabolism, Thymine containing
4315	15778	LC/MS Neg	100000008	1750	121.029	243	65-85-0	C00180	HMDB01870	208444	261667	284044	284664	279932	242528	292398	270850	244992	238816	268768	288697	297112	333577	235604	257928	265566	270687	1.01928	benzoate	Xenobiotics	Benzoate Metabolism
5687	46960	LC/MS Neg	100002528	616	96.9601	1118	14808-79-8	C00059	HMDB01448	16786632	15225668	16098698	18058912	15197572	13363406	17038032	16092542	14377068	17464808	16966524	19587578	15306322	12548847	16496386	17476278	1.59827e+07	1.6278e+07	1.01848	sulfate*	Xenobiotics	Chemical
4076	57655	LC/MS Neg	100010896	1831	257.078	102212	2140-76-3			96958	96956	105464	84016	73134	71382	72665	89368	91361	82705	112778	109977	99983	52640	78040	72251	86242.9	87466.9	1.01419	2'-O-methyluridine	Nucleotide	Pyrimidine Metabolism, Uracil containing
595	33422	LC/MS Pos Early	100000491	2992	295.129	111299	7432-24-8		HMDB00594	272705	143439	193083	254327	194479	137867	246615	289902	211263	281449	247298	281381	223181	95619	176505	226801	216552	217937	1.0064	gamma-glutamylphenylalanine	Peptide	Gamma-glutamyl Amino Acid
4046	35137	LC/MS Pos Early	100001412	2210	312.13	92919	2140-67-2		HMDB04824	409346	319646	300279	347571	307481	302961	209851	277731	353955	318111	348011	363870	301941	220541	303759	277185	309358	310922	1.00505	N2,N2-dimethylguanosine	Nucleotide	Purine Metabolism, Guanine containing
586	36738	LC/MS Pos Early	331	1775	277.103	92865	1116-22-9	C05282	HMDB11737	1541665	1520286	1705421	1922693	1745231	2222686	2617076	2432124	2287688	1886005	2072755	1676167	2462279	2495052	877131	1.96084e+06	1.9634e+06	1.96474e+06	1.00068	gamma-glutamylglutamate	Peptide	Gamma-glutamyl Amino Acid
591	18369	LC/MS Pos Early	1268	2991	261.144	151023	2566-39-4		HMDB11171	1084777	674597	765068	871225	776021	503962	695155	961958	579015	958903	1.03318e+06	1023694	688889	437013	771060	817645	791595	788675	0.99631	gamma-glutamylleucine	Peptide	Gamma-glutamyl Amino Acid
4075	61833	LC/MS Neg	100001425	1119	245.078	94312	1361384			2.03207e+06	1467812	1554769	1907400	1555341	1568450	1519540	1705066	1550100	1507400	2215332	1.85696e+06	1441220	1306158	1.75981e+06	1591307	1.66381e+06	1.65354e+06	0.993827	5,6-dihydrouridine	Nucleotide	Pyrimidine Metabolism, Uracil containing
4114	57554	LC/MS Pos Early	100010895	2411	258.108	150971	2140-72-9			1059927	1067020	1181253	1101179	962093	904148	977139	1216235	1147278	1065513	1.32989e+06	1183403	1080351	690643	938978	906375	1.05862e+06	1.0428e+06	0.985056	2'-O-methylcytidine	Nucleotide	Pyrimidine Metabolism, Cytidine containing
4018	35157	LC/MS Neg	100001415	2164	411.127	161466	24719-82-2		HMDB41623	200362	143672	149625	191612	154625	135442	139576	160355	147941	168911	182116	185593	153720	94603	149867	163967	159409	155840	0.977612	N6-carbamoylthreonyladenosine	Nucleotide	Purine Metabolism, Adenine containing
3999	18360	LC/MS Neg	1303	560	230.53	195	19046-78-7	C03794	HMDB00536	650259	1036321	1250889	890425	393558	1134979	1884918	2869071	1.15758e+06	473524	1398858	1139869	1298151	759417	2802201	834499	1.2638e+06	1.23301e+06	0.975636	adenylosuccinate	Nucleotide	Purine Metabolism, Adenine containing
599	43829	LC/MS Pos Early	100001126	2700	247.129	7015683	2746-34-1		HMDB11172	1427811	1225032	1.40674e+06	1447538	1092966	1217193	1271700	1.78705e+06	1131777	1448692	1.4848e+06	1655292	1191170	696442	1.67212e+06	1304830	1.3595e+06	1.32314e+06	0.973253	gamma-glutamylvaline	Peptide	Gamma-glutamyl Amino Acid
4077	35136	LC/MS Neg	100001446	1778.1	257.078	445408	1463-10-1		HMDB00884	375753	406046	387517	342572	234436	286601	150247	235703	248887	269608	404386	396252	336563	155635	304761	233551	302359	293705	0.971378	5-methyluridine (ribothymidine)	Nucleotide	Pyrimidine Metabolism, Uracil containing
4074	33442	LC/MS Pos Early	821	800	245.077	15047	1445-07-4	C02067	HMDB00767	2957576	2241679	1936660	2532611	2172862	2.3528e+06	1857819	2358448	1971097	1926585	2922303	2682147	2151833	1.81621e+06	2303344	1944207	2.30131e+06	2.21472e+06	0.962373	pseudouridine	Nucleotide	Pyrimidine Metabolism, Uracil containing
3992	3108	LC/MS Neg	208	680	426.022	6022	20398-34-9	C00008	HMDB01341	951285	7.23725e+06	9225259	4509580	997744	5773397	10043188	9834820	6.81887e+06	395994	14686809	2764407	6.74925e+06	2734850	6318772	5751877	6.07157e+06	5.7776e+06	0.951584	ADP	Nucleotide	Purine Metabolism, Adenine containing
3973	2133	LC/MS Pos Early	362	650	349.054	8582	4691-65-0	C00130	HMDB00175	14288340	4471857	7984852	34301772	22719506	43384420	19995176	22504948	20513552	10818258	19354268	8330302	9127965	39983400	21763200	31472202	2.12064e+07	2.01704e+07	0.951148	inosine 5'-monophosphate (IMP)	Nucleotide	Purine Metabolism, (Hypo)Xanthine/Inosine containing
819	40045	LC/MS Pos Early	100003185	2778	189.123	79070	686-50-0		HMDB28929	1649387	1393584	984610	1493474	1487939	1260885	842499	1395438	971688	1621052	1415134	1090624	1290957	597499	1.75041e+06	989135	1313477	1.21581e+06	0.925644	leucylglycine	Peptide	Dipeptide
894	40703	LC/MS Pos Early	100003674	2136	173.092	6426709	2578-57-6		HMDB11178	1314196	1241528	1068442	1.26826e+06	1130898	1290024	1353310	1.3091e+06	1173590	1.25172e+06	1400972	1206746	1058295	888441	961947	1287196	1.24697e+06	1.15361e+06	0.925133	prolylglycine	Peptide	Dipeptide
4105	35132	LC/MS Pos Early	100001466	2176	258.108	159649	21028-20-6			197925	218475	207946	233496	200178	186881	192483	243025	188866	164668	247716	222214	181784	125908	225315	192654	210051	193641	0.921874	3-methylcytidine	Nucleotide	Pyrimidine Metabolism, Cytidine containing
4072	606	LC/MS Neg	535	1457.6	243.062	6029	58-96-8	C00299	HMDB00296	90999600	98177456	101099736	96520760	95949936	92321832	77300784	86484720	80292024	88714272	83196208	91482016	87345312	75135488	89635552	84582096	92356853	85047871	0.920862	uridine	Nucleotide	Pyrimidine Metabolism, Uracil containing
4031	2849	LC/MS Pos Early	347	800	364.065	6804	1333479	C00144	HMDB01397	24738192	26643506	27521172	30084616	23100932	28003136	28802224	36634072	27355556	20841104	29425690	26215596	25637522	24844012	26147934	25042392	2.8191e+07	2.56887e+07	0.911239	5'- GMP	Nucleotide	Purine Metabolism, Guanine containing
980	40475	LC/MS Pos Early	100003641	2444	175.108	136487	686-43-1		HMDB29127	1245573	1118630	880189	865042	849819	652793	537590	1.01635e+06	559230	1074029	984912	896369	883777	364245	1095718	650185	895748	813558	0.908245	valylglycine	Peptide	Dipeptide
590	34456	LC/MS Pos Early	100001485	2940	261.144	14253342			HMDB11170	274819	199542	193673	218437	175865	144213	148257	266411	178602	251343	222915	245822	152908	87253	139630	184398	202652	182859	0.902329	gamma-glutamylisoleucine*	Peptide	Gamma-glutamyl Amino Acid
4102	37465	LC/MS Neg	73	937	304.034	417654	15718-51-1	C02354	HMDB11691	474272	433170	338264	606040	538232	302429	355145	410411	569108	478884	595625	246487	206502	254545	167332	542597	432245	382635	0.885226	cytidine 2',3'-cyclic monophosphate	Nucleotide	Pyrimidine Metabolism, Cytidine containing
5046	63048	LC/MS Neg	100021065	5822	295.264	10417	503-06-0			71145	102183	78507	83453.4	40175.2	63660	95615	159932	43402	38588	55671.6		96914		174999	50204.6	86833.8	76629.9	0.882489	lactobacillic acid	Xenobiotics	Bacterial/Fungal
873	41370	LC/MS Pos Early	100003588	2898	223.108	98207	721-90-4		HMDB28995	532077	505136	279875	424286	413997	310264	176840	547351	255106	529737	418516	360190	385131	160252	340530	352345	398728	350226	0.878357	phenylalanylglycine	Peptide	Dipeptide
3993	32342	LC/MS Pos Early	209	1013	348.07	6083	149022-20-8	C00020	HMDB00045	135759600	143540512	138978896	129154240	152822096	128069008	146235856	212372240	131372656	136484496	130201184	151345440	145804176	86348312	128191136	132034968	148366556	130222796	0.87771	AMP	Nucleotide	Purine Metabolism, Adenine containing
4071	37137	LC/MS Neg	75	1090	305.018	439715	40632-52-8	C02355	HMDB11640	509365	197830	257902	451888	556411	245253	181731	229695	310222	570636	318082	168803	157003	113219		375536	328759	287643	0.874935	uridine-2',3'-cyclic monophosphate	Nucleotide	Pyrimidine Metabolism, Uracil containing
4007	15650	LC/MS Pos Early	1242	2120	282.12	27476	15763-06-1	C02494	HMDB03331	1490500	1806910	1457243	1536357	1515245	1582764	1446222	1.64038e+06	1341842	1244342	1594732	1404684	1344891	948757	1494695	1390340	1.55945e+06	1.34554e+06	0.862825	1-methyladenosine	Nucleotide	Purine Metabolism, Adenine containing
4106	22119	LC/MS Pos Early	100000763	2227	258.108	92918	2140-61-6		HMDB00982	187589	235963	204755	196873	197766	169381	230307	282673	173196	140690	213378	237450	187528	120001	232710	133618	213163	179821	0.843585	5-methylcytidine	Nucleotide	Pyrimidine Metabolism, Cytidine containing
4029	2847	LC/MS Neg	345	592	521.983	6830	373-49-9	C00044	HMDB01273		38987	339000	182731		221045	278842	295933	72562		634289		104780	47920	58066	221114	226090	189788	0.839439	guanosine 5'-triphosphate	Nucleotide	Purine Metabolism, Guanine containing
5830	53231	LC/MS Neg	100009232	995	132.012	93176	34592-47-4			71896	131720	195806	137661	112457	206865	120183	194232	128321	74391	177585	114698	197390	98180	91839	98832	146352	122654	0.838076	thioproline	Xenobiotics	Chemical
4111	533	LC/MS Pos Early	298	975	308.064	13945	1032-65-1	C00239	HMDB01202	234871	187612	201873	284323	307297	307060	386051	456340	262245	242388	257688	202189	201406	268996	226979	314839	295678	247091	0.835676	dCMP	Nucleotide	Pyrimidine Metabolism, Cytidine containing
4099	2372	LC/MS Pos Early	282	835	324.059	6131	63-37-6	C00055	HMDB00095	7125688	4363940	4999410	6.82704e+06	7631482	6797783	8560562	10779288	5907429	6664422	5834536	5092120	4769786	6335041	5880210	7055260	7.13565e+06	5.94235e+06	0.83277	CMP	Nucleotide	Pyrimidine Metabolism, Cytidine containing
596	33364	LC/MS Pos Early	100001314	1750	249.108	76078708	5652-48-2		HMDB29159	1708494	1382921	1251941	2378882	1878380	1.68142e+06	1.53553e+06	1468287	1201271	1.54422e+06	1519540	1086732	935332	1437698	1657762	1659594	1.66073e+06	1.38027e+06	0.831121	gamma-glutamylthreonine	Peptide	Gamma-glutamyl Amino Acid
589	18245	LC/MS Pos Early	1235	2740	285.119	7017195	37460-15-4			126138		145209	119113	101191		184662	140575	100338	121185	154907	143275	105577	61846	107040	110421	136148	113074	0.83052	gamma-glutamylhistidine	Peptide	Gamma-glutamyl Amino Acid
4131	37070	LC/MS Pos Early	100001805	544	113	13130	7023-27-0		HMDB61711	578359	271724	465259	556382	593180	318517	249854	270472	295767	558545	342205	434390	438282	221285	168564	276506	412968	341943	0.828013	methylphosphate	Nucleotide	Purine and Pyrimidine Metabolism
3996	2831	LC/MS Neg	207	1952.2	328.045	6076	60-92-4	C00575	HMDB00058	28106	31395	38850	69697	32245	47806	35942	44946	27380	28134	46755	31741	25499	22115	50325	38220	41123.4	33771.1	0.821215	adenosine 3',5'-cyclic monophosphate (cAMP)	Nucleotide	Purine Metabolism, Adenine containing
4030	2848	LC/MS Neg	346	639	442.017	8977	43139-22-6	C00035	HMDB01201		743649	1104605	964052	324956	1308590	1337707	1365200	727810	158437	1713161	424241	1.01198e+06	719643	861029	970708	1.02125e+06	823376	0.806242	guanosine 5'- diphosphate (GDP)	Nucleotide	Purine Metabolism, Guanine containing
5772	64328	LC/MS Neg	100021918	5749	205.16		96-76-4			9797926	11707538	16044657	19235970	8870012	15262519	13740319	20180862	10854972	8305720	15344700	10834975	13596445	13102729	9804179	9464768	1.4355e+07	11413561	0.795094	2,4-di-tert-butylphenol	Xenobiotics	Chemical
4107	35130	LC/MS Neg	100001413	2040	284.089	107461	3768-18-1		HMDB05923	83324	48263	55611	64443	46441	68721	83981	103296	51895	40462	73492	69978	50568	36260	63445	53292	69260	54924	0.793012	N4-acetylcytidine	Nucleotide	Pyrimidine Metabolism, Cytidine containing
4132	52753	LC/MS Neg	100009062	1920	571.131	10875494	4833-63-0			36310	30671	56638	51518	42342	57696	47931	82583	35190	37039	47951		40009			39777	50711.1	39993.2	0.788647	(3'-5')-adenylylcytidine	Nucleotide	Dinucleotide
4135	62396	LC/MS Neg	100020723	2173	595.142	94231				29245	41284	68571	52283	35276	66063	58560	100398	48424	33478	55133		45357			40226	56460	44523.6	0.788587	(3'-5')-adenylyladenosine*	Nucleotide	Dinucleotide
4103	514	LC/MS Pos Early	827	2124	244.093	6175	65-46-3	C00475	HMDB00089	31573656	44455728	40992344	36262280	30129866	33555368	39001544	44942028	31446910	28921564	31254618	28438634	31081412	24793800	29482980	27093338	3.76141e+07	29064157	0.772693	cytidine	Nucleotide	Pyrimidine Metabolism, Cytidine containing
4036	1573	LC/MS Neg	1099	1662	282.084	6802	118-00-3	C00387	HMDB00133	22887676	12643703	16688297	25986700	25579788	18758292	14704024	19285336	12976597	24431862	12959579	16535113	15890198	13547606	6093279	18034508	19566727	1.50586e+07	0.769602	guanosine	Nucleotide	Purine Metabolism, Guanine containing
3974	1123	LC/MS Neg	361	1602.1	267.074	6021	58-63-9	C00294	HMDB00195	126013120	79978640	99785040	151535280	142691520	119637864	87745008	118940400	75976344	125722320	84159616	94405624	93645608	76800880	55825276	103519160	115790859	8.87569e+07	0.766527	inosine	Nucleotide	Purine Metabolism, (Hypo)Xanthine/Inosine containing
4134	52740	LC/MS Neg	100009060	2002	572.115	112074	3051-84-1			82991	34124	71302	72237	73087	66949	70444	116993	48918	83393	54627		50207			42728	73515.9	55974.6	0.761395	(3'-5')-adenylyluridine	Nucleotide	Dinucleotide
4001	554	LC/MS Pos Early	880	2221	136.062	190	73-24-5	C00147	HMDB00034	10392528	15472550	17350626	7769645	6384474	7333337	7955592	22956312	7940926	8799123	15041182	15064885	8936163	3736554	6915155	6175922	11951883	9.07624e+06	0.759398	adenine	Nucleotide	Purine Metabolism, Adenine containing
4028	48130	LC/MS Neg	100001664	940	382.1	165243	4542-23-8		HMDB00912	3076375	1611584	2388164	2537705	1962094	1712115	1.9838e+06	3086494	1626541	2506533	1568922	2440514	1855441	1126493	1171243	1561577	2.29479e+06	1732158	0.754822	N6-succinyladenosine	Nucleotide	Purine Metabolism, Adenine containing
814	40010	LC/MS Pos Early	100003179	2801	203.139	259321	7298-84-2		HMDB28922	1909265	1393511	1.01434e+06	1802716	1839295	1506177	927236	2225586	1100421	2062967	1.89156e+06	988897	1333023	608757	221992	1172807	1.57727e+06	1.17255e+06	0.743408	leucylalanine	Peptide	Dipeptide
4054	1411	LC/MS Neg	348	1700	266.089	187790	961-07-9	C00330	HMDB00085	106440	61320	69258	123960	124917	85698	89348	162391	67784	102383	79539	74533	59964	56483	77370	90759	102916	76101.9	0.739453	2'-deoxyguanosine	Nucleotide	Purine Metabolism, Guanine containing
3982	15076	LC/MS Neg	100000135	1688	251.079	65058	890-38-0	C05512	HMDB00071	360543	222328	265523	392248	312233	247050	256518	382355	184397	312844	221273	266911	194956	127027	220625	242935	304850	221371	0.726164	2'-deoxyinosine	Nucleotide	Purine Metabolism, (Hypo)Xanthine/Inosine containing
4067	2856	LC/MS Pos Early	869	590	325.043	6030	3387-36-8	C00105	HMDB00288	9131967	5314791	5446965	12030576	11825692	10621350	13914744	16916916	7214093	8085806	6268653	6082414	6095421	8673496	8507133	10487582	1.06504e+07	7.67682e+06	0.720803	UMP	Nucleotide	Pyrimidine Metabolism, Uracil containing
4098	2841	LC/MS Neg	280	580	402.011	6132	34393-59-4	C00112	HMDB01546		115633	243048	247324		276659	466541	432085	169792		445645		117103	133214	140772	277172	296882	213950	0.720656	cytidine diphosphate	Nucleotide	Pyrimidine Metabolism, Cytidine containing
983	39994	LC/MS Pos Early	100003210	3138	231.17	352039	22906-55-4		HMDB29131	1054171	1131978	815464	1359480	893378	1030005	529223	1704959	826372	1081994	1251070	710994	895310	377383	176990	763111	1.06483e+06	760403	0.714106	valylleucine	Peptide	Dipeptide
3969	38325	LC/MS Pos Early	216	797	339.07	65110	3031-94-5	C04677	HMDB01517	60508	76617	117311		86022	139505	161052	190947	73497	65580	81437	67987		119991	78943	104425	118852	84551.4	0.711403	AICA ribonucleotide	Nucleotide	Purine Metabolism, (Hypo)Xanthine/Inosine containing
4037	32352	LC/MS Pos Early	172	2032	152.057	764	73-40-5	C00242	HMDB00132	8660674	9113307	20570216	3608221	3499119	1065040	6085480	8585852	2.99581e+06	9180255	4572852	10021548	11923796	857668	1503787	1949019	7.64849e+06	5.37559e+06	0.702831	guanine	Nucleotide	Purine Metabolism, Guanine containing
4066	5345	LC/MS Neg	870	599.5	402.995	6031	21931-53-3	C00015	HMDB00295	255742	701684	1194516	1388917	426069	1753426	2771732	2560377	808042	147151	1953965	452409	818178	856144	1058884	1534711	1.38156e+06	953686	0.690297	uridine 5'-diphosphate (UDP)	Nucleotide	Pyrimidine Metabolism, Uracil containing
585	1778	LC/MS Pos Early	1036	2118	251.07	842	636-58-8	C00669	HMDB01049	2652057	4575760	4350788	3894955	2637898	3.44073e+06	3279616	4842285	2605838	2268884	3097570	2636388	3.17952e+06	1.79241e+06	1400028	2575061	3.70926e+06	2.44446e+06	0.659016	gamma-glutamylcysteine	Peptide	Gamma-glutamyl Amino Acid
4023	1553	LC/MS Pos Early	211	2252	252.109	13730	16373-93-6	C00559	HMDB00101	229164	80673	546474	272558	228590	282006	196869	746685	79668	118319	382300	245535	158496	171060		211391	322877	195253	0.604727	2'-deoxyadenosine	Nucleotide	Purine Metabolism, Adenine containing
