# Supplementary material for: MFSD7c functions as a transporter of choline at the blood–brain barrier
Source: Cell Res. 2024 Feb 2;34(3):245–57. doi: 10.1038/s41422-023-00923-y (PMC10907603; doi:10.1038/s41422-023-00923-y)
Supplement: Supplementary file 12 — Supplementary Tables 6–10 [file 41422_2023_923_MOESM12_ESM.xlsx]

## Sheet: Legend
WT1L-8L: Fetal liver samples from wild-type embryos 1-8
KO1L-8L: Fetal liver samples from knockout embryos 1-8
WT avg: average of WT samples
KO avg: average of KO samples
Table S6: metabolites from amino acid pathways
Table S7: metabolites from carbohydrate pathways
Table S8: cofactors and metabolites in TCA cycles
Table S9: metabolites from lipid metabolism pathways
Table S10: other metabolites

## Sheet: Table S6-AA
PATHWAY SORTORDER	COMP ID	PLATFORM	CHEMICAL ID	RI	MASS	PUBCHEM	CAS	KEGG	Group/HMDB	WT1L	WT2L	WT3L	WT4L	WT5L	WT6L	WT7L	WT8L	KO1L	KO2L	KO3L	KO4L	KO5L	KO6L	KO7L	KO8L	WT Avg	KO Avg	KO/WT	BIOCHEMICAL	SUPER PATHWAY	SUB PATHWAY
491	37496	LC/MS Pos Early	192	2230	131.118	122356	18233-70-0	C02714	HMDB02064	262291	321133	382707	130186	153248	167759	87594	762966	143520	308223	449170	352290	781847	793049	695917	49889	283486	446738	1.57588	N-acetylputrescine	Amino Acid	Polyamine Metabolism
425	590	LC/MS Pos Early	358	724	110.027	107812	300-84-5	C00519	HMDB00965	40455660	27638686	23286334	21643342	23952286	21935280	10099153	18358284	49880116	19002772	56511504	43191884	34091100	12592851	20002332	35622144	2.34211e+07	3.38618e+07	1.44578	hypotaurine	Amino Acid	Methionine, Cysteine, SAM and Taurine Metabolism
111	62959	LC/MS Pos Early	100021123	2759	205.155					203848	117153	236299	165620	193010	154308	73999	104262		312310	151357	232574	225211			200810	156062	224452	1.43822	hydroxy-N6,N6,N6-trimethyllysine*	Amino Acid	Lysine Metabolism
278	18349	LC/MS Neg	100000463	2286	204.067	92904	832-97-3	C02043	HMDB00671	402215	331078	327669	274888	237319	202425	63227	180393	454763	655223	329722	535577	440152	184844	100211	197508	252402	362250	1.43521	indolelactate	Amino Acid	Tryptophan Metabolism
311	22132	LC/MS Neg	100000706	1840	131.071	83697	10303-64-7	C03264	HMDB00746	286469	194895	218612	204743	148352	127294	112295	164522	304489	346841	343997	242082	326451	167591	133153	162475	182148	253385	1.3911	alpha-hydroxyisocaproate	Amino Acid	Leucine, Isoleucine and Valine Metabolism
519	2127	LC/MS Pos Early	496	2000	308.091	124886	70-18-8	C00051	HMDB00125	246134656	182326992	195547008	66845940	96764680	128078416	44286800	139910976	178246784	207049952	210151776	237821664	218002048	165833136	194663744	97781488	1.37487e+08	188693824	1.37245	glutathione, reduced (GSH)	Amino Acid	Glutathione Metabolism
545	62807	LC/MS Neg	100020899	1690	495.101					1096053	753884	622105	743187	747185	852680	427893	1190949	945748	577278	1052455	1.04493e+06	1020370	1702935	1794263	533022	804242	1.08387e+06	1.3477	3'-dephospho-CoA-glutathione*	Amino Acid	Glutathione Metabolism
171	32197	LC/MS Neg	240	1379	181.051	9378	6482-98-0	C03672	HMDB00755	1770695	1.57178e+06	1741682	1251165	1195007	1096165	570685	718948	2139040	2467859	1746564	2293935	1.80775e+06	1056416	695129	950706	1.23952e+06	1.64468e+06	1.32687	3-(4-hydroxyphenyl)lactate (HPLA)	Amino Acid	Tyrosine Metabolism
378	44526	LC/MS Neg	100000936	1465	115.04	49	3715-29-5	C00141	HMDB00019	116137		68254	143951	120866	135716				99218						208759	116985	153988	1.31631	3-methyl-2-oxobutyrate	Amino Acid	Leucine, Isoleucine and Valine Metabolism
408	15705	LC/MS Pos Early	310	2270	223.075	439258	535-34-2	C02291	HMDB00099	4454887	3452374	1.99266e+06	3.62454e+06	3210252	4570687	958940	1.9287e+06	3926359	3391736	4587389	4970902	2967983	3601717	3675228	3.81042e+06	3.02413e+06	3.86647e+06	1.27854	cystathionine	Amino Acid	Methionine, Cysteine, SAM and Taurine Metabolism
442	1493	LC/MS Pos Early	444	2800	133.097	6262	3184-13-2	C00077	HMDB03374	81812424	64467696	45564272	50343520	52140548	52152536	10723824	17924516	71950824	65183472	62871088	72702560	45387356	45593524	45834828	54220084	46891167	57967967	1.23622	ornithine	Amino Acid	Urea cycle; Arginine and Proline Metabolism
537	34592	LC/MS Pos Early	100001311	2085	290.135	7018721	495-27-2		HMDB05765	3.48563e+06	2811196	2589196	3257874	3151123	4012786	2115373	2170789	2348544	2583732	2769066	3784297	3318898	6722112	5295100	2282980	2.94925e+06	3.63809e+06	1.23357	ophthalmate	Amino Acid	Glutathione Metabolism
85	43831	LC/MS Pos Early	100001204	3040	126.103	3614	501-75-7	C05127	HMDB00898	2123547	1649603	1067075	1334848	1202693	1439265	461507	615874	1.51868e+06	1.63227e+06	1543076	1783614	1148268	1.54929e+06	1828600	1154855	1.2368e+06	1.51983e+06	1.22884	1-methylhistamine	Amino Acid	Histidine Metabolism
459	48434	LC/MS Pos Early	100001577	1010	218.113	656979	33965-42-3	C15532	HMDB00856	82849	93476	117284	91177	89055	60297	35650	28539	72962	142910	76845	154103	85026	67172	58463	74174	74790.9	91456.9	1.22283	N-acetylcitrulline	Amino Acid	Urea cycle; Arginine and Proline Metabolism
434	35117	LC/MS Neg	100001418	734	166.029	68340	543-18-0	C01959	HMDB03584	1293108	928362	660590	1115665	1276006	1276945	659617	715565	1200663	1202279	1158564	1111167	1034598	1481507	1331646	1119446	990732	1.20498e+06	1.21626	taurocyamine	Amino Acid	Methionine, Cysteine, SAM and Taurine Metabolism
355	36746	LC/MS Neg	100001541	1800	131.071	164623	488-15-3		HMDB00317	113072	81083	123808	94081	63177	61688	72455	104532	120723	128290	124086	123717	178975	78698	56317	53287	89237	108012	1.21039	2-hydroxy-3-methylvalerate	Amino Acid	Leucine, Isoleucine and Valine Metabolism
78	15716	LC/MS Pos Early	100000263	2040	157.061	793	14403-45-3	C05568	HMDB02320	910440	372591	378456		392877	400428		399192	531044	427746	709379	697033	647554		586335	403619	475664	571816	1.20214	imidazole lactate	Amino Acid	Histidine Metabolism
293	27672	LC/MS Neg	100000467	2222.2	212.002	10258	2642-37-7		HMDB00682	3559578	1947154	1803638	2283904	2.09055e+06	1918207	702593	1402155	3031997	3776962	2535499	2495952	1844510	1889530	1411226	1572104	1.96347e+06	2.31972e+06	1.18144	3-indoxyl sulfate	Amino Acid	Tryptophan Metabolism
4	1516	LC/MS Pos Early	1023	1280	90.055	1088	107-97-1	C00213	HMDB00271	6556389	2850001	2298005	2797358	3940311	4632163		1465236	4772576	4649204	6243604	4193415	2571767	3547764	3690386	3127540	3.50564e+06	4099532	1.16941	sarcosine	Amino Acid	Glycine, Serine and Threonine Metabolism
114	46227	LC/MS Pos Early	100005373	2784	309.166	123708	21291-40-7			455674	356001	490437	495949	438447	472802	166005	328126	511855	525966	472217	437759	435516	485694	414129	445893	400430	466129	1.16407	fructosyllysine	Amino Acid	Lysine Metabolism
157	62564	LC/MS Neg	100020421	1846	252.088					424550	375245	320622	234938	297594	228264	84023	128968	355705	371951	338223	444671	319403	219616	193385	174046	261775	302125	1.15414	1-carboxyethyltyrosine	Amino Acid	Tyrosine Metabolism
482	27718	LC/MS Pos Early	1221	1947	132.077	586	57-00-1	C00300	HMDB00064	1921331200	1526995072	1064901760	1643699456	1788294912	1821441408	478195968	713789184	1915313152	1398273920	1589232384	1722088704	1305587712	1927063040	1411820288	1322339712	1369831120	1573964864	1.14902	creatine	Amino Acid	Creatine Metabolism
379	33937	LC/MS Neg	100001300	1126	117.056	99823	600-37-3		HMDB00407	846228	666462	812462	625903	631142	552640	372422	614427	816301	855670	916067	808161	825644	512994	508798	639886	640211	735440	1.14875	alpha-hydroxyisovalerate	Amino Acid	Leucine, Isoleucine and Valine Metabolism
544	48487	LC/MS Neg	100006240	3319.2	462.192		99927-70-5			396078	299671	270779	197592	212103	268282	185140	311006	313603	351441	267207	400999	248821	340312	271610	258704	267581	306587	1.14577	4-hydroxy-nonenal-glutathione	Amino Acid	Glutathione Metabolism
543	63009	LC/MS Neg	100020967	543	422.087	9802383	1115-52-2			392876	394462	456877	224306	237629	349647	205407	321084	337695	379451	454407	513951	409940	284622	362375	204734	322786	368397	1.1413	S-(1,2-dicarboxyethyl)glutathione	Amino Acid	Glutathione Metabolism
139	62566	LC/MS Neg	100020419	2844	236.093					986120	973825	852488	640287	753816	575316	223046	332093	886786	918385	795976	1126079	857975	547638	452516	465132	667124	756311	1.13369	1-carboxyethylphenylalanine	Amino Acid	Phenylalanine Metabolism
503	57814	LC/MS Pos Early	100016038	3080	188.176					934015	862019	769642	658173	842749	853659	225408	722150	842742	847363	915921	871309	875190	960912	768823	561661	733477	830490	1.13226	(N(1) + N(8))-acetylspermidine	Amino Acid	Polyamine Metabolism
90	61868	LC/MS Pos Early	100001668	2006	259.092	5117448	29605-99-0	C05131	HMDB02331	79761	47243			90335				119836	66994	65551	57419		119946	84573	58819	72446.3	81876.9	1.13017	1-ribosyl-imidazoleacetate*	Amino Acid	Histidine Metabolism
520	27727	LC/MS Pos Early	448	2667	613.159	65359	103239-24-3	C00127	HMDB03337	63190584	53215720	51983216	48871984	41176136	49951524	33685120	58136584	56621444	55774140	67100836	64673920	55247320	53962464	56087692	41088148	5.00264e+07	5.63195e+07	1.1258	glutathione, oxidized (GSSG)	Amino Acid	Glutathione Metabolism
40	33942	LC/MS Pos Early	100001257	785	175.071	99715	4033-40-3		HMDB06028	374961	278449	225030	338349	284550	356952	195997	249017	293223	275083	329879	293404	261167	340855	436391	344956	287913	321870	1.11794	N-acetylasparagine	Amino Acid	Alanine and Aspartate Metabolism
305	62559	LC/MS Neg	100020425	2663	202.108					1343707	1288580	1154963	883763	1050082	766223	321498	508714	1181203	1241265	1090333	1531803	1054862	777073	612966	599737	914691	1.01116e+06	1.10546	1-carboxyethylleucine	Amino Acid	Leucine, Isoleucine and Valine Metabolism
426	2125	LC/MS Neg	512	690	124.007	1123	107-35-7	C00245	HMDB00251	261698976	227453344	206154688	233975040	234394976	217308736	177021216	203705152	266023792	215620800	241672640	275007360	243455584	245205696	248854816	204119152	220214016	242494980	1.10118	taurine	Amino Acid	Methionine, Cysteine, SAM and Taurine Metabolism
449	22138	LC/MS Pos Early	100000963	1908	190.119	65072	1190-49-4	C02427	HMDB00679	2735367	3415501	3368022	2.94074e+06	3117844	3.10761e+06	854513	1343495	2227572	2786622	2452963	3665649	3388750	3051428	2831184	2566968	2.61039e+06	2871392	1.09999	homocitrulline	Amino Acid	Urea cycle; Arginine and Proline Metabolism
144	22130	LC/MS Neg	100000774	2208	165.056	3848	828-01-3	C05607	HMDB00779	215360	173465	223701	134365	111791	103444	130930	165220	207879	230464	225821	220488	202921	101806	97192	96070	157285	172830	1.09884	phenyllactate (PLA)	Amino Acid	Phenylalanine Metabolism
400	15915	LC/MS Pos Early	1263	3002	399.144	34756	24346-00-7;86867-01-8;86867-0108	C00019	HMDB01185	7.40849e+06	5202573	5083532	5448219	5.80674e+06	5.96415e+06	2024102	4222369	6311944	5901329	6.24151e+06	5425580	4784266	6235658	5402831	4871645	5.14502e+06	5.64685e+06	1.09754	S-adenosylmethionine (SAM)	Amino Acid	Methionine, Cysteine, SAM and Taurine Metabolism
91	32349	LC/MS Pos Early	100001207	2055	127.05	96215	645-65-8	C02835	HMDB02024	752499	441038	245190	671448	525583	688915	273882		749930	751839	491662	395705		502701	559559	490418	514079	563116	1.09539	4-imidazoleacetate	Amino Acid	Histidine Metabolism
546	62804	LC/MS Neg	269	1326	535.084	11953788	6477-52-7	C00920		3.26337e+06	2679908	2505700	2601260	2100551	2.9688e+06	1088128	1841055	2149208	3018656	3139391	3246680	2376855	2230956	2301489	2369533	2.3811e+06	2604096	1.09365	CoA-glutathione*	Amino Acid	Glutathione Metabolism
70	33946	LC/MS Pos Early	100001293	2065	198.087	75619	39145-52-3	C02997	HMDB32055	433362	415327	314939	237478	260209	363417	161986	304095	402435	306764	383529	426393	315976	331193	303614	243651	311352	339194	1.08943	N-acetylhistidine	Amino Acid	Histidine Metabolism
497	62309	LC/MS Pos Early	100020487	2305	203.139	131802901				186974	172703	213612	158333	158336	149227	42538	55984	136593	201661	160259	180848	156501	144771	102598	153653	142213	154611	1.08717	N-acetyl-isoputreanine	Amino Acid	Polyamine Metabolism
440	1670	LC/MS Pos Early	533	700	121.072	1176	57-13-6	C00086	HMDB00294	49676068	36930216	40043404	35014416	32525600	35967192	22319476	35606464	43435672	49597064	47043564	43385744	39787684	30045892	29438228	29693594	3.60104e+07	3.90534e+07	1.08451	urea	Amino Acid	Urea cycle; Arginine and Proline Metabolism
376	62562	LC/MS Neg	100020423	2008	188.093					2053160	2060370	1.51962e+06	1209441	1.37611e+06	1100429	393175	642169	1.50136e+06	1848365	1573050	2354993	1255773	1146965	915813	626094	1.29431e+06	1.4028e+06	1.08382	1-carboxyethylvaline	Amino Acid	Leucine, Isoleucine and Valine Metabolism
469	35127	LC/MS Pos Early	100001167	2128	229.118	11673055	18684-24-7		HMDB06695	3439483	2632759	2478802	3.73096e+06	3153258	2704424	1254011	1696567	3436579	3001150	2952091	3216784	2513335	3138427	2278558	2211662	2.63628e+06	2.84357e+06	1.07863	prolylhydroxyproline	Amino Acid	Urea cycle; Arginine and Proline Metabolism
112	15685	LC/MS Pos Early	100000054	2790	163.108	1029	13204-98-3	C16741	HMDB00450	539471	660160	813419	481500	447803	420975	173503	328309	564598	557091	551000	589906	624736	453541	392373	430472	483142	520465	1.07725	5-hydroxylysine	Amino Acid	Lysine Metabolism
30	1585	LC/MS Neg	1110	861	130.051	88064	97-69-8	C02847	HMDB00766	5938333	4.14036e+06	3351273	4.15038e+06	4379353	4499870	1940177	2019280	4324087	4090602	4530373	5048734	3536849	4110437	4095299	2901066	3.80238e+06	4.07968e+06	1.07293	N-acetylalanine	Amino Acid	Alanine and Aspartate Metabolism
46	33943	LC/MS Pos Early	100001253	845	189.087	182230	2490-97-3	C02716	HMDB06029	1544151	1155550	1320020	1585540	1560408	1636884	640115	930939	1344838	1274769	1.62845e+06	1522508	1293208	1178770	1330674	1520692	1.2967e+06	1.38674e+06	1.06944	N-acetylglutamine	Amino Acid	Glutamate Metabolism
247	48782	LC/MS Neg	100006379	1777	365.135	10981970	180509-18-6			572703	493168	452315	633553	549036	535404	210304	295476	572213	440103	539432	609663	464743	525954	436840	390350	467745	497412	1.06343	C-glycosyltryptophan	Amino Acid	Tryptophan Metabolism
36	22185	LC/MS Pos Early	100000787	880	176.055	65065	997-55-7;997-55-7	C01042	HMDB00812	8211968	7348297	5914197	9192322	8.16269e+06	8.02027e+06	5835184	5844350	7.7846e+06	9263446	8967314	7765528	6958985	7143466	8.30891e+06	5869911	7.31616e+06	7.75777e+06	1.06036	N-acetylaspartate (NAA)	Amino Acid	Alanine and Aspartate Metabolism
318	34407	LC/MS Pos Early	100001393	3085	246.17	6426851	31023-24-2		HMDB00688	8963339	3245796	2384979	5179603	5398305	4971170	3956505	7969551	8792723	7130248	6455628	3144391	3549705	6.39507e+06	4658664	4344050	5258656	5.55881e+06	1.05708	isovalerylcarnitine (C5)	Amino Acid	Leucine, Isoleucine and Valine Metabolism
124	1444	LC/MS Pos Early	1025	2200	130.086	849	4043-87-2	C00408	HMDB00070	27045360	20974048	14628398	16722379	16128262	20227728	5876218	8918034	19935788	17753752	19504208	21066276	13894352	17864528	14090798	13707765	1.63151e+07	1.72272e+07	1.05591	pipecolate	Amino Acid	Lysine Metabolism
317	35107	LC/MS Neg	100001452	1950	158.082	546304	16284-60-9		HMDB00678	141558	58332	51820	54066	63683	61574	43920	54582	92702	94638	87604	91015	36916	65270	43076	47540	66191.9	69845.1	1.05519	isovalerylglycine	Amino Acid	Leucine, Isoleucine and Valine Metabolism
110	1498	LC/MS Pos Early	189	2825	189.16	440120	23284-33-5	C03793	HMDB01325	14690258	12299423	13667821	10051779	9456960	11837964	3772437	6790071	11747812	13070255	12011124	13403837	9853933	9837142	8631094	8515020	1.03208e+07	1.08838e+07	1.05454	N6,N6,N6-trimethyllysine	Amino Acid	Lysine Metabolism
301	1587	LC/MS Neg	1082	2400	172.098	70912	1188-21-2	C02710	HMDB11756	94179	68857	61100	73411	81571	62572	39761	57964	85173	86878	75489	91795	61937	61901	48904	53394	67426.9	70683.9	1.0483	N-acetylleucine	Amino Acid	Leucine, Isoleucine and Valine Metabolism
108	62860	LC/MS Pos Early	100003415	2831	161.129	164795	1188-07-4	C02728	HMDB02038	29798832	19555040	24104836	19661326	17559024	22240290	6392432	11713881	20391968	21666712	22130068	20149184	20144600	19660116	17622888	14878145	1.88782e+07	1.95805e+07	1.0372	N6-methyllysine	Amino Acid	Lysine Metabolism
39	512	LC/MS Pos Early	917	1225	133.061	6267	70-47-3	C00152	HMDB00168	139059552	103729544	107760840	119222056	114934432	129360792	74822416	104034496	125451208	108636352	127607176	108189216	98054384	122472136	120003736	114959488	111615516	115671712	1.03634	asparagine	Amino Acid	Alanine and Aspartate Metabolism
113	43582	LC/MS Pos Early	100002462	2755	325.161	123986	32448-36-5			1369879	933637	920420	1447636	1256886	1082702	349046	967395	1221204	964268	1343439	1126667	871477	1242283	991502	862241	1.04095e+06	1.07789e+06	1.03548	5-(galactosylhydroxy)-L-lysine	Amino Acid	Lysine Metabolism
99	1301	LC/MS Pos Early	407	2850	147.113	5962	56-87-1	C00047	HMDB00182	447142848	345934240	406426592	315795520	328872832	338251264	145579536	233008368	350042176	369718208	370363712	362962880	335077472	298409888	282878816	280919072	320126400	331296528	1.03489	lysine	Amino Acid	Lysine Metabolism
101	36752	LC/MS Neg	100001734	1059	187.109	92832	692-04-6	C02727	HMDB00206	948248	692565	647873	483609	668698	634385	291499	571216	702801	743865	833090	760105	590776	574229	565499	338194	617262	638570	1.03452	N6-acetyllysine	Amino Acid	Lysine Metabolism
483	513	LC/MS Pos Early	275	2055	114.066	588	60-27-5	C00791	HMDB00562	13990873	11603224	9934635	9632273	12162534	12459984	3922219	6404237	11250122	10357302	11023765	11968865	10134454	10520390	8866290	8741984	1.00137e+07	1.03579e+07	1.03437	creatinine	Amino Acid	Creatine Metabolism
390	1589	LC/MS Neg	1083	1787	190.054	448580	65-82-7	C02712	HMDB11745	6781649	5.52023e+06	3966640	5035073	5676237	4949229	2691007	3399306	4974929	5069705	5.3228e+06	6.8069e+06	4456394	5422245	4317209	2916793	4.75242e+06	4.91087e+06	1.03334	N-acetylmethionine	Amino Acid	Methionine, Cysteine, SAM and Taurine Metabolism
104	63254	LC/MS Pos Early	100020545	2172	217.155					62377	45193	34920	24580	29324					31352	53396	48818	37991	41004		30456	39278.8	40502.8	1.03116	N2-acetyl,N6,N6-dimethyllysine	Amino Acid	Lysine Metabolism
86	32350	LC/MS Pos Early	100001208	2064	141.066	75810	2625-49-2	C05828	HMDB02820	2565194	1519728	596686	1821806	2.0091e+06	2399371		413489	1.90416e+06	1671313	1796856	1.87787e+06	840495	1849307	1813632	1573404	1.61791e+06	1.66588e+06	1.02965	1-methyl-4-imidazoleacetate	Amino Acid	Histidine Metabolism
327	12129	LC/MS Neg	1442	1027	117.056	69362	625-08-1		HMDB00754	451659	321211	307571	240673	333804	212217	174766	222884	309921	313177	361478	350569	317910	156655	215609	306524	283098	291480	1.02961	beta-hydroxyisovalerate	Amino Acid	Leucine, Isoleucine and Valine Metabolism
134	33950	LC/MS Neg	100001256	2597	206.082	74839	2018-61-3	C03519	HMDB00512	76136	63502	47515	58307	75615	57901	30066	45779	56961	68714	66531	65134	47840	61591	57706	43508	56852.6	58498.1	1.02894	N-acetylphenylalanine	Amino Acid	Phenylalanine Metabolism
372	1649	LC/MS Pos Early	566	2479	118.086	6287	72-18-4	C00183	HMDB00883	457358144	407739680	436276960	339527712	382620704	365879232	212844688	295954400	415594080	397663840	402578016	439707360	405806688	322947616	309591200	284283904	362275190	372271588	1.02759	valine	Amino Acid	Leucine, Isoleucine and Valine Metabolism
28	1126	LC/MS Pos Early	811	1700	90.055	5950	56-41-7	C00041	HMDB00161	612727296	481931712	514538912	541859584	540707392	549285376	337197056	412675104	549934912	525711264	576845440	513913152	488030624	505240032	466167040	462313568	498865304	511019504	1.02436	alanine	Amino Acid	Alanine and Aspartate Metabolism
240	54	LC/MS Pos Early	565	2986	205.097	6305	73-22-3	C00078	HMDB00929	157657728	151284976	130021064	108245264	124916160	118872544	53356708	80449840	125035136	120599584	124000256	145581952	126444752	113308952	98980688	93034088	1.15601e+08	118373176	1.02398	tryptophan	Amino Acid	Tryptophan Metabolism
450	1898	LC/MS Neg	480	778	114.056	145742	147-85-3	C00148	HMDB00162	27227800	19084340	20663872	20006662	21374648	19958120	11766788	15196721	23315942	21547386	22786252	22075712	19189424	17254524	15942486	16861484	1.94099e+07	1.98717e+07	1.02379	proline	Amino Acid	Urea cycle; Arginine and Proline Metabolism
473	62947	LC/MS Pos Early	100020217	2470	229.155					1261405	1074472	1008923	1085267	865442	1209315	481238	633805	1025527	1032304	1122781	1316743	841481	1101609	727619	587842	952483	969488	1.01785	N,N,N-trimethyl-alanylproline betaine (TMAP)	Amino Acid	Urea cycle; Arginine and Proline Metabolism
447	2132	LC/MS Pos Early	391	1520	176.103	9750	372-75-8	C00327	HMDB00904	9206830	6.89742e+06	6246368	6828911	7673475	6859624	4834270	5501323	7682827	6889278	8267830	7.29742e+06	5705125	7.15236e+06	5837406	6039915	6.75603e+06	6.85902e+06	1.01524	citrulline	Amino Acid	Urea cycle; Arginine and Proline Metabolism
300	60	LC/MS Pos Early	397	2864	132.102	6106	61-90-5			883598464	712493184	715937664	647218496	693063168	654650112	382059264	547326016	745992064	682148480	711771520	752670336	659933056	624650752	603824384	530459072	654543296	663931208	1.01434	leucine	Amino Acid	Leucine, Isoleucine and Valine Metabolism
448	22137	LC/MS Pos Early	100000961	2882	189.135	9085	156-86-5	C01924	HMDB00670	23010460	17593250	21159436	19365916	19822106	22975502	7184338	15232189	16732335	17845584	20141806	17230896	18874722	23150936	18120588	16133768	1.82929e+07	1.85288e+07	1.0129	homoarginine	Amino Acid	Urea cycle; Arginine and Proline Metabolism
109	62862	LC/MS Pos Early	100020417	2831	175.144	193344	2259-86-1	C05545	HMDB13287	38513204	21572652	23562352	18744136	20961728	25080958	6673226	11606138	26618144	23466862	26348436	21917124	17434794	18779468	18051056	16037838	2.08393e+07	2.10817e+07	1.01163	N6,N6-dimethyllysine	Amino Acid	Lysine Metabolism
347	1125	LC/MS Pos Early	376	2800	132.102	6306	73-32-5	C00407	HMDB00172	472309408	425503392	416112512	328834304	369462080	341127552	195897312	274152832	398606144	379462720	385131936	435975936	381747520	305422400	290991328	270194048	352924924	355941504	1.00855	isoleucine	Amino Acid	Leucine, Isoleucine and Valine Metabolism
48	40499	LC/MS Pos Early	100002544	1141	164.055	439902	2485-33-8	C03079	HMDB01344	689850	514208	652032	688380	372083	609588	403145	472433	531522	519674	728367	496956	600625	555321	596402	390227	550215	552387	1.00395	4-hydroxyglutamate	Amino Acid	Glutamate Metabolism
389	1302	LC/MS Pos Early	415	2526	150.058	6137	63-68-3	C00073	HMDB00696	613828800	511651296	459145344	465913600	502343584	527542592	303494944	392657952	514262560	493649632	517459904	510223424	454505568	453631648	460551584	375911296	472072264	472524452	1.00096	methionine	Amino Acid	Methionine, Cysteine, SAM and Taurine Metabolism
155	1299	LC/MS Pos Early	815	2430	182.081	6057	60-18-4	C00082	HMDB00158	520842880	415225152	362936736	397316928	410603104	407926784	215857216	262891392	412235264	385318208	434781024	439319008	334008224	321544000	341300640	327849440	374200024	374544476	1.00092	tyrosine	Amino Acid	Tyrosine Metabolism
401	42382	LC/MS Neg	197	1832.4	383.114	439155	979-92-0	C00021	HMDB00939	3605764	2664219	2170566	2417188	2738938	2741581	1173310	1815943	2.58555e+06	2345034	2751762	3014781	2193860	2149687	2127106	2175331	2.41594e+06	2.41789e+06	1.00081	S-adenosylhomocysteine (SAH)	Amino Acid	Methionine, Cysteine, SAM and Taurine Metabolism
133	64	LC/MS Pos Early	460	2878	166.086	6140	63-91-2	C00079	HMDB00159	920802560	744586688	737167744	644205184	651336576	702917184	327228064	478873472	745116096	647324992	700368320	741908032	653012032	623209920	605344448	488775200	650889684	650632380	0.999605	phenylalanine	Amino Acid	Phenylalanine Metabolism
271	2342	LC/MS Pos Early	504	2550	177.102	5202	153-98-0	C00780	HMDB00259	133257	167502	82731	120988	130949	29128				100035	101975	160686			78590		110759	110322	0.996048	serotonin	Amino Acid	Tryptophan Metabolism
10	37076	LC/MS Pos Early	100001851	800	148.06	65249	97-14-3		HMDB02931	11756392	10252670	9340346	9115497	9754596	9061374	7434892	6426366	9991963	9681046	10150424	10905730	7849166	7598998	8425415	8176201	9.14277e+06	9.09737e+06	0.995034	N-acetylserine	Amino Acid	Glycine, Serine and Threonine Metabolism
166	1669	LC/MS Neg	1141	1690	179.035	979	156-39-8	C01179	HMDB00707	86306	84366	48820	89147	92899	69901	20908	38235	73005	51629	72152	100826	49235	77101	59455	43740	66322.8	65892.9	0.993518	4-hydroxyphenylpyruvate	Amino Acid	Tyrosine Metabolism
17	33939	LC/MS Neg	100001274	821.6	160.061	152204	17093-74-2		HMDB62557	3105859	2803676	2226255	2413157	2244806	2442002	939887	1255092	1970686	2211016	2030961	3540213	1828333	2209858	2063166	1454380	2.17884e+06	2.16358e+06	0.992994	N-acetylthreonine	Amino Acid	Glycine, Serine and Threonine Metabolism
373	1591	LC/MS Neg	1084	1704	158.082	66789	96-81-1		HMDB11757	174866	150051	111851	155610	145843	144931	63483	86703	136046	131109	138069	172648	98803	134062	126895	85784	129167	127927	0.990398	N-acetylvaline	Amino Acid	Leucine, Isoleucine and Valine Metabolism
69	15677	LC/MS Pos Early	100000042	2670	170.092	64969	368-16-1	C01152	HMDB00479	9509943	8054258	7812533	9875414	10406106	10726432	2822481	4281677	6341444	7414882	6513619	8601663	7320083	10001626	8301867	8268491	7.93611e+06	7.84546e+06	0.988578	3-methylhistidine	Amino Acid	Histidine Metabolism
490	1408	LC/MS Pos Early	49	3027	89.1073	1045	110-60-1	C00134	HMDB01414	4462030	3.87117e+06	3946032	3.96619e+06	4539416	4309748	1410911	3443286	3585733	3.94956e+06	4142547	3473378	3851361	3628189	3657380	3283921	3.7436e+06	3.69651e+06	0.987421	putrescine	Amino Acid	Polyamine Metabolism
381	33441	LC/MS Pos Early	100001055	2810	232.154	168379	25518-49-4		HMDB00736	25488092	12939029	11582126	13829258	13491598	13086203	9540703	15697511	20718930	14898350	15756170	10683089	14191764	14927952	12582433	10334021	14456815	1.42616e+07	0.986496	isobutyrylcarnitine (C4)	Amino Acid	Leucine, Isoleucine and Valine Metabolism
403	62805	LC/MS Neg	100020893	1156	177.023					681314	466771	291762	473832	488470	469989	112693	181873	412913	501843	378378	573891	320585	385419	337590	201099	395838	388965	0.982636	2,3-dihydroxy-5-methylthio-4-pentenoate (DMTPA)*	Amino Acid	Methionine, Cysteine, SAM and Taurine Metabolism
357	45095	LC/MS Pos Early	100001509	3050	246.17	6426901	31023-25-3		HMDB00378	3280779	1927383	1706263	1809468	1.98318e+06	1892567	1429000	2145028	2607716	2196180	2172710	1735549	1.97961e+06	1818198	1671953	1685146	2.02171e+06	1.98338e+06	0.981043	2-methylbutyrylcarnitine (C5)	Amino Acid	Leucine, Isoleucine and Valine Metabolism
509	1419	LC/MS Pos Early	212	2752	298.097	439176	2457-80-9	C00170	HMDB01173	12737051	8814892	7878401	11289692	10871567	10702047	5219600	9887158	9811946	9284962	10031457	9350582	7423128	11113468	9275284	9271089	9675051	9.44524e+06	0.976247	5-methylthioadenosine (MTA)	Amino Acid	Polyamine Metabolism
68	30460	LC/MS Pos Early	100001051	2755	170.092	92105	332-80-9	C01152	HMDB00001	10191882	9972281	10744503	7949428	8893094	9242986	3277215	5115283	6958772	8718866	7839708	9676429	8448630	7659994	7029545	7364389	8173334	7.96204e+06	0.974149	1-methylhistidine	Amino Acid	Histidine Metabolism
256	1417	LC/MS Neg	98	2224	188.035	3845	492-27-3	C01717	HMDB00715	123872	133614	44379	105239	148621	119924		45944	89061	98750	65908	157679	58931	140953	96143	95780	103085	100401	0.973962	kynurenate	Amino Acid	Tryptophan Metabolism
396	45428	LC/MS Pos Early	100005463	880	208.064	193368	108646-71-5			248342	278564	238277	187207	224829	257282	232730	168879	226335	210266	204637	314513	255897	223077	175521	173918	229514	223020	0.971709	N-acetylmethionine sulfoxide	Amino Acid	Methionine, Cysteine, SAM and Taurine Metabolism
95	48679	LC/MS Pos Early	100006123	2287	154.097	69602	673-49-4	C05135	HMDB13253	155500	117062		41646				88044	110791	76001	124754	183929	87176	63458	73058	59914	100563	97385.1	0.968399	N-acetylhistamine	Amino Acid	Histidine Metabolism
207	37451	LC/MS Pos Early	100002078	2790	196.097	76957	1080-06-4			189776	261205	155420	261191	96410	261932		180685	150872	177571	216619	235328	169301	223718	167980	214405	200946	194474	0.967796	O-methyltyrosine	Amino Acid	Tyrosine Metabolism
9	1648	LC/MS Pos Early	503	1239	106.05	5951	56-45-1	C00065	HMDB00187	182367600	154945216	153633392	162067600	153517936	178571216	110144736	136282240	154868944	138272912	165683664	153533344	128749744	155894592	158802928	135875056	153941242	148960148	0.967643	serine	Amino Acid	Glycine, Serine and Threonine Metabolism
7	15499	LC/MS Pos Early	1219	1915	120.102	249	7758-31-8	C00576	HMDB01252	294194	228260			370904	469698	86516		407414				98577	207152		408024	289914	280292	0.966809	betaine aldehyde	Amino Acid	Glycine, Serine and Threonine Metabolism
412	39592	LC/MS Pos Early	100002749	1955	119.016	24417	1187-84-4		HMDB02108	1178954	1527979	1434541	937734	1129487	1181036	372380	582802	856653	851048	954517	1538491	1421618	835259	772399	837126	1.04311e+06	1.00839e+06	0.96671	S-methylcysteine	Amino Acid	Methionine, Cysteine, SAM and Taurine Metabolism
52	46225	LC/MS Pos Early	100001540	1900	129.066	134508	2353-44-8			3722089	2342449	1.82241e+06	2906721	2.87989e+06	3.73333e+06	1.55581e+06	2074072	3.11106e+06	2314213	2360529	2518294	1958119	3346359	2496477	2176019	2.6296e+06	2.53513e+06	0.964077	pyroglutamine*	Amino Acid	Glutamate Metabolism
35	443	LC/MS Pos Early	234	1165	134.045	5960	56-84-8	C00049	HMDB00191	289850656	243114592	252035088	274321472	265325760	319030912	197688160	227780800	204935072	232247648	260971056	252124672	202294816	285654720	309472000	244325776	258643430	249003220	0.962728	aspartate	Amino Acid	Alanine and Aspartate Metabolism
1	58	LC/MS Pos Early	340	1375	76.0393	750	56-40-6	C00037	HMDB00123	171820208	161715168	174150208	185558688	158219872	178692672	112317056	153584224	177973680	145019792	170074384	171529536	153647488	150857680	126588288	151973440	162007262	155958036	0.962661	glycine	Amino Acid	Glycine, Serine and Threonine Metabolism
364	57383	LC/MS Neg	100015648	2375	836.15					76799	38886		45212	40278	49424			52392	55329	55315	43061		44504		36981	50119.8	47930.3	0.956315	butyryl/isobutyryl CoA	Amino Acid	Leucine, Isoleucine and Valine Metabolism
516	15681	LC/MS Pos Early	100000096	2320	146.092	500	463-003;463-00-3	C01035	HMDB03464	6777856	4.15673e+06	2561842	3486999	5037357	5403427	3952557	3661428	5706254	3797695	5477497	4591757	2596638	4421967	3664029	3244831	4.37977e+06	4.18758e+06	0.956119	4-guanidinobutanoate	Amino Acid	Guanidino and Acetamido Metabolism
43	53	LC/MS Pos Early	563	1291	147.076	5961	56-85-9	C00064	HMDB00641	870684928	714546944	741043456	877707584	911896384	1010936000	389436096	597397184	694613120	685154624	762655616	689832128	674440384	882275008	739610752	716370176	764206072	730618976	0.95605	glutamine	Amino Acid	Glutamate Metabolism
393	38127	LC/MS Pos Early	100002183	2555	164.074	458	582174	C05319	HMDB38670	204884	133534	118208	99117	95702	118874			140164	125703	167411	184216	98367	102112	91933	71512	128386	122677	0.955531	S-methylmethionine	Amino Acid	Methionine, Cysteine, SAM and Taurine Metabolism
252	15140	LC/MS Pos Early	100000265	2739	209.092	161166	2922-83-0	C00328	HMDB00684	5472177	7.83418e+06	5965760	5381548	5732822	5460423	2648097	4270265	4630403	5372449	4222553	6959659	5718517	5369979	3.81402e+06	4673324	5.34566e+06	5.09511e+06	0.953131	kynurenine	Amino Acid	Tryptophan Metabolism
67	59	LC/MS Neg	355	755.9	154.062	6274	5934-29-2	C00135	HMDB00177	38604428	37743256	37147612	32543620	36937304	31810452	22878508	27670756	32961946	33396388	33466496	37954660	32966056	27050604	27533112	27405468	33166992	3.15918e+07	0.952508	histidine	Amino Acid	Histidine Metabolism
16	1284	LC/MS Pos Early	564	1514	120.066	6288	72-19-5	C00188	HMDB00167	68907240	40353180	37521408	55213196	61644756	49448912	38797412	42593892	54290716	42985500	48178140	45211700	36216128	52595676	57134532	38294036	4.931e+07	4.68633e+07	0.950381	threonine	Amino Acid	Glycine, Serine and Threonine Metabolism
428	48187	LC/MS Neg	100005466	800	166.018	159864				2110006	2225608	1893299	1.88986e+06	1811386	1762473	1344879	1786846	1551509	2175934	1806388	2470641	1783560	1647679	1342468	1255468	1.85304e+06	1.75421e+06	0.946662	N-acetyltaurine	Amino Acid	Methionine, Cysteine, SAM and Taurine Metabolism
266	1512	LC/MS Pos Early	1022	910	124.039	1018	98-98-6	C10164	HMDB02243	220128	140085	80702	138851	156249	114375			110817		119931	116116	121329	140288		194114	141732	133766	0.943796	picolinate	Amino Acid	Tryptophan Metabolism
481	43802	LC/MS Pos Early	344	1937	118.061	763	352-97-6	C00581	HMDB00128	8064100	6302792	6748840	5190816	6.21634e+06	6745659	4606486	6033123	5896108	5902701	6649359	6161311	5656368	5539721	6117724	5083973	6.23852e+06	5.87591e+06	0.941875	guanidinoacetate	Amino Acid	Creatine Metabolism
454	33953	LC/MS Pos Early	100001266	2245	217.13	67427	155-84-0	C02562	HMDB04620	668621	505367	602997	550390	453520	558991	270003	393080	448132	436978	524546	560009	455324	441945	477917	404899	500371	468719	0.936742	N-acetylarginine	Amino Acid	Urea cycle; Arginine and Proline Metabolism
131	57687	LC/MS Pos Early	100015962	2186	160.133	14274897				120618736	159081888	137923344	135988896	132769064	143335152	50690456	70291128	97312528	82284296	89590056	152701280	144687536	115140200	101617184	106793560	118837333	111265830	0.936287	N,N,N-trimethyl-5-aminovalerate	Amino Acid	Lysine Metabolism
529	35637	LC/MS Pos Early	278	2132	179.048	439498	19246-18-5	C01419	HMDB00078	3822378	2515071	2167454	1880095	2124349	2243426	1087846	5308245	2126189	1804838	2222258	2314358	2627272	3432242	3893325	1346225	2643608	2.47084e+06	0.934646	cysteinylglycine	Amino Acid	Glutathione Metabolism
476	57461	LC/MS Pos Early	100002769	2150	176.103	160437	157-07-3		HMDB03148	550184	503467	475209	317681	346843	377098	199004	350924	433640	321997	349906	470674	394465	337837	329496	274700	390051	364089	0.93344	argininate*	Amino Acid	Urea cycle; Arginine and Proline Metabolism
315	44656	LC/MS Neg	100000708	1564	101.061	10430	503-74-2	C08262	HMDB00718	134027	107625		125178	98156		63719	138438	130241	62018	169961	72717	112260	88042		87581	111190	103260	0.928676	isovalerate (C5)	Amino Acid	Leucine, Isoleucine and Valine Metabolism
392	2829	LC/MS Neg	194	1543.8	176.039	439750	4289-98-9	C03145	HMDB01015	306344	264510	188009	251972	256380	204461	119241	137423	212315	244287	202838	276196	150104	200008	168346	134175	216042	198534	0.918956	N-formylmethionine	Amino Acid	Methionine, Cysteine, SAM and Taurine Metabolism
462	43249	LC/MS Pos Early	100004523	1877	175.108	9920500				7560535	7282129	7.50542e+06	5111321	5818522	6204934	6525155	9304925	6162051	7409915	6870757	7.31983e+06	6973896	5640342	5315360	5122409	6.91412e+06	6.35182e+06	0.918674	N-delta-acetylornithine	Amino Acid	Urea cycle; Arginine and Proline Metabolism
438	1638	LC/MS Pos Early	231	2825	175.119	232	1119-34-2	C00062	HMDB00517	320627328	256710240	358062464	266543024	252835376	289418848	148910624	248533568	245527840	236861232	278703232	235636176	281070336	254022848	230884800	187506624	267705184	243776636	0.910616	arginine	Amino Acid	Urea cycle; Arginine and Proline Metabolism
45	15720	LC/MS Pos Early	100000282	1050	190.071	70914	1430871	C00624	HMDB01138	15731555	8634060	11644664	10095270	10706043	13285956	8706213	9670940	7.89555e+06	9642779	11211934	11834248	10313685	9163685	10649122	9661641	1.10593e+07	1.00466e+07	0.908425	N-acetylglutamate	Amino Acid	Glutamate Metabolism
453	36808	LC/MS Pos Early	100001810	2850	203.15	123831	102783-24-4	C03626	HMDB01539	30859688	23650880	25122718	24447172	24142122	29319094	11356036	11266169	25322956	18953420	21987044	23464866	17504172	19440836	17603636	18491460	2.25205e+07	2.0346e+07	0.903446	dimethylarginine (ADMA + SDMA)	Amino Acid	Urea cycle; Arginine and Proline Metabolism
363	32397	LC/MS Neg	100001170	975	117.056	188979	4374-62-3		HMDB00396	87257	59405	71049		45102	42143	29238	58603	25504	74058	60308	60205	68361	29674	37982	48142	56113.9	50529.3	0.900477	3-hydroxy-2-ethylpropionate	Amino Acid	Leucine, Isoleucine and Valine Metabolism
395	18374	LC/MS Pos Early	100000039	1272	166.053	158980	3226-65-1	C02989	HMDB02005	4604955	3.74559e+06	2938205	3532752	3445053	4268196	2767874	3034061	2756415	3401396	3450672	3983647	3014760	3572064	2904021	2414981	3.54209e+06	3.18724e+06	0.899821	methionine sulfoxide	Amino Acid	Methionine, Cysteine, SAM and Taurine Metabolism
382	35437	LC/MS Neg	100001590	1420	144.067	10855600	15926-18-8		HMDB00730	27856	22801	28748	25347	34563	27805			31427	18349	23415	21877	18699	26344	33310		27853.3	24774.4	0.88946	isobutyrylglycine (C4)	Amino Acid	Leucine, Isoleucine and Valine Metabolism
51	33487	LC/MS Pos Early	100001103	2170	162.076	68662	1499-55-4;1499-55-4		HMDB61715	4944862	2211115	3757972	2712437	2179078	3179542	644948	2636562	2536745	2997719	3427073	2293004	1.86011e+06	1.77629e+06	2702946	2.07575e+06	2.78331e+06	2.4587e+06	0.883373	glutamate, gamma-methyl ester	Amino Acid	Glutamate Metabolism
77	43493	LC/MS Pos Early	100002500	1880	175.071	439233	816-90-0	C00439	HMDB00854		186313	276261	165114	217136	242579		191034	268665		220752	197674	200129	139197	156694	126759	213073	187124	0.878217	formiminoglutamate	Amino Acid	Histidine Metabolism
42	57	LC/MS Pos Early	561	1500	148.06	611	56-86-0	C00025	HMDB00148	1785875712	1500356224	1439583488	1494894592	1393742336	1337940992	1009212736	1357561856	1236611584	1219536128	1338812288	1435926912	1226829184	1300973184	1228808704	948008320	1414895992	1241938288	0.877759	glutamate	Amino Acid	Glutamate Metabolism
467	32306	LC/MS Pos Early	1001	1064	132.065	5810	51-35-4	C01157	HMDB00725	7802604	1866081		2691802	6272744	5667663		3206263	2395664	4733099	5402080	5072103	3070318	4461659	2680161	3867183	4.58453e+06	3.96028e+06	0.863837	hydroxyproline	Amino Acid	Urea cycle; Arginine and Proline Metabolism
180	32553	LC/MS Neg	100001510	2156	172.991	74426	937-34-8	C02180	HMDB60015	5400338	4404464	2429972	3448440	3337568	3468414	942007	1397373	2564435	3559869	2491303	4186191	2139978	2669154	2097008	1701512	3103572	2.67618e+06	0.862291	phenol sulfate	Amino Acid	Tyrosine Metabolism
410	1868	LC/MS Pos Early	800	1475	122.027	5862	52-90-4;56-89-3	C00097	HMDB00574	25244268	15485771	14232509	16637868	15400480	18216678	6.74875e+06	8449156	17617066	10195494	12740208	15904609	11254336	11221127	12434001	12325781	1.50519e+07	1.29616e+07	0.861124	cysteine	Amino Acid	Methionine, Cysteine, SAM and Taurine Metabolism
354	15676	LC/MS Neg	100000036	2064.2	129.056	47	1460-34-0;51829-07-3	C00671	HMDB03736	201059	89432	132996	246408	220471	169804	78243	46341	126156	183206	142788	91107	72155		54423	198584	148094	124060	0.837709	3-methyl-2-oxovalerate	Amino Acid	Leucine, Isoleucine and Valine Metabolism
120	44664	LC/MS Pos Early	100001593	2393	276.144	71464488	102636-82-8		HMDB13130	3477612	1519289	1779415	2358902	2435362	2488686	1394854	2100913	1.9141e+06	1837998	1826340	1756971	1802123	1741193	2073562	1542452	2.19438e+06	1.81184e+06	0.825674	glutarylcarnitine (C5-DC)	Amino Acid	Lysine Metabolism
5	5086	LC/MS Pos Early	806	1104	104.071	673	1118-68-9	C01026	HMDB00092	4270871	4163014	3076268	3298039	2568804	3.66348e+06	1645062	3180175	3146409	3.1556e+06	3843332	2663067	2511784	2268170	1.70752e+06	1.96557e+06	3.23321e+06	2.65768e+06	0.821994	dimethylglycine	Amino Acid	Glycine, Serine and Threonine Metabolism
115	1495	LC/MS Pos Early	392	2530	277.139	160556	997-68-2	C00449	HMDB00279	2345343	1169471	1546488	3013347	2624722	3196307	1359869	2174083	1.81224e+06	1239126	1585688	1183993	1439271	3093239	1743170	2224509	2.1787e+06	1.79015e+06	0.82166	saccharopine	Amino Acid	Lysine Metabolism
446	55072	LC/MS Pos Early	100002784	1760	174.087	558	663193	C03771	HMDB04225	781744	399460	886126	535446	466247	537524	323113	596494	443738	440246	498590	474386	522448	559007	526163	251876	565769	464557	0.821106	2-oxoarginine*	Amino Acid	Urea cycle; Arginine and Proline Metabolism
217	48433	LC/MS Neg	100006056	2360	192.067	759256	13200-85-6			168512	96539	78586	130563	147346	156725	70066	51084		91363	88535	103234	68889	125363	89667	69239	112428	90898.6	0.808507	N-formylphenylalanine	Amino Acid	Tyrosine Metabolism
360	35428	LC/MS Pos Early	100001597	2962	244.154	22833596	64191-86-2		HMDB02366	426124	211425	217478	272220	343662	265294	157975	186521	415777	215752	265977	186204	120139	120517	120943	232323	260087	209704	0.806283	tiglyl carnitine (C5)	Amino Acid	Leucine, Isoleucine and Valine Metabolism
439	15497	LC/MS Pos Early	232	2745	291.13	16950	156637-58-0	C03406	HMDB00052	4291858	2887941	4.07934e+06	3.51179e+06	3523913	3983366	2875301	3787369	2860172	2890152	3639757	2653133	2985013	2867861	2793461	2280424	3.61761e+06	2.87125e+06	0.793686	argininosuccinate	Amino Acid	Urea cycle; Arginine and Proline Metabolism
423	37443	LC/MS Pos Early	100002113	597	154.017	109	207121-48-0	C00606	HMDB00996	996250	1431505	1058291	504155	918279	567292	731420	1442793	868338	485997	1242211	662611	707749	271617	437406	1224843	956248	737597	0.771344	cysteine sulfinic acid	Amino Acid	Methionine, Cysteine, SAM and Taurine Metabolism
532	1494	LC/MS Neg	1021	738.5	128.035	7405	98-79-3	C01879	HMDB00267	39102468	19595492	18469874	36336596	34512092	34400164	12695779	7184669	26370588	18657868	19758578	21820744	12361026	14396665	13649486	28732392	2.52871e+07	1.94684e+07	0.769894	5-oxoproline	Amino Acid	Glutathione Metabolism
527	33944	LC/MS Pos Early	100001259	2200	322.107	3605667	2922-56-7	C11347		312943	200983	152717	252541	329060	310169		124554	185467	91743	157285	277046	127126	229521	198903	202965	240424	183757	0.764304	S-methylglutathione	Amino Acid	Glutathione Metabolism
526	35159	LC/MS Pos Early	100001437	2465	427.095	4247235	13081-14-6		HMDB00656	11808954	7397125	6250991	6.3626e+06	6274039	7709011	3298603	2004925	6818664	3773328	4594391	8099749	4111165	3.4722e+06	3359591	3.02252e+06	6.38828e+06	4.65645e+06	0.728905	cysteine-glutathione disulfide	Amino Acid	Glutathione Metabolism
307	22116	LC/MS Neg	100000551	2170	129.056	70	816-66-0	C00233	HMDB00695	513865	238553	314828	543139	667578	379038	165631	86441	240294	440656	303168	225963	113590	144423	143761	432699	363634	255569	0.70282	4-methyl-2-oxopentanoate	Amino Acid	Leucine, Isoleucine and Valine Metabolism
54	54923	LC/MS Neg	100003271	530	320.062	72715786	73590-26-8	C20775		2.67346e+06	2801710	2295208	7.59131e+06	4350669	2542278	1419221	1810241	3073720	1776113	2740767	2.61543e+06	1743527	2.60901e+06	959581	1238885	3.18551e+06	2.09463e+06	0.657548	beta-citrylglutamate	Amino Acid	Glutamate Metabolism
498	485	LC/MS Pos Early	50	3355	146.165	1102	124-20-9	C00315	HMDB01257	21090978	8170931	10292603	13070190	8322675	9118533	8067891	29002568	10159230	10616095	10526621	7453926	7178344	5.98143e+06	8028691	9139534	1.3392e+07	8.63548e+06	0.644822	spermidine	Amino Acid	Polyamine Metabolism
215	48841	LC/MS Neg	100006191	2420	283.082	154035	17680-99-8		HMDB11686	157969	99579	28177	35665	45470	43854			33053	48198	32423	59663	51323			31893	68452.3	42758.8	0.624651	p-cresol glucuronide*	Amino Acid	Tyrosine Metabolism
528	15731	LC/MS Neg	1343	1248	378.098	440018	54398-03-7	C03451	HMDB01066	1305154	207508	205404	606586	429337	388008	141601	910902	242479	330975	326314	260387	180660	341816	398899	513553	524312	324385	0.618687	S-lactoylglutathione	Amino Acid	Glutathione Metabolism
6	3141	LC/MS Neg	799	727	178.072	247	107-43-7	C00719	HMDB00043	12727170	12475684	8393141	6867113	7219892	8823890	4539808	5768185	5308059	4956723	5192948	7067338	6367668	3704206	3476884	2981579	8.35186e+06	4.88193e+06	0.584532	betaine	Amino Acid	Glycine, Serine and Threonine Metabolism
417	56	LC/MS Pos Early	279	2000	241.031	67678	56-89-3	C00491	HMDB00192	1148170	694627	468567	761537	755024	825160	267809	82685	517351	270878	272053	666494	249772	244345	243722	327954	625447	349071	0.558114	cystine	Amino Acid	Methionine, Cysteine, SAM and Taurine Metabolism
116	6146	LC/MS Pos Early	381	1912	162.076	469	542-32-5;1118-90-7	C00956	HMDB00510	60599504	25460464	74784104	63481640	47898888	65099736	97990968	153872592	21321942	26407266	48103860	24970346	33459858	55780888	47610968	26888678	73648487	3.5568e+07	0.482942	2-aminoadipate	Amino Acid	Lysine Metabolism
505	603	LC/MS Pos Late	507	758	203.223	1103	71-44-3	C00750	HMDB01256	206797	40531	42176	190884			42236	439454					19037		51832	58002	160346	42957	0.267901	spermine	Amino Acid	Polyamine Metabolism

## Sheet: Table S7-Carbo
PATHWAY SORTORDER	COMP ID	PLATFORM	CHEMICAL ID	RI	MASS	PUBCHEM	CAS	KEGG	Group/HMDB	WT1L	WT2L	WT3L	WT4L	WT5L	WT6L	WT7L	WT8L	KO1L	KO2L	KO3L	KO4L	KO5L	KO6L	KO7L	KO8L	WT Avg	KO Avg	KO/WT	BIOCHEMICAL	SUPER PATHWAY	SUB PATHWAY
1195	35649	LC/MS Neg	100001628	599.6	289.033	616	2646-35-7	C05382	HMDB01068	7.3244e+06	2230250	1729855	2704268	5258021	4933279	1650231	1695396	7554730	3119468	3.64669e+06	3.83102e+06	2416720	6.94972e+06	9639876	3062043	3.44071e+06	5.02753e+06	1.46119	sedoheptulose-7-phosphate	Carbohydrate	Pentose Phosphate Pathway
1184	15442	LC/MS Neg	100000341	583.9	275.017	91493	921-62-0;53411-70-4	C00345	HMDB01316	4759530	1019963	424803		2481318	3632579	1499278	3337663	3081361	1568698	2.93344e+06	1665684	1435959	6670638	8253602	1559263	2.45073e+06	3.39608e+06	1.38574	6-phosphogluconate	Carbohydrate	Pentose Phosphate Pathway
1312	35652	LC/MS Neg	100001644	901.9	588.075	16500	15839-70-0;102129-65-7	C00498	HMDB06557	56764	74145	52195	49282	51987			121067	61286	61380	93928	96001	103983	88082	72245		67573.3	82415	1.21964	adenosine-5'-diphosphoglucose	Carbohydrate	Nucleotide Sugar
1178	527	LC/MS Neg	482	681.6	89.0244	612	79-33-4	C00186	HMDB00190	1635581312	1530074368	1547624832	1352678912	1260014848	1228524160	568173312	765224384	1520872960	1610364160	1515887872	1866735360	1570714624	1146232320	1002222976	1165804288	1235987016	1424854320	1.15281	lactate	Carbohydrate	Glycolysis, Gluconeogenesis, and Pyruvate Metabolism
1170	15522	LC/MS Neg	309	603	168.991	668	102783-56-2	C00111	HMDB01473	30229752	22896616	24850252	22691246	29810424	30347008	12798187	6848377	35665264	34678024	22125784	23184940	14121035	21981648	19521948	33049582	2.2559e+07	2.5541e+07	1.13219	dihydroxyacetone phosphate (DHAP)	Carbohydrate	Glycolysis, Gluconeogenesis, and Pyruvate Metabolism
1321	15903	LC/MS Neg	335	755	588.075		15839-70-0			597000	395066	418787	477569	514388	504594	293498	522393	530626	558227	629661	479415	397755	574818	531940	396443	465412	512361	1.10088	guanosine 5'-diphospho-fucose	Carbohydrate	Nucleotide Sugar
1366	37123	LC/MS Pos Early	100001491	636	326.108	123802	1113-83-3	C03410	HMDB00833	817095	774118	917447	669135	532586	707137	682698	755097	773538	914908	818574	912771	925407	644221	703395	719497	731914	801539	1.09513	N-glycolylneuraminate	Carbohydrate	Aminosugar Metabolism
1177	42582	LC/MS Neg	823	732.4	87.0088	1060	127-17-3	C00022	HMDB00243	1727286	1504102	2182232	2161345	2622336	1394584	908245		1486666	3057464	1614571	2771151	1588997	1577011	1129541	2323024	1.78573e+06	1.94355e+06	1.08838	pyruvate	Carbohydrate	Glycolysis, Gluconeogenesis, and Pyruvate Metabolism
1362	48149	LC/MS Pos Early	1215	1212	336.14	123826	2776-93-4	C04540	HMDB00489	439251	330853	353967	335119	351397	321313	222974	366994	327904	266189	425791	455719	314407	527001	365744	260182	340234	367867	1.08122	N-acetylglucosaminylasparagine	Carbohydrate	Aminosugar Metabolism
1286	46142	LC/MS Neg	100001740	710	181.072	5780		C00794	HMDB00247	908925	1068955	1024836	423588	401760	533128	933702	365667	747441	1059205	683977	1152334	953861	645213	392609	286258	707570	740112	1.04599	mannitol/sorbitol	Carbohydrate	Fructose, Mannose and Galactose Metabolism
1175	1414	LC/MS Neg	132	583	184.986	724	80731-10-8	C00597	HMDB00807	7895599	5079585	4363461	3987016	3542736	5226035	818120	1571733	3007325	6137782	4944999	4745012	4154710	2393306	2177028	6272030	4.06054e+06	4229024	1.04149	3-phosphoglycerate	Carbohydrate	Glycolysis, Gluconeogenesis, and Pyruvate Metabolism
1169	15664	LC/MS Neg	1227	555	264.952	186004	102783-53-9	C01159	HMDB01294	145956	107385	71355	124073		210977	71793	207695	33116	116435	167832	85486	78545	179613	272189	175590	134176	138601	1.03298	2,3-diphosphoglycerate	Carbohydrate	Glycolysis, Gluconeogenesis, and Pyruvate Metabolism
1318	2763	LC/MS Neg	1097	588	579.027	17473	28053-08-9;63700-19-6	C00167	HMDB00935	1.8861e+06	1258982	1459392	1.94248e+06	1.96256e+06	1772337	1652234	2535469	1424016	1.95536e+06	2600964	1439125	1556841	2384900	2082139	1344825	1.80869e+06	1.84852e+06	1.02202	UDP-glucuronate	Carbohydrate	Nucleotide Sugar
1351	32377	LC/MS Pos Early	1162	660	310.113	439197	131-48-6	C00270	HMDB00230	12209722	9858515	9614852	8741101	8976033	10449701	8623921	8531405	10604748	10092025	11113274	9510352	9263335	8.32052e+06	8942883	9530744	9.62566e+06	9.67223e+06	1.00484	N-acetylneuraminate	Carbohydrate	Aminosugar Metabolism
1158	20675	LC/MS Neg	100000580	802	163.061	64960	154-58-5	C07326	HMDB02712	6086346	4375473	4575146	4493741	4194862	4303087	3336958	4337849	4866285	5416335	5144480	5049332	4462247	3729183	3319101	3.79337e+06	4.46293e+06	4.47254e+06	1.00215	1,5-anhydroglucitol (1,5-AG)	Carbohydrate	Glycolysis, Gluconeogenesis, and Pyruvate Metabolism
1167	15926	LC/MS Pos Early	1253	530	341.003	172313	38099-82-0;103213-44-1	C05378	HMDB01058	5457097	2234557	2233328	4521894	3467939	5251392	782707	912325	3147044	3.55696e+06	2963103	1.84917e+06	936493	3.3014e+06	3568619	5104958	3.10765e+06	3.05347e+06	0.982564	fructose 1,6-bisphosphate	Carbohydrate	Glycolysis, Gluconeogenesis, and Pyruvate Metabolism
1176	597	LC/MS Neg	463	587.3	166.975	1005	10526-80-4	C00074	HMDB00263	4803268	2831621	2415478	2190163	2454873	3015841	438525	706717	1749671	3548215	2.64313e+06	2572317	2016894	1235080	1026061	3502054	2.35706e+06	2.28668e+06	0.970139	phosphoenolpyruvate (PEP)	Carbohydrate	Glycolysis, Gluconeogenesis, and Pyruvate Metabolism
1325	46148	LC/MS Neg	100002957	646	606.074					5328969	4047862	3372021	5.45906e+06	5.76141e+06	5538027	4733587	6.06127e+06	4998800	4057668	5282793	3624129	3.31304e+06	5693186	6359271	4340732	5.03778e+06	4.7087e+06	0.934679	UDP-N-acetylglucosamine/galactosamine	Carbohydrate	Nucleotide Sugar
1365	46539	LC/MS Pos Early	100006435	715	222.097					4911544	8.20697e+06	10147069	4.1137e+06	2951444	4061628	3212277	3833864	4294825	3706463	3463614	6595715	6161031	3508200	3892404	4469710	5.17981e+06	4.5115e+06	0.870977	N-acetylglucosamine/N-acetylgalactosamine	Carbohydrate	Aminosugar Metabolism
1181	1572	LC/MS Neg	1052	650	105.019	752	600-19-1	C00258	HMDB00139	1.02461e+06	852038	537960	1292561	981936	964932	688450	775767	898504	1054105	1.00062e+06	762491	667723	578012	394648	579841	889781	741993	0.833904	glycerate	Carbohydrate	Glycolysis, Gluconeogenesis, and Pyruvate Metabolism
1316	38670	LC/MS Neg	100002997	645	565.05					4933489	5162599	6122213	6960925	6015387	6054236	6394503	8098428	3066541	5157089	5309371	4735194	4937129	5331664	3654262	4.12364e+06	6.21772e+06	4.53936e+06	0.730068	UDP-glucose/UDP-galactose	Carbohydrate	Nucleotide Sugar

## Sheet: Table S8-Cofactor
PATHWAY SORTORDER	COMP ID	PLATFORM	CHEMICAL ID	RI	MASS	PUBCHEM	CAS	KEGG	Group/HMDB	WT1L	WT2L	WT3L	WT4L	WT5L	WT6L	WT7L	WT8L	KO1L	KO2L	KO3L	KO4L	KO5L	KO6L	KO7L	KO8L	WT Avg	KO Avg	KO/WT	BIOCHEMICAL	SUPER PATHWAY	SUB PATHWAY
4204	1561	LC/MS Pos Late	1105	2522	430.378	14985	59-02-9;10191-41-0	C02477	HMDB01893	1317770	91311	260946	979711	519950	703959		1120457	1789851	277375	2824717	525940	3522316	83523	229944	197137	713443	1.18135e+06	1.65584	alpha-tocopherol	Cofactors and Vitamins	Tocopherol Metabolism
4237	43023	LC/MS Pos Early	100004216	1805	164.057	73000	22363-60-4	C00715	HMDB00802	165014	234520	87321	216530	149411	214115	197504	271360	302360		286001	173151	240910	329689	426310	249372	191972	286828	1.49411	pterin	Cofactors and Vitamins	Pterin Metabolism
4185	18289	LC/MS Neg	100000138	2013	686.142	444485	3633-59-8	C00882	HMDB01373	1136679	397648	319801	389223	507785	492023	49874	698445	648387	316361	778516	915938	673366	1156772	1.232e+06	239551	498935	745112	1.49341	3'-dephosphocoenzyme A	Cofactors and Vitamins	Pantothenate and CoA Metabolism
4186	54675	LC/MS Neg	100010805	2313	728.152	193680				57904	41633	22295	38292	25367			72690	42614	50057	47605	55072	45916	129858	102944	23878	43030.2	62243	1.4465	3'-dephospho-acetyl-CoA	Cofactors and Vitamins	Pantothenate and CoA Metabolism
4187	46322	LC/MS Neg	270	1448	382.55	317	85-61-0;18439-24-2	C00010	HMDB01423	2255647	1085374	983567	942678	954363	1310198	168271	668064	1010780	1298697	1524742	1723669	1214884	948969	1036733	888609	1.04602e+06	1.20589e+06	1.15283	CoA	Cofactors and Vitamins	Pantothenate and CoA Metabolism
4155	5278	LC/MS Neg	1310	1434	662.102	5893	53-84-9	C00003	HMDB00902	227254	151456	113445	169860	161688	206167	86818	81822	158451	173903	184255	187413	145537	186076	193103	143735	149814	171559	1.14515	NAD+	Cofactors and Vitamins	Nicotinate and Nicotinamide Metabolism
4250	41754	LC/MS Pos Late	100001386	1124	616.176	26945	14875-96-8	C00032	HMDB03178	35159988	36113904	43976480	30088132	32202560	33919376	28120416	19994662	40805532	42869976	36098648	33453586	36161856	31562802	30245394	37006524	3.24469e+07	3.60255e+07	1.11029	heme	Cofactors and Vitamins	Hemoglobin and Porphyrin Metabolism
4195	34302	LC/MS Neg	301	739.6	173.009	440667	490-83-5	C05422	HMDB01264	17275034	8294251	11098752	15296925	10927033	13306461	3502458	7545935	14564897	10059810	17186192	13268552	8579486	15410169	11476214	6.19763e+06	1.09059e+07	1.20929e+07	1.10884	dehydroascorbate	Cofactors and Vitamins	Ascorbate and Aldarate Metabolism
4178	2134	LC/MS Neg	327	2425	784.15	643975	146-14-5;84366-81-4	C00016	HMDB01248	1827653	1248709	1152116	1378797	1.5162e+06	1520660	681195	977104	1523461	1381674	1.50533e+06	1528908	1275175	1471856	1497679	1197535	1.2878e+06	1.4227e+06	1.10475	FAD	Cofactors and Vitamins	Riboflavin Metabolism
1379	37058	LC/MS Pos Early	100001948	2291	262.128	71464481	256928-74-2		HMDB61717	3685054	2618169	2268378	1863470	2209637	2508714	1022776	1622207	2441770	2376829	2555498	3239319	2744630	2035868	2192958	1866788	2.2248e+06	2.43171e+06	1.093	succinylcarnitine (C4-DC)	Energy	TCA Cycle
4294	31555	LC/MS Neg	100001121	2185	182.046	6723	82-82-6	C00847	HMDB00017	1447333	685255	196465	428865	692399	732382	52219	119106	548749	631440	594984	1141661	258954	681789	591886	251628	544253	587636	1.07971	pyridoxate	Cofactors and Vitamins	Vitamin B6 Metabolism
1373	46173	LC/MS Neg	100001359	580	173.009					2637075	2888888	2458885	4620997	3621423	3646720	3191237	5237376	2437993	3.37452e+06	3308735	4120652	3000495	6636833	4796412	2809360	3.53783e+06	3.81062e+06	1.07711	aconitate [cis or trans]	Energy	TCA Cycle
4169	32401	LC/MS Pos Early	100001092	1388	138.055	5570	535-83-1	C01004	HMDB00875	8062972	5607203	4696646	6.15736e+06	4262560	5984585	4241818	5566236	7171973	6144297	5872143	6760259	4932636	5839911	5.96607e+06	5035125	5.57242e+06	5.9653e+06	1.0705	trigonelline (N'-methylnicotinate)	Cofactors and Vitamins	Nicotinate and Nicotinamide Metabolism
4163	27665	LC/MS Pos Early	55	1940	137.071	457	1005-24-9	C02918	HMDB00699	987241	1157935	1.03903e+06	1095577	823821	1180022	428873	661688	1252162	830571	1220192	936208	797039	1282495	865112	708773	921773	986569	1.0703	1-methylnicotinamide	Cofactors and Vitamins	Nicotinate and Nicotinamide Metabolism
4291	3138	LC/MS Pos Early	493	1932	249.064	1053	529-96-4	C00647	HMDB01555	1313951	874592	828601	934179	929158	1109713	501141	735334	1082086	792877	976024	1035496	847596	1.02944e+06	1099521	793696	903334	957092	1.05951	pyridoxamine phosphate	Cofactors and Vitamins	Vitamin B6 Metabolism
4272	1806	LC/MS Pos Late	498	1636	269.226	445354	68-26-8	C00473	HMDB00305	329329		95777	186189	190348	219910		191370	321762	143715	358858	175197	361723	97972	146455	100856	202154	213317	1.05522	retinol (Vitamin A)	Cofactors and Vitamins	Vitamin A Metabolism
4196	63990	LC/MS Neg	100003258	778	189.041	99779	17860-87-6			891219	728031	600234	877641	790505	770602	330391	483237	723639	800556	726262	977355	592005	794668	691566	436173	683982	717778	1.04941	2-O-methylascorbic acid	Cofactors and Vitamins	Ascorbate and Aldarate Metabolism
4265	35670	LC/MS Neg	522	1195.1	423.03	1132	154-87-0	C00068	HMDB01372	179755	104445	120639	120996	123253	148965	64533	82984	85842	138446	96788	176371	98705	119172	129799	134028	118196	122394	1.03551	thiamin diphosphate	Cofactors and Vitamins	Thiamine Metabolism
1398	42109	LC/MS Neg	461	608	96.9696	1061	7664-38-2	C00009	HMDB01429	478928960	464112512	505040576	430760160	402121952	442067008	248919024	346026816	396938240	439773152	473241120	510789248	493928128	390255552	341575776	380496160	414747126	428374672	1.03286	phosphate	Energy	Oxidative Phosphorylation
4179	15797	LC/MS Neg	100000251	2390	455.097	710	130-40-5	C00061	HMDB01520	203249	154515	168495	149153	170289	153000	78695	119270	164120	152753	139726	196226	126305	160328	144928	127135	149583	151440	1.01241	FMN	Cofactors and Vitamins	Riboflavin Metabolism
4151	594	LC/MS Pos Early	432	1942	123.055	936	98-92-0	C00153	HMDB01406	123386944	99985824	87241624	98210024	93585016	108658568	57261268	88284192	96398096	89936344	100261992	100467536	80091816	104052504	104480000	77898776	9.45767e+07	94198383	0.996	nicotinamide	Cofactors and Vitamins	Nicotinate and Nicotinamide Metabolism
4263	5341	LC/MS Pos Early	873	3050	265.112	1130	59-43-8	C00378	HMDB00235	6125281	4379754	3501441	3522902	3832336	5027787	1806539	2805596	3798242	3483963	4446996	4241681	3668867	4212599	4287369	2727748	3.8752e+06	3.85843e+06	0.995672	thiamin (Vitamin B1)	Cofactors and Vitamins	Thiamine Metabolism
1383	1303	LC/MS Neg	409	615.6	133.014	525	6915-15-7	C00149	HMDB00156	424380416	299242080	287817760	374118176	363205760	387575264	204794112	214428400	303005024	347350624	358948224	359917696	249642192	329550752	315685088	266267104	319445246	316295838	0.990141	malate	Energy	TCA Cycle
4177	1827	LC/MS Pos Early	500	2292	377.146	493570	83-88-5	C00255	HMDB00244	396543	360843	315448	246871	278450	282399	166930	195571	299813	294200	308510	352270	322908	215337	232271	193170	280382	277310	0.989044	riboflavin (Vitamin B2)	Cofactors and Vitamins	Riboflavin Metabolism
4192	32354	LC/MS Pos Early	233	770	177.039	54670067	134-03-2	C00072	HMDB00044	1351796	519868	721597	2572879	1137118	1643654	208590	5627259	1.72033e+06	751740	2216877	1056129	2.01739e+06	2177868	2972331	707381	1.72285e+06	1.70251e+06	0.988195	ascorbate (Vitamin C)	Cofactors and Vitamins	Ascorbate and Aldarate Metabolism
4264	15798	LC/MS Pos Early	523	2378	345.078	3382778	532-40-1	C01081	HMDB02666	250962	293757	353661	221794	259745	218284	90842	139937	198227	284676	261592	302264	269299	152940	94218	223071	228623	223286	0.976656	thiamin monophosphate	Cofactors and Vitamins	Thiamine Metabolism
4147	1899	LC/MS Pos Early	182	845	168.029	1066	89-00-9	C03722	HMDB00232	360166	391625	411688	519794	557224	569949	279725	383476	322270	345430	300870	445546	408900	485975	502607	527220	434206	417352	0.961185	quinolinate	Cofactors and Vitamins	Nicotinate and Nicotinamide Metabolism
4292	5331	LC/MS Neg	492	943	246.017	1051	41468-25-1	C00018	HMDB01491	182844	141554	141337	188981	186198	159063	128579	233800	126327	137724	175754	213563	145734	163380	152799	192023	170294	163413	0.959591	pyridoxal phosphate	Cofactors and Vitamins	Vitamin B6 Metabolism
4171	40469	LC/MS Pos Early	100001468	1250	153.066	69698	701-44-0	C05842	HMDB04193	940377	848729	1083297	617214	521102	595999	593642	609110	596754	800739	654848	992042	853988	572358	453122	524196	726184	681006	0.937787	N1-Methyl-2-pyridone-5-carboxamide	Cofactors and Vitamins	Nicotinate and Nicotinamide Metabolism
1393	52282	LC/MS Neg	100008929	575	205.035					316762	281848	222815	241058	269963	273018	157656	202619	203858	211203	212706	324638	199924	238172	214253	207550	245717	226538	0.921945	2-methylcitrate/homocitrate	Energy	TCA Cycle
4290	2150	LC/MS Pos Early	568	2975	169.097	1052	58052-48-5	C00534	HMDB01431	182621	285042	405086	311759	363366	244991	298581	255753	312069	352178	145804	295665	382942	206341	194535	145398	293400	254366	0.866962	pyridoxamine	Cofactors and Vitamins	Vitamin B6 Metabolism
4254	2137	LC/MS Pos Late	250	1016	583.255	5353439	55482-27-4;55482-27-4	C00500	HMDB01008	212959			235888	155584	144037		116084	231477	86394	270091	150187	151163	89122	128308	91349	172910	149761	0.866121	biliverdin	Cofactors and Vitamins	Hemoglobin and Porphyrin Metabolism
4232	18330	LC/MS Neg	1244	1820	458.179	146	68703-91-3;68792-52-9	C00440	HMDB01396	894882	190308	260864	660807	555859	684289		376817	562676	354224	578130	435335	361803	505648	527978	199070	517689	440608	0.851105	5-methyltetrahydrofolate (5MeTHF)	Cofactors and Vitamins	Folate Metabolism
4162	39582	LC/MS Pos Early	100002763	877	139.05	72661	1986-81-8		HMDB02730	191349	187014	130125	320430	268672	270734			189597	140098	160986	138170	179119	263618	215223	202652	228054	186183	0.816398	nicotinamide N-oxide	Cofactors and Vitamins	Nicotinate and Nicotinamide Metabolism
4293	1651	LC/MS Pos Early	491	2343	168.065	1050	65-22-5	C00250	HMDB01545	6.93912e+06	5455736	5207378	6676318	5900216	5819366	4462938	8743052	4754921	4452374	5114504	5172737	4950509	5943626	5557769	3866332	6.15051e+06	4.9766e+06	0.809135	pyridoxal	Cofactors and Vitamins	Vitamin B6 Metabolism
4184	15504	LC/MS Neg	100000328	1597	357.089	987	NA	C01134	HMDB01416	1246889	568436	374528	643852	878526	757777	177647	225480	593027	387223	507682	769601	380466	376420	344401	360945	609142	464971	0.763321	phosphopantetheine	Cofactors and Vitamins	Pantothenate and CoA Metabolism
4181	1508	LC/MS Neg	1024	1498.7	218.103	6613	137-08-6	C00864	HMDB00210	53795068	50917452	53590944	60726408	75465648	59216660	30699988	47488688	43674404	37259512	33157010	54469292	35844276	66695080	28829144	29354892	53987607	4.11605e+07	0.762406	pantothenate (Vitamin B5)	Cofactors and Vitamins	Pantothenate and CoA Metabolism
4194	63687	LC/MS Neg	100020409	621	254.981	11425365				305446			223946	136950	199944			191450	215519				148547	141579	60669	216572	151553	0.699782	ascorbic acid 3-sulfate*	Cofactors and Vitamins	Ascorbate and Aldarate Metabolism

## Sheet: Table S9-Lipids
PATHWAY SORTORDER	COMP ID	PLATFORM	CHEMICAL ID	RI	MASS	PUBCHEM	CAS	KEGG	Group/HMDB	WT1L	WT2L	WT3L	WT4L	WT5L	WT6L	WT7L	WT8L	KO1L	KO2L	KO3L	KO4L	KO5L	KO6L	KO7L	KO8L	WT Avg	KO Avg	KO/WT	BIOCHEMICAL	SUPER PATHWAY	SUB PATHWAY
2734	52431	LC/MS Neg	100008952	6094	253.217														334604	1207880		1040708	938796	1093651	143428	#DIV/0!	793178	#DIV/0!	1-palmitoleoylglycerol (16:1)*	Lipid	Monoacylglycerol
2751	52432	LC/MS Neg	100008953	6016	253.217											167382			226643	1031199		908936		816356	145734	167382	625774	3.7386	2-palmitoleoylglycerol (16:1)*	Lipid	Monoacylglycerol
2753	21232	LC/MS Neg	100000943	6500	281.249	5319879	3443-84-3		HMDB11537	1713211		475414	2320564	2829851	2861757	1.53861e+06		1916909	4879095	9829786	2637401	8110749	6.86798e+06	5523101	1439241	1.95657e+06	5.15053e+06	2.63243	2-oleoylglycerol (18:1)	Lipid	Monoacylglycerol
2799	57374	LC/MS Pos Late	100015619	2830	658.54					326698	149680	194268	363112	446233	348914			736334	515248	574732	949436	767710	803585	1161102	750773	304818	782365	2.56667	palmitoyl-docosahexaenoyl-glycerol (16:0/22:6) [2]*	Lipid	Diacylglycerol
2553	41220	LC/MS Neg	100003901	6350	480.31				HMDB11129	901453	1005871	596667	942661	783373	608233	330337	314404	3.58805e+06	2868112	1353601	821510	3200266	740243	815316	624677	685375	1.75147e+06	2.5555	2-stearoyl-GPE (18:0)*	Lipid	Lysophospholipid
2798	57373	LC/MS Pos Late	100015618	2749	658.54							64146	100979	137436				145560	145771		272753	301564	260840	400042	206107	100854	247520	2.45424	palmitoyl-docosahexaenoyl-glycerol (16:0/22:6) [1]*	Lipid	Diacylglycerol
2822	54961	LC/MS Pos Late	100010937	2990	660.556						89658	66803	85875	166571	80793			201382	126024	269115	252414	249819	170306	206572		97940	210805	2.15238	oleoyl-arachidonoyl-glycerol (18:1/20:4) [2]*	Lipid	Diacylglycerol
1453	32418	LC/MS Neg	100001198	5346.9	225.186	5281119	544-64-9	C08322	HMDB02000	2407726	2.01034e+06	1383453	2326365	4288786	2606774	1151667	1126884	3.61096e+06	4841846	5105062	3.65456e+06	4649382	5002735	4942353	3505545	2.16275e+06	4.41406e+06	2.04095	myristoleate (14:1n5)	Lipid	Long Chain Monounsaturated Fatty Acid
2600	35305	LC/MS Neg	100001655	5564	571.289				HMDB61695	3984107	3745562	4497702	1998877	2115510	1767236	925445	890974	6502049	6985311	5211370	5680093	7312383	2111884	2855287	2718618	2.49068e+06	4.92212e+06	1.97622	1-palmitoyl-GPI* (16:0)	Lipid	Lysophospholipid
2737	21184	LC/MS Neg	100000924	6650	281.249	5283468	111-03-5		HMDB11567	1.72763e+06		584948	7555309	3062729	6.49693e+06	1.53706e+06	1138633	1836035	4335387	9743524	2305445	8.01819e+06	9406937	10946045	1833602	3.1576e+06	6.05315e+06	1.91701	1-oleoylglycerol (18:1)	Lipid	Monoacylglycerol
2738	27447	LC/MS Neg	100001040	6477	279.233	5283469	2277-28-3					293503		958775	1931416	1450376		501695	1169883	3.56319e+06	1067453	2839503	3243097	3.94048e+06	926668	1.15852e+06	2.1565e+06	1.86143	1-linoleoylglycerol (18:2)	Lipid	Monoacylglycerol
1819	52988	LC/MS Pos Early	100006614	2570	290.16	71296139			HMDB61677		54760		75472					166207	129090	91502	143032	98382	108169	130483	82938	65116	118725	1.82329	adipoylcarnitine (C6-DC)	Lipid	Fatty Acid Metabolism (Acyl Carnitine, Dicarboxylate)
2071	39835	LC/MS Neg	100003239	5560	362.237		83982-06-3			307928	342990	329134	240340	170216	170663	76279	120566	437173	465707	457926	430179	634082	201840	220700	308911	219764	394565	1.7954	N-palmitoyltaurine	Lipid	Endocannabinoid
2604	19324	LC/MS Neg	100000656	5794	599.32		796963-93-4		HMDB61696	19233604	19382444	25582864	10361700	10739055	11697993	5011970	5015414	32935414	29520896	25539074	24669716	40698360	10729141	11679064	11280355	1.33781e+07	2.33815e+07	1.74774	1-stearoyl-GPI (18:0)	Lipid	Lysophospholipid
2487	35253	LC/MS Neg	100001562	6215	570.341	15061532			HMDB61702	2210888	2776297	1739356	1674486	2.01608e+06	1668618	616880	1127227	3890167	4127828	3006139	2572029	4417908	2510227	2522840	1075923	1.72873e+06	3.01538e+06	1.74428	2-palmitoyl-GPC* (16:0)*	Lipid	Lysophospholipid
1456	33447	LC/MS Neg	452	5475	253.217	445638	373-49-9	C08362	HMDB03229	184430544	128432968	95739224	182856848	255914496	171271504	81399408	74435640	198250816	252205520	282245696	232813824	281903104	279314976	310370464	203543728	146810079	255081016	1.73749	palmitoleate (16:1n7)	Lipid	Long Chain Monounsaturated Fatty Acid
2586	19260	LC/MS Neg	100000630	5607	522.284	9547099	326589-90-6		HMDB61694	573224	418445	438301	480890	502903	288032	152166	271044	929267	787604	709646	689624	790891	599119	502148	375852	390626	673019	1.72293	1-oleoyl-GPS (18:1)	Lipid	Lysophospholipid
2518	34061	LC/MS Neg	100001551	6074	618.341			C05208	HMDB10395	1414123	1436820	1368344	1068005	1233062	930006	419421	1430885	1746322	2.04954e+06	1434243	2005288	2588864	2700927	2753753	700222	1.16258e+06	1.9974e+06	1.71807	1-arachidonoyl-GPC* (20:4)*	Lipid	Lysophospholipid
2069	39732	LC/MS Neg	100003119	5610	388.253	6437033	52514-04-2			187817	155014	212276	184996	188928	123254	50714	49146	268851	316685	292298	279148	326621	178884	177818	134663	144018	246871	1.71417	N-oleoyltaurine	Lipid	Endocannabinoid
2070	39730	LC/MS Neg	100003240	5782	390.268	168274	63155-80-6			317414	301356	362799	217029	175965	225900	82689	117522	513470	526393	354228	357173	581290	295814	166671	198153	225084	374149	1.66226	N-stearoyltaurine	Lipid	Endocannabinoid
2614	34214	LC/MS Neg	100001654	5482	619.289				HMDB61690	5888007	4786542	4922379	4809031	5145826	4701798	2536315	2196860	9096775	9442221	7628808	6298139	8908724	5497420	5.70605e+06	5442129	4.37334e+06	7.25253e+06	1.65835	1-arachidonoyl-GPI* (20:4)*	Lipid	Lysophospholipid
2748	35153	LC/MS Neg	100001481	6150	309.222				HMDB11587							218153		86412	154715	529041	311060	494747		662804	231420	218153	352886	1.61761	1-docosahexaenoylglycerol (22:6)	Lipid	Monoacylglycerol
2569	35186	LC/MS Neg	100001571	5874	500.278	42607465			HMDB11517	4716079	4040758	4534013	4928878	4957530	3871306	1674209	4536034	8779361	6486643	5854772	5467731	9564033	6540603	6915482	4086867	4.15735e+06	6.71194e+06	1.61447	1-arachidonoyl-GPE (20:4n6)*	Lipid	Lysophospholipid
2594	34437	LC/MS Neg	100001462	5816	511.304					125284	102833	99098	71930	84649	81510			192924	215228	135999	145363	177275		102735	86690	94217.3	150888	1.60149	1-stearoyl-GPG (18:0)	Lipid	Lysophospholipid
2606	36602	LC/MS Neg	100001777	5599	597.304					3503262	2782096	3976567	1592241	1698757	1.78455e+06	851649	956640	3871912	4952217	3564126	4033976	5814884	1740673	1655045	1758807	2.14322e+06	3423955	1.59757	1-oleoyl-GPI (18:1)	Lipid	Lysophospholipid
2826	57368	LC/MS Pos Late	100015617	3256	686.572								126575	224871				268118	144067	228460	376643	350080	250946	401618	218360	175723	279786	1.5922	stearoyl-docosahexaenoyl-glycerol (18:0/22:6) [2]*	Lipid	Diacylglycerol
2584	46130	LC/MS Neg	100005805	5572	496.268	9547100				1591572	1144597	1091538	974891	945167	927288	373012	449793	2211933	1909483	1470125	1.41185e+06	1826767	932367	1038620	1102470	937232	1.48795e+06	1.5876	1-palmitoyl-GPS (16:0)*	Lipid	Lysophospholipid
1492	57810	LC/MS Neg	100015785	5657	355.264	11792612	68378-49-4		HMDB02007	16656014	11531984	8575438	16088302	21447692	15864164	4948332	5703720	16196668	19608812	20159672	20478788	19569200	23856896	24531376	14299997	1.2602e+07	1.98377e+07	1.57417	nisinate (24:6n3)	Lipid	Long Chain Polyunsaturated Fatty Acid (n3 and n6)
2502	45951	LC/MS Neg	100005350	5724	592.326				HMDB10388	128582	143391	143989	63912	84378	84846		114405	133219	153810	115147	98336	195390	227851	244297		109072	166864	1.52986	1-linolenoyl-GPC (18:3)*	Lipid	Lysophospholipid
1493	57652	LC/MS Neg	100009394	5398	251.202	13932172	28290-73-5		HMDB00477	2336845	2.02709e+06	1569883	3.47384e+06	3718684	3.42415e+06	1162350	982124	2693928	3.55321e+06	4448013	2506945	3927022	4333414	3.92675e+06	2872916	2.33687e+06	3.53278e+06	1.51175	hexadecadienoate (16:2n6)	Lipid	Long Chain Polyunsaturated Fatty Acid (n3 and n6)
2591	45970	LC/MS Neg	100005717	5570	483.273	3300276				533612	408871	383296	347188	343348	346951	148659	99915	610925	624205	523704	560722	561618	305368	405447	301787	326480	486722	1.49082	1-palmitoyl-GPG (16:0)*	Lipid	Lysophospholipid
1503	37478	LC/MS Neg	100001580	5624.5	329.249	6441454	25182-74-5	C16513	HMDB01976	47053952	32794024	21857872	32876900	41199552	32943248	10250620	11009297	38043232	45290740	50307904	49289264	47928652	42175776	42702052	22719794	2.87482e+07	4.23072e+07	1.47165	docosapentaenoate (n6 DPA; 22:5n6)	Lipid	Long Chain Polyunsaturated Fatty Acid (n3 and n6)
2588	43676	LC/MS Neg	100004606	5500	520.268					231294	183758	192297	217905	238727	126172	63582	150992	248714	254395	272262	221337	305858	245104	235504		175591	254739	1.45075	1-linoleoyl-GPS (18:2)*	Lipid	Lysophospholipid
2068	54748	LC/MS Neg	100005817	5481	410.237		119959-65-8			98402	183216	190094		63794			39173	97858	141514	135049	191442	266074				114936	166387	1.44766	N-arachidonoyltaurine	Lipid	Endocannabinoid
1460	52285	LC/MS Neg	100008930	5655	281.249					856226496	616562432	433018080	791320640	1070667264	745719104	321527808	321172288	837572672	962604224	992971520	945171072	1029513856	1003055040	1023491008	638843456	644526764	929152856	1.4416	oleate/vaccenate (18:1)	Lipid	Long Chain Monounsaturated Fatty Acid
1506	35174	LC/MS Neg	100001472	5650	305.249	5312531	20590-32-3		HMDB10378	11430946	8941244	5358532	9787309	13535480	8.34272e+06	3397884	3889439	10096208	13981440	12917430	12905869	11786165	11417555	13043013	6870861	8.08544e+06	1.16273e+07	1.43806	mead acid (20:3n9)	Lipid	Long Chain Polyunsaturated Fatty Acid (n3 and n6)
2754	32506	LC/MS Neg	100000987	6250	279.233	5365676	3443-82-1		HMDB11538			354695		1445922	3.91108e+06	1997810		707635	1538916	4356481	1757029	3407806	5407867	3306226	1055306	1.92738e+06	2.69216e+06	1.3968	2-linoleoylglycerol (18:2)	Lipid	Monoacylglycerol
2489	35819	LC/MS Pos Late	100001561	1425	494.324				HMDB10383	495237	339425		316937	421190	270127		486505	428223	462179	385196	421391	588799	896164	913658	219825	388237	539429	1.38943	2-palmitoleoyl-GPC* (16:1)*	Lipid	Lysophospholipid
2596	45968	LC/MS Neg	100005716	5610	509.288					389901	377031	254118	212899	138261	300736	114261	159479	422473		246472	296902	320056	362393	381501	237872	243336	323953	1.3313	1-oleoyl-GPG (18:1)*	Lipid	Lysophospholipid
2608	36594	LC/MS Neg	100001778	5494	595.289					423807	395634	493080	220484	311793	276552	188590	187166	510171	670480	457846	371380	566583	239898	238530	265213	312138	415013	1.32958	1-linoleoyl-GPI* (18:2)*	Lipid	Lysophospholipid
2196	52610	LC/MS Pos Late	100008915	2023	806.569	6441886	59403-54-2		HMDB07991	103034624	86072344	88121000	97973728	96347424	106272304	48514384	53241060	121509488	107933176	113506672	109843312	116381696	115349864	125186128	90750960	8.49471e+07	112557662	1.32503	1-palmitoyl-2-docosahexaenoyl-GPC (16:0/22:6)	Lipid	Phosphatidylcholine (PC)
1402	43840	LC/MS Neg	1830	1691	403.556	444493	102029-73-2	C00024	HMDB01206	100179	80106	67520	76035	51292	65994	22319	40425	64845	131820	74454	104740	68490	85512	68511	67266	62983.8	83204.8	1.32105	acetyl-CoA	Lipid	Fatty Acid Metabolism
1434	1365	LC/MS Neg	519	5440	227.202	11005	544-63-8	C06424	HMDB00806	67255536	51020940	49491280	57975140	76151768	59164428	47040076	45282524	66384520	77110568	76158696	72326424	88262688	76530080	82086824	58649552	5.66727e+07	74688669	1.31789	myristate (14:0)	Lipid	Long Chain Saturated Fatty Acid
1458	33971	LC/MS Neg	100001278	5555	267.233	5312435	29743-97-3		HMDB60038	8934236	6501347	4805079	9594304	11611002	8215218	2950963	3078281	7949145	8735557	9361478	9606845	9715597	10199037	10942709	6737887	6.9613e+06	9.15603e+06	1.31528	10-heptadecenoate (17:1n7)	Lipid	Long Chain Monounsaturated Fatty Acid
2824	54956	LC/MS Pos Late	100010923	2650	658.54					206687	183242	204082	117746	293670	142336			228037	154113	371519	333143	405772	278236	111904	111616	191294	249292	1.30319	linoleoyl-arachidonoyl-glycerol (18:2/20:4) [2]*	Lipid	Diacylglycerol
1502	32980	LC/MS Neg	100001193	5678	331.264	5497181	2091-25-0	C16527	HMDB02226	63437312	46153896	25327212	55916072	66079936	56533544	12380744	11221010	49188916	54699896	62895468	74626624	62207920	59025448	53762660	21948872	4.21312e+07	5.47945e+07	1.30057	adrenate (22:4n6)	Lipid	Long Chain Polyunsaturated Fatty Acid (n3 and n6)
1437	1336	LC/MS Neg	424	5618	255.233	985	57-10-3	C00249	HMDB00220	1259324672	1013176128	961381952	1121113344	1331566976	1068035072	833960576	812536192	1227181824	1360852096	1430113920	1304677760	1617820416	1372372608	1618472320	981888128	1050136864	1364172384	1.29904	palmitate (16:0)	Lipid	Long Chain Saturated Fatty Acid
1499	35718	LC/MS Neg	100001739	5596	305.249	5280581	17046-59-2	C03242	HMDB02925	33134628	23763338	18189708	26798922	30489290	26097476	11463079	11315271	25608688	28121634	32019608	32466054	34692544	32089808	31559808	17623064	22656464	29272651	1.29202	dihomolinolenate (20:3n3 or 3n6)	Lipid	Long Chain Polyunsaturated Fatty Acid (n3 and n6)
1501	57467	LC/MS Neg	100015762	5850	333.28					3.13412e+06	2288880	1389388	2.92776e+06	3516234	1979200	926370	998042	2570096	2.81972e+06	3205212	3.83865e+06	2624198	2575107	2545940	1.82553e+06	2.145e+06	2.75056e+06	1.28231	docosatrienoate (22:3n6)*	Lipid	Long Chain Polyunsaturated Fatty Acid (n3 and n6)
1497	17805	LC/MS Neg	1231	5730	307.264	6439848	2091-39-6	C16525	HMDB05060	21236588	17531302	13026023	20384068	24001942	17464608	8749297	8897646	18925716	22244994	23593644	23347944	24887322	21833008	19990290	13134490	1.64114e+07	20994676	1.27927	dihomolinoleate (20:2n6)	Lipid	Long Chain Polyunsaturated Fatty Acid (n3 and n6)
1467	33972	LC/MS Neg	100001277	5780	295.264	5312513	73033-09-7		HMDB13622	1455814	1110684	875467	1.55907e+06	1.88406e+06	1418901	565338	598098	1350451	1447570	1.48697e+06	1609274	1663100	1759322	1.68788e+06	1105516	1.18343e+06	1.51376e+06	1.27913	10-nonadecenoate (19:1n9)	Lipid	Long Chain Monounsaturated Fatty Acid
2486	33955	LC/MS Pos Late	100001263	1525	496.34	86554	17364-16-8		HMDB10382	41576784	38056528	38160172	26533520	30809486	32943024	13201748	19076930	41006592	37563856	35664820	44506548	54041048	34892176	35242052	23507132	30044774	38303028	1.27486	1-palmitoyl-GPC (16:0)	Lipid	Lysophospholipid
2488	33230	LC/MS Pos Late	100001511	1450	494.324	24779461			HMDB10383	1839955	1921789	2556859	1163624	1374544	1411993	728473	1222480	1.85109e+06	1969087	1633734	2193958	2949479	1869932	1868684	1047429	1.52746e+06	1.92292e+06	1.2589	1-palmitoleoyl-GPC* (16:1)*	Lipid	Lysophospholipid
1500	1110	LC/MS Neg	229	5535	303.233	444899	506-32-1	C00219	HMDB01043	258936336	232731392	170066496	195223952	249610112	191972000	70571632	68365968	194537728	217872640	241236992	282295232	288620640	214282592	228018752	129302928	179684736	224520938	1.24953	arachidonate (20:4n6)	Lipid	Long Chain Polyunsaturated Fatty Acid (n3 and n6)
2230	52611	LC/MS Pos Late	100008916	2197	834.601		59403-52-0		HMDB08057	54397092	42564688	38979116	44913364	51381344	56471080	20517456	24799388	58156140	49005104	46232256	59090272	51628688	55545268	52831580	44732408	41752941	5.21527e+07	1.24908	1-stearoyl-2-docosahexaenoyl-GPC (18:0/22:6)	Lipid	Phosphatidylcholine (PC)
2497	48258	LC/MS Pos Late	100001272	1540	522.355	16081932	19420-56-5		HMDB02815	8982566	8393228	8.17342e+06	6239632	7738212	6850067	2775030	6304295	8.24924e+06	7577634	7386691	9167159	11822778	10635651	9800252	4440386	6.93206e+06	8.63497e+06	1.24566	1-oleoyl-GPC (18:1)	Lipid	Lysophospholipid
1470	33587	LC/MS Neg	100001335	5950	309.28	5282768		C16526	HMDB02231	16090106	11841426	9167667	19619556	19889532	14136459	6898587	6633688	13999958	16475040	16950446	19710964	15691337	17807056	16754666	10996134	1.30346e+07	1.60482e+07	1.2312	eicosenoate (20:1n9 or 1n11)	Lipid	Long Chain Monounsaturated Fatty Acid
1949	46286	LC/MS Neg	100002844	5212	361.238	16061148			HMDB10214	151995	88219	65751	129594	207543	172805		64409	181994	140290	150117	135051	144499	161850	180716	142127	125759	154581	1.22918	19,20-DiHDPA	Lipid	Fatty Acid, Dihydroxy
2074	61826	LC/MS Neg	100005814	5505	386.237					110052		88256	95528	124503				147912	125255	159034	119519	148718		67781		104585	128036	1.22424	N-linoleoyltaurine*	Lipid	Endocannabinoid
2723	15122	LC/MS Neg	1254	758	91.0401	753	56-81-5	C00116	HMDB00131	19081300	17630636	15610118	13917302	16424488	13412687	6830742	7296252	15093360	17941132	21082068	21509058	18353312	15676724	14652746	10384686	1.37754e+07	1.68366e+07	1.22222	glycerol	Lipid	Glycerolipid Metabolism
1833	62557	LC/MS Pos Early	100020825	2918	276.181					121317			91534	105564		68896			127622						107065	96827.8	117344	1.21188	3-hydroxyhexanoylcarnitine (1)	Lipid	Fatty Acid Metabolism (Acyl Carnitine, Hydroxy)
1400	37059	LC/MS Pos Early	100001526	2086	248.113	22833583	853728-01-5		HMDB02095	236141	184780	178833	170363	127947	158649	56280	112000	193837	203813	191766	221789	195426	145172	188276	138456	153124	184817	1.20697	malonylcarnitine	Lipid	Fatty Acid Synthesis
2495	33961	LC/MS Pos Late	100001271	1606	524.371	497299	19420-57-6		HMDB10384	23465314	21763452	21598582	16473842	18508024	18841328	7197926	9621272	23876108	18953356	19331170	24742316	28155996	18099948	18418226	13146283	1.71837e+07	2.05904e+07	1.19825	1-stearoyl-GPC (18:0)	Lipid	Lysophospholipid
2500	34419	LC/MS Pos Late	100001395	1465	520.34	11988421		C04100	HMDB10386	2331039	2604374	2.85202e+06	1988926	2106155	2.02755e+06	971468	2.92513e+06	2410032	2634079	2204584	2643636	3988041	3088609	2982750	1.27856e+06	2.22583e+06	2.65379e+06	1.19227	1-linoleoyl-GPC (18:2)	Lipid	Lysophospholipid
2729	48857	LC/MS Pos Early	100001619	520	247.058	439964		C03274		9116993	9361513	7.87389e+06	6956287	6765435	7573725	4452543	6006758	7458741	7565460	8742826	11285832	9737153	8.08109e+06	9154072	6672397	7.26339e+06	8.5872e+06	1.18226	glycerophosphoglycerol	Lipid	Glycerolipid Metabolism
1444	1118	LC/MS Neg	893	6240	311.296	10467	506-30-9	C06425	HMDB02212	8369576	6251822	5972094	8.37623e+06	6865465	7066903	4985854	4627850	7326410	9934904	6391857	7424584	7802761	10224264	7422114	5423958	6.56447e+06	7.74386e+06	1.17966	arachidate (20:0)	Lipid	Long Chain Saturated Fatty Acid
2965	57370	LC/MS Pos Late	100015620	3778	972.735					210912	126341		239535	178168		118779		337046	266772	201356	61919	213815	199126		159311	174747	205621	1.17668	lactosyl-N-nervonoyl-sphingosine (d18:1/24:1)*	Lipid	Lactosylceramides (LCER)
1786	57514	LC/MS Pos Late	100015832	1561	484.436					124890	135244	63173			55548			108837	63631		178199	92569				94713.8	110809	1.16994	behenoylcarnitine (C22)*	Lipid	Fatty Acid Metabolism (Acyl Carnitine, Long Chain Saturated)
1490	44675	LC/MS Neg	100000665	5525	327.233	445580	6217-54-5	C06429	HMDB02183	285251296	228599328	188299072	323399552	423800832	309002624	83833728	84363672	214776656	272699520	294191360	281702496	315326336	345002400	326524512	200537088	240818763	281345046	1.16829	docosahexaenoate (DHA; 22:6n3)	Lipid	Long Chain Polyunsaturated Fatty Acid (n3 and n6)
1831	43264	LC/MS Pos Early	100003926	2400	248.149	53481617			HMDB13127	2795582	1.98967e+06	1355173	1569133	1639537	1649894	919343	1228192	2752297	2108378	1.77456e+06	2550530	1.76981e+06	1636261	1539698	1202790	1.64332e+06	1.91679e+06	1.16642	(R)-3-hydroxybutyrylcarnitine	Lipid	Fatty Acid Metabolism (Acyl Carnitine, Hydroxy)
1941	38399	LC/MS Neg	179	5180	313.238	9966640	263399-34-4	C14828	HMDB04704		37545	43882	78617	57323			60452	64441	77252	62067	71932	70015	68962	57865	45420	55563.8	64744.2	1.16522	9,10-DiHOME	Lipid	Fatty Acid, Dihydroxy
1441	1358	LC/MS Neg	439	5872	283.264	5281	57-11-4	C01530	HMDB00827	613723008	551660416	502991328	525431904	519063936	476839968	399912704	410819616	567062208	652600896	522083744	541450240	673702848	627495360	654873152	418758624	500055360	582253384	1.16438	stearate (18:0)	Lipid	Long Chain Saturated Fatty Acid
2137	52307	LC/MS Pos Early	100001621	516	335.074	167572	16824-65-0			3301072	4386073	4236825	2373699	2228380	2520070	1216245	1.88941e+06	3024081	3057656	3444917	5193545	4.01497e+06	2358224	2529391	2031585	2.76897e+06	3.2068e+06	1.15812	glycerophosphoinositol*	Lipid	Phospholipid Metabolism
1439	1121	LC/MS Neg	891	5731	269.249	10465	506-12-7		HMDB02259	20589802	17636772	14428558	18332618	20372052	17569934	8322839	10553386	18264124	19502524	18122114	18611412	19635564	20876244	19121404	13028331	1.59757e+07	1.83952e+07	1.15145	margarate (17:0)	Lipid	Long Chain Saturated Fatty Acid
2098	1124	LC/MS Neg	363	673	179.056	892	87-89-8	C00137	HMDB00211	31008134	18737976	18043656	23005608	23659414	21124896	9706134	12259324	27975344	24891618	22937828	27744116	19230724	22825662	18286296	16824072	1.96931e+07	2.25895e+07	1.14707	myo-inositol	Lipid	Inositol Metabolism
1436	1361	LC/MS Neg	980	5521	241.217	13849	1002-84-2;10002-84-2	C16537	HMDB00826	17491720	13794714	12371946	16734499	17086480	14375878	9448168	10120958	16465270	16970432	15238076	16701223	16002679	17021432	15789819	12990390	1.3928e+07	1.58974e+07	1.1414	pentadecanoate (15:0)	Lipid	Long Chain Saturated Fatty Acid
1940	38395	LC/MS Neg	62	5137	313.238	10236635	263399-35-5	C14829	HMDB04705	40582	50826	51595	56053	71298		66047	87402	82626	76155	82763	76364	62568	73743	51263	45217	60543.3	68837.4	1.13699	12,13-DiHOME	Lipid	Fatty Acid, Dihydroxy
2716	39270	LC/MS Pos Late	100003000	1558	438.298					810248	709945	720745	973378	856536	813353	452520	401563	986569	854820	888999	778305	1.02485e+06	756422	634346	585564	717286	813734	1.13446	1-(1-enyl-palmitoyl)-GPE (P-16:0)*	Lipid	Lysoplasmalogen
1784	34409	LC/MS Pos Late	100001391	1485	428.373	6426855	18822-91-8		HMDB00848	3806685	3432704	3397325	2090800	1804216	2015194	1036606	1.83584e+06	3.24142e+06	2969240	2454233	4050102	3777650	2658100	1721169	1149261	2.42742e+06	2.75265e+06	1.13398	stearoylcarnitine (C18)	Lipid	Fatty Acid Metabolism (Acyl Carnitine, Long Chain Saturated)
1782	44681	LC/MS Pos Late	100000776	1425	400.342	461	6865-14-1	C02990	HMDB00222	1188185	1158390	1294753	1461162	1018626	1098086	436741	1057854	1117095	1605306	922353	1278518	1324833	1305459	709962	1593088	1.08922e+06	1.23208e+06	1.13115	palmitoylcarnitine (C16)	Lipid	Fatty Acid Metabolism (Acyl Carnitine, Long Chain Saturated)
1760	32198	LC/MS Pos Early	100000802	2282	204.123	1	5080-50-2	C02571	HMDB00201	166514944	133233216	103283520	113364272	84195736	86710520	70185976	157943072	137761536	168714224	115568880	146045952	135861104	140221328	107505280	79895864	114428907	128946771	1.12687	acetylcarnitine (C2)	Lipid	Fatty Acid Metabolism (Acyl Carnitine, Short Chain)
1494	1105	LC/MS Neg	180	5535	279.233	5280450	60-33-3	C01595	HMDB00673	559992960	397093856	303847232	546891392	713873280	513297760	219421792	211824768	435343232	482950208	574344000	467170208	545974976	530680864	528690592	327750144	433280380	486613028	1.12309	linoleate (18:2n6)	Lipid	Long Chain Polyunsaturated Fatty Acid (n3 and n6)
2532	49617	LC/MS Pos Late	100002873	1907	608.465		325171-59-3		HMDB10405	346481	304977	312895	271077	200826	338944	103480	126808	374937	267272	282931	293970	310787	269214	264810	184497	250686	281052	1.12113	1-lignoceroyl-GPC (24:0)	Lipid	Lysophospholipid
2598	54885	LC/MS Neg	100009227	5516	507.273					313122	256446	220289	160823	203553	179251	144667	57927	270669	336502	157998	247920	214904		134090	144302	192010	215198	1.12077	1-linoleoyl-GPG (18:2)*	Lipid	Lysophospholipid
3093	38125	LC/MS Pos Late	100002227	2520	385.346	91477	601-57-0	C00599	HMDB00921	216910	163006	131931	194328	178102	165612	91577	75966	192451	153077	120184	174383	161213	161320	210589	190164	152179	170423	1.11988	4-cholesten-3-one	Lipid	Sterol
1474	1552	LC/MS Neg	1087	6355.6	337.311	5281116	112-86-7	C08316	HMDB02068	3304127	2859867	2047217	3498359	3624094	2891195	1433585	1465791	2601569	3801375	2.90294e+06	3466066	2742830	3095575	2934981	1753389	2.64053e+06	2.91234e+06	1.10294	erucate (22:1n9)	Lipid	Long Chain Monounsaturated Fatty Acid
1491	32417	LC/MS Neg	100001195	5823	333.28	5312556	59708-86-0	C16534	HMDB02823	2.04424e+06	1877780	1521646	2362663	2334498	1799171	1.1225e+06	1010220	1612655	2.13375e+06	1992891	2.18931e+06	2384980	2.32889e+06	1796103	1055849	1.75909e+06	1.9368e+06	1.10103	docosatrienoate (22:3n3)	Lipid	Long Chain Polyunsaturated Fatty Acid (n3 and n6)
2390	64143	LC/MS Pos Late	100021047	2247	784.512		474943-16-3			3063571	3224701	3329305	2443025	2958551	3074742	2610900	2352883	3275409	3349587	3.20502e+06	3312380	3472278	2680507	3245942	2797565	2.88221e+06	3.16734e+06	1.09893	1-palmitoyl-2-arachidonoyl-GPS (16:0/20:4)	Lipid	Phosphatidylserine (PS)
1614	62276	LC/MS Neg	100020478	5146	195.139					542065	415857	317929	371835	499628	415004	189632	242111	429742	396370	366651	521614	397765	423750	393367	360735	374258	411249	1.09884	dodecadienoate (12:2)*	Lipid	Fatty Acid, Dicarboxylate
1803	57525	LC/MS Pos Late	100015841	1535	482.42					246138	286620	227657	87775	93489	85806		50930	225545	160591	132539	240258	257957	90089	77864		154059	169263	1.09869	erucoylcarnitine (C22:1)*	Lipid	Fatty Acid Metabolism (Acyl Carnitine, Monounsaturated)
2961	53010	LC/MS Pos Late	100009030	2527	862.625		4201-62-1			583344	415104	393156	608301	464584	588167	479133	262035	626475	532546	579052	384565	614744	491711	460884	475777	474228	520719	1.09804	lactosyl-N-palmitoyl-sphingosine (d18:1/16:0)	Lipid	Lactosylceramides (LCER)
2427	52467	LC/MS Pos Late	100008993	2567	876.56				HMDB09789	923919	883553	737463	636779	634542	567649	642204	263833	848745	786976	620135	813826	703640	670871	602018	741653	661243	723483	1.09413	1-palmitoyl-2-arachidonoyl-GPI (16:0/20:4)*	Lipid	Phosphatidylinositol (PI)
1696	32452	LC/MS Pos Early	100001162	2590	218.139	107738	17298-37-2	C03017	HMDB00824	21056728	10564072	8001192	13571582	11532671	13388163	7526875	14162520	14013204	17637210	13642022	12245289	11308717	15716371	15180626	8877006	1.24755e+07	1.35776e+07	1.08834	propionylcarnitine (C3)	Lipid	Fatty Acid Metabolism (also BCAA Metabolism)
1588	52294	LC/MS Pos Early	100002070	958	166.071	43	40951-21-1	C02630	HMDB0059655	3.40261e+06	2496571	2.09053e+06	2828243	3135597	3853334	1411054	1.75089e+06	2721801	2084010	3216778	3.14749e+06	2215621	3028260	3.28171e+06	2915333	2.6211e+06	2.82638e+06	1.07831	2-hydroxyglutarate	Lipid	Fatty Acid, Dicarboxylate
2305	52464	LC/MS Pos Late	100008990	2198	740.523	9546800			HMDB05323	59110800	52654516	49396880	48698348	47258628	52511316	37306144	36748164	58938384	48903568	50920880	53973120	55253280	49894404	51747848	43837404	4.79606e+07	51683611	1.07763	1-palmitoyl-2-arachidonoyl-GPE (16:0/20:4)*	Lipid	Phosphatidylethanolamine (PE)
3003	47153	LC/MS Pos Late	100005986	3033	813.684		94359-13-4		HMDB12107	107563352	83558744	73982592	91921840	85410840	97650248	35351512	49029344	96163336	90499184	75125968	82570880	89763952	82766400	85678080	69389288	78058559	83994636	1.07605	sphingomyelin (d18:1/24:1, d18:2/24:0)*	Lipid	Sphingomyelins
2720	39271	LC/MS Pos Late	100003001	1649	466.329					633178	593412	649949	758729	565550	560483	301526	326745	677537	580049	644181	628387	770187	500975	492846	424284	548696	589806	1.07492	1-(1-enyl-stearoyl)-GPE (P-18:0)*	Lipid	Lysoplasmalogen
1802	57519	LC/MS Pos Late	100015838	1484	454.389					186847	157561	137246	110156	75899			80205	132463	156100	105434	131379	154930	122524			124652	133805	1.07343	eicosenoylcarnitine (C20:1)*	Lipid	Fatty Acid Metabolism (Acyl Carnitine, Monounsaturated)
1841	61839	LC/MS Pos Late	100019800	1380	416.337					511754	437173	431431	364588	267049	471219	455758	498803	625062	456046	454341	441423	546992	533979	414388	204595	429722	459603	1.06954	3-hydroxypalmitoylcarnitine	Lipid	Fatty Acid Metabolism (Acyl Carnitine, Hydroxy)
2554	35628	LC/MS Pos Late	100001569	1554	480.308	9547071	89576-29-4		HMDB11506	6104525	6127116	5.50997e+06	4640374	5621689	5139136	2739988	3366388	5.73029e+06	5377850	5029882	5.68476e+06	6826417	4802598	4688963	3828832	4.90615e+06	5.2462e+06	1.06931	1-oleoyl-GPE (18:1)	Lipid	Lysophospholipid
2173	52470	LC/MS Pos Late	100008984	2160	732.554					94777080	67495392	66592868	86531152	83605728	80473552	64365952	64534192	89617448	84055984	76026912	74823832	83489824	83324344	84734936	72657264	7.6047e+07	81091318	1.06633	1-palmitoyl-2-palmitoleoyl-GPC (16:0/16:1)*	Lipid	Phosphatidylcholine (PC)
2340	53209	LC/MS Pos Late	100009220	2119	790.538					14617681	11513003	11271388	13786609	14122140	15001452	9110515	9842786	13694568	12378214	11856096	12166010	13878264	14392758	14051534	13372128	1.24082e+07	1.32237e+07	1.06572	1-oleoyl-2-docosahexaenoyl-GPE (18:1/22:6)*	Lipid	Phosphatidylethanolamine (PE)
2190	52462	LC/MS Pos Late	100008914	2091	782.569	10747814	35418-58-7		HMDB07982	196587136	157513872	167489568	162277120	153826512	165684496	112997768	119535096	187944928	156680928	173636896	166859808	182056384	152653920	166061632	130851696	154488946	164593274	1.0654	1-palmitoyl-2-arachidonoyl-GPC (16:0/20:4n6)	Lipid	Phosphatidylcholine (PC)
1785	57513	LC/MS Pos Late	100015833	1512	456.405				HMDB06460	803170	791195	699308	385626	345998	429633	122834	214452	673809	506713	491534	704355	773349	379608	310735	190113	474027	503777	1.06276	arachidoylcarnitine (C20)*	Lipid	Fatty Acid Metabolism (Acyl Carnitine, Long Chain Saturated)
2131	15990	LC/MS Pos Early	100000269	672	258.11	71920	28319-77-9	C00670	HMDB00086	136823440	117163368	107240216	103226240	91457328	95584752	81963920	133887208	115037064	89424216	111697216	141270432	124492736	156257632	137652912	44187812	108418309	1.15003e+08	1.06073	glycerophosphorylcholine (GPC)	Lipid	Phospholipid Metabolism
2249	52697	LC/MS Pos Late	100009130	2011	832.585				HMDB08123	22314240	18652564	19633472	22697216	20951884	22846712	11794388	12649276	21877084	18891452	19796232	20066952	22547096	21008032	20374380	15870610	18942469	2.0054e+07	1.05868	1-oleoyl-2-docosahexaenoyl-GPC (18:1/22:6)*	Lipid	Phosphatidylcholine (PC)
1496	34035	LC/MS Neg	100001337	5450	277.217	5280934		C06426	HMDB03073	68888360	47830752	35836064	71009536	103002592	69317992	26341348	26301492	47340888	57002472	70472208	52530168	61389768	70403088	70715304	44138980	56066017	5.92491e+07	1.05677	linolenate (18:3n3 or 3n6)	Lipid	Long Chain Polyunsaturated Fatty Acid (n3 and n6)
2136	57404	LC/MS Pos Early	100015666	577	260.053	3081457				1571544	1288117	1756736	513713	1164781	960016	631461	778445	1287872	746350	956229	1674947	1683093	1009176	1.20106e+06	580576	1.0831e+06	1.14241e+06	1.05476	glycerophosphoserine*	Lipid	Phospholipid Metabolism
2977	37506	LC/MS Pos Late	100002107	2168	703.575	9939941	6254-89-3			63356928	52209984	47022272	62727404	57719296	58526660	41105212	41194188	63282720	54925672	55466088	53817188	57288812	57466184	56723728	46806152	52982743	55722068	1.0517	palmitoyl sphingomyelin (d18:1/16:0)	Lipid	Sphingomyelins
1573	38296	LC/MS Neg	100002356	5993	297.28	3083779	2724-59-6		HMDB37397	231804	256056	308217	230697	199587	313591	189182	224513	212739	211228	225003	296098	201509	368667	286254	251250	244206	256594	1.05073	(16 or 17)-methylstearate (a19:0 or i19:0)	Lipid	Fatty Acid, Branched
2307	52465	LC/MS Pos Late	100008991	2119	764.523	9546799			HMDB05324	51341644	34985712	31761774	40585696	41932472	46399500	27768016	29055320	43347656	35435884	37304820	34404528	36403752	45249160	46512184	40175988	3.79788e+07	3.98542e+07	1.04938	1-palmitoyl-2-docosahexaenoyl-GPE (16:0/22:6)*	Lipid	Phosphatidylethanolamine (PE)
2327	52447	LC/MS Pos Late	100008977	2424	768.554	5289133			HMDB09003	131521976	109706432	108099328	107536296	109049976	124737656	74745528	70926352	121992432	97675184	104247304	112394776	124336096	111855600	115939112	85210248	104540443	109206344	1.04463	1-stearoyl-2-arachidonoyl-GPE (18:0/20:4)	Lipid	Phosphatidylethanolamine (PE)
2685	52716	LC/MS Pos Late	100009162	2454	718.574	11146967			HMDB11206	742580	530148	435384	829978	576877	529877	248785	248214	713265	416809	462193	556580	560183	652334	551465	398997	517730	538978	1.04104	1-(1-enyl-palmitoyl)-2-palmitoyl-GPC (P-16:0/16:0)*	Lipid	Plasmalogen
2683	52477	LC/MS Pos Late	100009005	2600	702.543				HMDB11342	13185851	10023873	9732496	13900302	11013961	10516290	7.62285e+06	7.05054e+06	12953458	10802141	10323316	10722654	11296262	10871126	10791286	8409069	10380770	10771164	1.03761	1-(1-enyl-palmitoyl)-2-oleoyl-GPE (P-16:0/18:1)*	Lipid	Plasmalogen
2448	54994	LC/MS Pos Late	100010951	2568	902.575					1859098	1836467	1330785	1038403	933235	1059603	1060825	959342	1411949	1123717	1095496	1345547	1675440	1082475	1341015	1.38104e+06	1.25972e+06	1.30708e+06	1.0376	1-oleoyl-2-arachidonoyl-GPI (18:1/20:4)*	Lipid	Phosphatidylinositol (PI)
2186	52454	LC/MS Pos Late	100008985	2199	784.585					52781328	29382004	38904356	29377336	42375888	49853328	31365688	34379364	35436056	33247298	41239336	45716112	48095628	42421256	34025536	38787952	3.85524e+07	3.98711e+07	1.03421	1-palmitoyl-2-dihomo-linolenoyl-GPC (16:0/20:3n3 or 6)*	Lipid	Phosphatidylcholine (PC)
2331	52466	LC/MS Pos Late	100008992	2317	792.554	9546798			HMDB05334	29887032	24831888	22749040	26565320	27202760	31301240	15924081	15961241	26313242	20268848	24784328	23480182	24709360	27859876	31015280	22384696	2.43028e+07	2.5102e+07	1.03288	1-stearoyl-2-docosahexaenoyl-GPE (18:0/22:6)*	Lipid	Phosphatidylethanolamine (PE)
1842	61840	LC/MS Pos Late	100019801	1406	442.353					157285	195984	151078	156070	152584	154953	145166	296859	203031	181462	169322	186780	259795	209478	140474	105396	176247	181967	1.03245	3-hydroxyoleoylcarnitine	Lipid	Fatty Acid Metabolism (Acyl Carnitine, Hydroxy)
2176	52461	LC/MS Pos Late	1539	2358	760.585	6436017	26853-31-6;26853-31-6		HMDB07972	295044672	236826368	223060032	250711408	244169616	270641440	152820480	170644192	264065296	229101216	233809056	241285184	266104816	239586320	235147712	194584144	230489776	237960468	1.03241	1-palmitoyl-2-oleoyl-GPC (16:0/18:1)	Lipid	Phosphatidylcholine (PC)
2213	52438	LC/MS Pos Late	100008904	2644	788.616		56421-10-4		HMDB08038	94044960	77048648	63361040	98377504	80561952	80737080	43006952	44787204	89210440	66213500	71991200	80454760	76380096	85678720	70629512	58088984	7.27407e+07	7.48309e+07	1.02874	1-stearoyl-2-oleoyl-GPC (18:0/18:1)	Lipid	Phosphatidylcholine (PC)
2552	42398	LC/MS Pos Late	100001461	1626	482.324	9547068	69747-55-3		HMDB11130	14850574	13186087	12324441	11895415	11671940	12796570	6425660	5623297	14157135	10998951	11331105	12666999	13681140	9813369	9994714	8667976	11096748	1.14139e+07	1.02858	1-stearoyl-GPE (18:0)	Lipid	Lysophospholipid
3004	52437	LC/MS Pos Late	100008957	2635	811.669					25547354	21260834	21628336	21941998	20886952	23830730	12963713	14648482	23419836	20386052	19008148	21825260	24087320	21040192	20676492	16655760	2.03385e+07	2.08874e+07	1.02698	sphingomyelin (d18:2/24:1, d18:1/24:2)*	Lipid	Sphingomyelins
2718	44621	LC/MS Pos Late	100005372	1566	464.314					210575	173990	179577	286274	273062	218886	105127	91492	219323	225228	236874	188394	256821	186251	131837	134027	192373	197344	1.02584	1-(1-enyl-oleoyl)-GPE (P-18:1)*	Lipid	Lysoplasmalogen
3114	47890	LC/MS Pos Late	100005999	1930	367.336	107722			HMDB06119	154235	81885	80810	94777	92735	129673			125204	129912	78539	123817		113320	72589	115092	105686	108353	1.02524	7-hydroxycholesterol (alpha or beta)	Lipid	Sterol
3000	48493	LC/MS Pos Late	100006295	2666	785.653				HMDB12104	6434748	5218897	4786084	5.80118e+06	5.73675e+06	6062800	2500118	2.67857e+06	5518356	4628255	4460285	5399351	5020572	5658965	5288183	4218769	4.90239e+06	5024092	1.02482	sphingomyelin (d18:1/22:1, d18:2/22:0, d16:1/24:1)*	Lipid	Sphingomyelins
1889	53230	LC/MS Neg	100006367	1725	131.071	151492	10191-24-9			81198	149143	87493	87618	51692	46817	71707	88757	79722	74983	70469	157936	130224	64309	41574	61393	83053.1	85076.2	1.02436	3-hydroxyhexanoate	Lipid	Fatty Acid, Monohydroxy
1443	1356	LC/MS Neg	892	6068	297.28	12591	646-30-0	C16535	HMDB00772	1454821	882191	1.28296e+06	1497926	1398470	1256454	861899	881389	1.03623e+06	1364362	879660	1325148	1135483	1786216	1226245	992326	1.18951e+06	1.21821e+06	1.02412	nonadecanoate (19:0)	Lipid	Long Chain Saturated Fatty Acid
2336	55041	LC/MS Pos Late	100009219	2200	766.538				HMDB09069	50287264	49158208	43761624	46150544	44526612	47551360	33777876	35692224	50243020	43603712	43289228	49062176	49993236	42468368	42238744	37541484	43863214	44804996	1.02147	1-oleoyl-2-arachidonoyl-GPE (18:1/20:4)*	Lipid	Phosphatidylethanolamine (PE)
2979	19503	LC/MS Pos Late	1538	2400	731.606	6453725	85187-10-6;85187-10-6	C00550	HMDB01348	6095576	5737799	5075963	6610296	6157162	6824056	2820417	2925610	6221958	4380267	5438255	5725474	5468326	6145460	5379565	4338760	5.28086e+06	5.38726e+06	1.02015	stearoyl sphingomyelin (d18:1/18:0)	Lipid	Sphingomyelins
2127	15506	LC/MS Pos Early	1256	1961	104.107	305	67-48-1	C00114	HMDB00097	538826432	515644672	463936096	418570816	402431872	432766080	249250560	230373392	463607808	456152896	458382176	534208352	457737568	297468640	297417216	347098816	406474990	414009184	1.01854	choline	Lipid	Phospholipid Metabolism
1487	18467	LC/MS Neg	2050	5450	301.217	446284	10-2005-9;10417-94-4	C06428	HMDB01999	14188503	10771118	8654074	16504888	25770246	17282200	5288597	5280140	8916520	11325075	15734810	11653768	13733266	17076372	17466984	9707641	1.29675e+07	1.32018e+07	1.01807	eicosapentaenoate (EPA; 20:5n3)	Lipid	Long Chain Polyunsaturated Fatty Acid (n3 and n6)
2556	36600	LC/MS Pos Late	100001570	1482	478.293	52925130			HMDB11507	779469	643979	783716	566728	577664	699875	387914	634339	663889	686255	593388	673250	926207	617287	654849	349684	634210	645601	1.01796	1-linoleoyl-GPE (18:2)*	Lipid	Lysophospholipid
2172	19130	LC/MS Pos Late	100000657	2365	734.569	452110	63-89-8		HMDB00564	156764384	139399376	149258320	140392448	135085568	157818592	97174696	108778488	156407072	131271584	134195296	137784496	159471184	133505784	133270936	111089664	135583984	137124502	1.01136	1,2-dipalmitoyl-GPC (16:0/16:0)	Lipid	Phosphatidylcholine (PC)
2982	57330	LC/MS Pos Late	100006298	3437	815.7		60037-60-7			74413848	52071436	54514164	52019412	49022308	58220952	26827880	27589896	62457444	47021300	48608416	49762764	56841512	45862864	49850952	38531268	49334987	49867065	1.01079	lignoceroyl sphingomyelin (d18:1/24:0)	Lipid	Sphingomyelins
1416	40605	LC/MS Neg	1143	1062	87.0452	264	109-92-6	C00246	HMDB00039	302599	231005	105624	261118	189535	177502	105291	443514	228709	145145	262228	214582	287627	256689	252036	187234	227024	229281	1.00994	butyrate/isobutyrate (4:0)	Lipid	Short Chain Fatty Acid
2684	52677	LC/MS Pos Late	100009069	2351	700.528				HMDB11343	2601302	2025448	2018695	2437730	2247617	2216685	1686563	1749527	2330186	2.04665e+06	2260899	1966724	2295519	2147345	2281301	1805190	2.12295e+06	2.14173e+06	1.00885	1-(1-enyl-palmitoyl)-2-linoleoyl-GPE (P-16:0/18:2)*	Lipid	Plasmalogen
1477	62850	LC/MS Neg	100020343	5292	223.17	5312409	39039-37-7		HMDB00560	451009	424120	390154	484622	603828	432679	231023	249619	372817	386428	478835	447179	500863	454377	320409	320928	408382	410230	1.00452	tetradecadienoate (14:2)*	Lipid	Long Chain Polyunsaturated Fatty Acid (n3 and n6)
2691	52614	LC/MS Pos Late	100008919	2950	730.574		144371-68-6		HMDB11375	4358536	2896619	2578505	4436116	3319921	3244276	1871715	2119951	4.06544e+06	3521977	3.20731e+06	3018977	3.09519e+06	2727543	2990105	2273707	3.1032e+06	3.11253e+06	1.00301	1-(1-enyl-stearoyl)-2-oleoyl-GPE (P-18:0/18:1)	Lipid	Plasmalogen
1418	32489	LC/MS Neg	926	2713.7	115.076	8892	142-62-1	C01585	HMDB00535	1268216	861350	743986	986272	959957	1102580	800008	1117463	979704	951110	932437	892627	947977	1185750	1006662	955961	979979	981529	1.00158	caproate (6:0)	Lipid	Medium Chain Fatty Acid
2174	52616	LC/MS Pos Late	100008921	2653	762.601		59403-51-9		HMDB07970	72417424	66004436	66502904	63432636	56815136	62149496	42628256	44789520	68173752	55740520	53072720	64254100	67650200	63133704	54325368	47951528	59342476	5.92877e+07	0.999078	1-palmitoyl-2-stearoyl-GPC (16:0/18:0)	Lipid	Phosphatidylcholine (PC)
2931	53013	LC/MS Pos Late	100009272	2623	700.572					11452469	9313014	8547507	10434785	9355549	9971365	5691802	6757963	10103814	8600432	8903739	9378783	9567372	8563106	8728255	7518309	8.94056e+06	8.92048e+06	0.997754	glycosyl-N-palmitoyl-sphingosine (d18:1/16:0)	Lipid	Hexosylceramides (HCER)
3002	52435	LC/MS Pos Late	100008956	2845	799.669					892021	682262	534816	755782	713450	847104	232767	308677	660113	581711	552165	614871	711750	629897	672119	531293	620860	619240	0.997391	sphingomyelin (d18:2/23:0, d18:1/23:1, d17:1/24:1)*	Lipid	Sphingomyelins
3170	5983	LC/MS Neg	272	5040	345.207	5753	50-22-6	C02140	HMDB01547	119913	82446	60248	91281	87604	145423	43608	69955	71576	125093	86489	81863	60238	97758	100799	73385	87559.8	87150.1	0.995322	corticosterone	Lipid	Corticosteroids
2896	44877	LC/MS Pos Late	1518	2893	538.519	5283564	24696-26-2		HMDB04949	18556398	15182490	13486269	20365532	17181716	16467699	7.7038e+06	6352995	19729368	12973972	15053076	15503667	14681733	13663194	12441472	10603567	1.44121e+07	1.43313e+07	0.99439	N-palmitoyl-sphingosine (d18:1/16:0)	Lipid	Ceramides
2397	52235	LC/MS Pos Late	100001872	2565	812.544				HMDB12383	43423956	41768696	42373020	39895160	39018416	41658844	26659458	24493566	43910664	35537648	36695664	39465272	38581492	36019016	35760656	31371028	3.74114e+07	37167680	0.993486	1-stearoyl-2-arachidonoyl-GPS (18:0/20:4)	Lipid	Phosphatidylserine (PS)
2952	57595	LC/MS Pos Late	100015882	3414	756.635					1.00261e+06	818810	1.02171e+06	1160691	1030174	1.04462e+06	488610	509662	1.04767e+06	791009	801896	954568	1.04172e+06	848894	853968	682943	884611	877834	0.992339	glycosyl ceramide (d18:1/20:0, d16:1/22:0)*	Lipid	Hexosylceramides (HCER)
2585	45966	LC/MS Pos Late	100004327	1634	526.314	9547101				859196	964191	711295	650636	544878	440076	329669	337343	966305	458020	620570	746919	712803	409732	441865	437159	604660	599172	0.990922	1-stearoyl-GPS (18:0)*	Lipid	Lysophospholipid
2700	52475	LC/MS Pos Late	100008999	2511	752.559	9547058			HMDB05779	24324028	21678458	21283036	23215688	21616152	23785814	14463108	14939196	25191980	17701844	21028108	19921156	23000534	20884612	19758704	16309974	20663185	20474614	0.990874	1-(1-enyl-stearoyl)-2-arachidonoyl-GPE (P-18:0/20:4)*	Lipid	Plasmalogen
2297	19263	LC/MS Pos Late	1526	2509	718.538	5283496	26662-94-2		HMDB05320	35668908	30863392	26927962	32528292	32667818	32053834	21694172	21593064	32039114	25809450	30266750	28542546	31188708	29820096	29762054	23914464	2.92497e+07	2.89179e+07	0.988657	1-palmitoyl-2-oleoyl-GPE (16:0/18:1)	Lipid	Phosphatidylethanolamine (PE)
2687	52673	LC/MS Pos Late	100009002	2270	724.528				HMDB11352	26846130	20556420	22865706	29775844	24590114	24740096	18688780	16925938	25659254	21840052	21513856	23076892	24089478	25305424	22820620	18547574	2.31236e+07	2.28566e+07	0.988454	1-(1-enyl-palmitoyl)-2-arachidonoyl-GPE (P-16:0/20:4)*	Lipid	Plasmalogen
2408	52448	LC/MS Pos Late	100000641	3206	766.559	5283509				2350431	1563269	1405588	1869861	1744359	1818182	880950	926456	2.07215e+06	1514702	1352051	1508189	1496812	1616249	1.59731e+06	1235277	1.56989e+06	1.54909e+06	0.986754	1-palmitoyl-2-oleoyl-GPG (16:0/18:1)	Lipid	Phosphatidylglycerol (PG)
1675	43761	LC/MS Pos Early	100004542	3160	146.118	227939	1115-90-8			261583	218807	239221	240676	320960	204652	173362	199826	258549	291818	181443	261429	241558	234839	152227	210672	232386	229067	0.985718	2-aminoheptanoate	Lipid	Fatty Acid, Amino
2932	52234	LC/MS Pos Late	100001882	3053	728.604					1115787	1004712	1100482	1304208	1125358	1131862	482677	506740	1140062	862548	878395	1089134	1148630	899346	897035	734033	971478	956148	0.98422	glycosyl-N-stearoyl-sphingosine (d18:1/18:0)	Lipid	Hexosylceramides (HCER)
2991	42459	LC/MS Pos Late	100004329	2002	701.559					5473539	4730902	3765503	4615698	5040435	5015579	2458982	2753751	4821718	4174169	3969197	4518315	4810714	4163426	3586279	3267495	4.2318e+06	4.16391e+06	0.983958	sphingomyelin (d18:2/16:0, d18:1/16:1)*	Lipid	Sphingomyelins
2060	38625	LC/MS Pos Late	100002254	1787	328.321	27902	111-57-9		HMDB13078	248243	228424	292630	244757	192322	212227	262920	207432	301296	218258	186823	172984	378249	185555	216681	195354	236119	231900	0.98213	stearoyl ethanolamide	Lipid	Endocannabinoid
2987	42463	LC/MS Pos Late	100004328	1998	675.544	11433862			HMDB12097	1202226	979195	736140	1108267	1122105	1073207	460477	561793	1.00974e+06	914335	885763	955721	935850	878309	831305	700659	905426	888960	0.981814	sphingomyelin (d18:1/14:0, d16:1/16:0)*	Lipid	Sphingomyelins
1972	53034	LC/MS Neg	100009278	5296	343.228					2582429	2.39119e+06	1392052	3149474	3129914	3132988	1618912	1024658	2165953	2377101	1773746	1079248	1453111	3267865	2132453	3785634	2.3027e+06	2.25439e+06	0.979019	14-HDoHE/17-HDoHE	Lipid	Docosanoid
2927	57443	LC/MS Pos Late	100015744	3858	646.613					6334562	4275063	4631189	5414458	5065954	5323693	2940265	2619441	6047328	4258190	4348951	4.68594e+06	5084580	4216361	3811551	3375278	4.57558e+06	4.47852e+06	0.978788	ceramide (d18:2/24:1, d18:1/24:2)*	Lipid	Ceramides
1997	19398	LC/MS Neg	100000574	4658	353.233	5280363	551-11-1	C00639	HMDB01139	178546	182788	119378	138986	139876	134595	141415	99539	148871	125813	144115	142157	185493	105409	126639	131015	141890	138689	0.977438	prostaglandin F2alpha	Lipid	Eicosanoid
2545	35631	LC/MS Pos Late	100001567	1544	454.293	9547069	53862-35-4		HMDB11503	13671313	11050437	11014408	9719863	10625358	11604724	6698927	6.2157e+06	11622067	10148141	9596858	9774027	11135838	9148077	8948663	8.305e+06	1.00751e+07	9.83483e+06	0.976153	1-palmitoyl-GPE (16:0)	Lipid	Lysophospholipid
2956	57453	LC/MS Pos Late	100015745	3380	808.666					1546461	1111433	1285574	1.18461e+06	1173584	1236892	840631	850651	1266745	1298937	987820	1182050	1267708	1001057	1105209	898114	1.15373e+06	1125955	0.975927	glycosyl ceramide (d18:2/24:1, d18:1/24:2)*	Lipid	Hexosylceramides (HCER)
3067	63	LC/MS Pos Late	266	2707	369.352	11025495	57-88-5	C00187	HMDB00067	21973514	17488820	16037061	18978228	18634136	18318130	9239240	9973615	17894176	14934461	13951146	17471268	15955882	16301759	16655469	13325129	16330343	1.58112e+07	0.968208	cholesterol	Lipid	Sterol
1489	32504	LC/MS Neg	100001181	5571	329.249	6441454	2234-74-4	C16513	HMDB06528	8891764	6240965	5275329	12324284	14764825	10167474	3726496	3397119	7282089	7123934	7.98586e+06	7602524	7.83354e+06	9889867	9665744	5295014	8098532	7.83482e+06	0.967437	docosapentaenoate (DPA; 22:5n3)	Lipid	Long Chain Polyunsaturated Fatty Acid (n3 and n6)
2443	52449	LC/MS Pos Late	100000616	3000	904.591		383907-33-3		HMDB09815	5192172	6570226	5398248	4387565	3498618	3781620	3876297	2877069	5.52307e+06	3869437	3776597	4404182	4645238	4109874	4412773	3677844	4.44773e+06	4.30238e+06	0.96732	1-stearoyl-2-arachidonoyl-GPI (18:0/20:4)	Lipid	Phosphatidylinositol (PI)
2160	53195	LC/MS Pos Late	100009139	1914	754.538				HMDB07883	7906867	6550912	7.09824e+06	6.22459e+06	5747939	6842093	3967091	4.17587e+06	6643486	5987861	5408239	6.67473e+06	7.53875e+06	5290152	5152322	4182282	6.0642e+06	5.85973e+06	0.966282	1-myristoyl-2-arachidonoyl-GPC (14:0/20:4)*	Lipid	Phosphatidylcholine (PC)
2224	42450	LC/MS Pos Late	100001869	2300	810.601	16219824	35418-59-8		HMDB08048	133719712	107439504	108634976	113853304	112407480	122755544	72764664	72095728	117845744	100607816	94369152	110695920	112866256	99715000	97555368	81344256	105458864	101874939	0.966016	1-stearoyl-2-arachidonoyl-GPC (18:0/20:4)	Lipid	Phosphatidylcholine (PC)
1844	15500	LC/MS Pos Early	100000007	1978	162.113	10917	461-05-2	C00318	HMDB00062	323178720	269154720	236086448	224426896	225404432	258865120	173324672	228009808	262727280	215634496	229897184	265924992	257167872	240872880	237542176	162658224	242306352	234053138	0.965939	carnitine	Lipid	Carnitine Metabolism
2255	52710	LC/MS Pos Late	100009131	1969	806.569				HMDB08147	30261716	24053610	23847968	22803124	20639276	26502772	15433409	17163362	26784360	20523876	20936818	22839248	26413276	20256366	19773412	16893644	2.25882e+07	21802625	0.965224	1-linoleoyl-2-arachidonoyl-GPC (18:2/20:4n6)*	Lipid	Phosphatidylcholine (PC)
2900	54979	LC/MS Pos Late	1547	3392	566.551	5283565	104404-17-3		HMDB04950	2885188	2310510	1943796	2971762	2468240	2275516	785194	850246	2774707	1612869	1898345	2334527	2172731	2083930	1518348	1498846	2.06131e+06	1.98679e+06	0.963849	N-stearoyl-sphingosine (d18:1/18:0)*	Lipid	Ceramides
2925	57440	LC/MS Pos Late	100015755	3920	594.582					1207576	943898	954390	1293892	1049456	1173887	344773	250569	1215322	762798	870934	935257	881507	909499	701535	663860	902305	867589	0.961525	ceramide (d18:1/20:0, d16:1/22:0, d20:1/18:0)*	Lipid	Ceramides
1724	36768	LC/MS Neg	100001451	2071	158.082	4737557	24003-66-5		HMDB00927	138551	127279	116185	130470	150605	147713	66396	103438	131846	112026	97153	133811	89931	169324	140981	67527	122580	117825	0.961211	valerylglycine (C5)	Lipid	Fatty Acid Metabolism (Acyl Glycine)
2135	37455	LC/MS Pos Early	100001620	659	216.063	123874	33049-08-0	C01233	HMDB00114	40224164	36831032	31750206	35083236	30578024	32280520	26232208	35140560	33629936	28825068	34206204	33415188	30111102	37004120	37409584	22371398	3.3515e+07	32121575	0.958424	glycerophosphoethanolamine	Lipid	Phospholipid Metabolism
2332	52609	LC/MS Pos Late	100008906	2485	744.554	9546757	768593			25067188	24469266	18359084	25573110	25823772	24578872	16671868	17824724	24331964	20513210	20788026	21789148	22440530	21961238	21863352	17007582	2.2296e+07	2.13369e+07	0.956983	1,2-dioleoyl-GPE (18:1/18:1)	Lipid	Phosphatidylethanolamine (PE)
2394	19265	LC/MS Pos Late	100000639	3000	790.559	9547087			HMDB10163	18276504	17098124	15652914	24551104	17664052	16097670	11198496	11899422	21669662	14147775	15289186	15542467	15609438	18964292	14628083	10802512	1.65548e+07	1.58317e+07	0.95632	1-stearoyl-2-oleoyl-GPS (18:0/18:1)	Lipid	Phosphatidylserine (PS)
2395	53009	LC/MS Pos Late	100000642	2689	788.544	9547091	322647-11-0			15512367	15422727	14252123	14655753	12731298	13542423	11143590	11509722	15244278	13130912	12407086	13053659	14072469	12807957	12372774	10844309	1.35963e+07	1.29917e+07	0.955534	1-stearoyl-2-linoleoyl-GPS (18:0/18:2)	Lipid	Phosphatidylserine (PS)
1961	38309	LC/MS Neg	143	4745	155.108	1693	75899-68-2;128946-65-6		HMDB04362	130140	195144	89707	150864	164875	161783	81341	125403	191508	75217	117642	112124	105303	156377	155577	135515	137407	131158	0.95452	4-hydroxynonenal	Lipid	Fatty Acid, Oxidized
2343	53189	LC/MS Pos Late	100009222	2030	764.523				HMDB09102	8911758	7603032	7.69092e+06	6.67297e+06	6317951	6.92939e+06	4886156	5290606	7739554	6441600	6552960	6.75068e+06	7.71735e+06	5446880	5848868	5251337	6.78785e+06	6.46865e+06	0.952976	1-linoleoyl-2-arachidonoyl-GPE (18:2/20:4)*	Lipid	Phosphatidylethanolamine (PE)
2827	54949	LC/MS Pos Late	100010928	2450	682.54					2387429	2012059	2708045	3469500	5359187	3238948	1508536	1282303	1920748	1.60954e+06	3163576	2544063	3091970	3432069	2923036	2244122	2.74575e+06	2.61614e+06	0.952796	linoleoyl-docosahexaenoyl-glycerol (18:2/22:6) [1]*	Lipid	Diacylglycerol
2314	42448	LC/MS Pos Late	100001856	2858	746.569				HMDB08993	26218116	21431382	20144060	27938090	23181678	22908882	14303489	14998562	24263818	18801798	22262530	20323864	21223528	22093872	19051484	15015270	2.13905e+07	2.03795e+07	0.952736	1-stearoyl-2-oleoyl-GPE (18:0/18:1)	Lipid	Phosphatidylethanolamine (PE)
3321	18494	LC/MS Neg	1629	5250	498.289	387316	6009-98-9	C05465	HMDB00951	459038	232204	113012	262651	334791	269103	48235	81050	238113	227501	221021	262767	114951	203249	251424	186081	225010	213138	0.947238	taurochenodeoxycholate	Lipid	Primary Bile Acid Metabolism
2993	37529	LC/MS Pos Late	100002106	2167	729.591	6443882	108392-10-5		HMDB12101	451805	410395	472848	637887	550115	503412	245574	274073	572729	270348	360226	413799	365203	602391	322867	437912	443264	418184	0.943421	sphingomyelin (d18:1/18:1, d18:2/18:0)	Lipid	Sphingomyelins
2908	57372	LC/MS Pos Late	100015624	3911	620.598					1428455	1069790	873085	1216566	1210896	1338314	534731	393850	1394772	821731	1.02605e+06	1111319	828480	794565	871674	760484	1.00821e+06	951134	0.943388	N-behenoyl-sphingadienine (d18:2/22:0)*	Lipid	Ceramides
2156	19258	LC/MS Pos Late	100000672	2147	706.538	129657	69525-80-0		HMDB07869	26290342	20762508	22347316	26222046	23275124	22822912	22413456	21747626	26388128	22731468	20263784	21190452	24501950	22459286	19987480	17726118	2.32352e+07	2.19061e+07	0.942799	1-myristoyl-2-palmitoyl-GPC (14:0/16:0)	Lipid	Phosphatidylcholine (PC)
2973	52434	LC/MS Pos Late	100008954	2290	705.591	9939965				11093587	8081639	7118923	10417563	8.20495e+06	9066946	3914148	4454700	8544753	6582666	7.78168e+06	7278574	7296138	8045688	7139561	6069383	7.79406e+06	7.3423e+06	0.942039	palmitoyl dihydrosphingomyelin (d18:0/16:0)*	Lipid	Dihydrosphingomyelins
3008	62984	LC/MS Pos Late	100021162	2207	661.528					148034	120167	131585	116350	113788	138577		77777	145185	121896	99619	108547	115796	116200		87826	120897	113581	0.939489	palmitoyl-sphingosine-phosphoethanolamine (d18:1/16:0)	Lipid	Ceramide PEs
2333	52687	LC/MS Pos Late	100009078	2270	742.538	9546753			HMDB05349	20778834	15088344	18016812	16920056	15949467	17466064	14691937	14476985	17248276	15614530	14315039	14710501	17924380	15296588	16280216	13441800	1.66736e+07	1.56039e+07	0.935848	1-oleoyl-2-linoleoyl-GPE (18:1/18:2)*	Lipid	Phosphatidylethanolamine (PE)
3346	12261	LC/MS Neg	1668	5257.4	498.289	2733768	207737-97-1	C05463	HMDB00896	365808	177215	110361	164705	180292	219902	50465	86943	140934	134124	159463	164564	123757	270937	175668	94938	169461	158048	0.93265	taurodeoxycholate	Lipid	Secondary Bile Acid Metabolism
1892	22053	LC/MS Neg	100000997	4634.7	187.134	26612	5561-87-5		HMDB02203	36605		54702	74405	72439	45031	35793	36749		53866	58669	28721	35076	49772	47837	57751	50817.7	47384.6	0.932442	3-hydroxydecanoate	Lipid	Fatty Acid, Monohydroxy
1900	61843	LC/MS Neg	100019966	5508	297.243					783227	472518	284271	552687		590401	329945	274134	488685	441545	371937		314439	752670	404850	282505	469598	436662	0.929863	3-hydroxyoleate*	Lipid	Fatty Acid, Monohydroxy
2889	1759	LC/MS Pos Late	922	3526	568.566	5283573	2304-80-5			419332	445779	155998	190797	375860	298121						385776	359087	310294	112130		314314	291822	0.928439	N-stearoyl-sphinganine (d18:0/18:0)*	Lipid	Dihydroceramides
2182	54812	LC/MS Pos Late	100009154	2034	756.554				HMDB07974	41913740	25973312	27674202	28283842	30459094	31332580	19489354	20039640	29224754	26208616	26125490	23927362	27805610	24916756	27762606	22504364	2.81457e+07	2.60594e+07	0.925876	1-palmitoyl-2-gamma-linolenoyl-GPC (16:0/18:3n6)*	Lipid	Phosphatidylcholine (PC)
2906	57416	LC/MS Pos Late	100015609	2490	536.504					1462511	1062296	874751	1679852	1471166	1386953	689782	442878	1505098	904398	1146375	1084484	920671	1090344	847510	865873	1.13377e+06	1.04559e+06	0.922225	N-palmitoyl-sphingadienine (d18:2/16:0)*	Lipid	Ceramides
2981	52436	LC/MS Pos Late	100008955	3200	801.684				HMDB12105	2139999	1643276	1.59756e+06	1.60923e+06	1.4683e+06	1655552	637468	775639	1510587	1172548	1198163	1338855	1594951	1277082	1417581	1113262	1.44088e+06	1.32788e+06	0.921576	tricosanoyl sphingomyelin (d18:1/23:0)*	Lipid	Sphingomyelins
2179	42446	LC/MS Pos Late	1537	2160	758.569	5287971	40811-94-7		HMDB07973	218815808	152256416	159231104	180623904	183058464	200633584	139018928	139613776	173563184	158353328	156761280	156185808	169205984	150135600	152649280	145482032	171656498	157792062	0.919232	1-palmitoyl-2-linoleoyl-GPC (16:0/18:2)	Lipid	Phosphatidylcholine (PC)
2995	48490	LC/MS Pos Late	100006290	2685	759.638				HMDB12102	8890594	7.0708e+06	6602976	9346865	7.83137e+06	8.20878e+06	3067551	2950349	7537369	5328100	5788546	6733872	6160161	7018917	6176282	4824910	6.74616e+06	6.19602e+06	0.918451	sphingomyelin (d18:1/20:0, d16:1/22:0)*	Lipid	Sphingomyelins
1504	32415	LC/MS Neg	100001182	6034	335.296	5282807	7370-49-2	C16533	HMDB61714	4.06509e+06	2403231	2791051	4559179	4766375	3350026	1.91566e+06	1672339	2191335	2733405	2750177	4290440	2636602	3609167	2982990	2246040	3.19037e+06	2.93002e+06	0.918395	docosadienoate (22:2n6)	Lipid	Long Chain Polyunsaturated Fatty Acid (n3 and n6)
2992	52615	LC/MS Pos Late	100008920	2312	717.591		121999-64-2			792557	783376	668125	874646	709562	888328	313447	302119	724377	478219	522398	683606	690294	675371	607742	512598	666520	611826	0.91794	sphingomyelin (d18:1/17:0, d17:1/18:0, d19:1/16:0)	Lipid	Sphingomyelins
2134	34410	LC/MS Pos Early	100001407	707	447.068	123727	72842-05-8	C00570	HMDB01564	5187631	3858758	3535055	2927706	3914974	3062241	2799774	2765073	3566704	2754401	3754370	2492326	3.65501e+06	3533346	3073235	2909229	3.5064e+06	3.21733e+06	0.917558	CDP-ethanolamine	Lipid	Phospholipid Metabolism
1431	33968	LC/MS Neg	100001232	5224	197.155	5312378	2430-94-6		HMDB00529	379840	228777	239416	354555	341779	365596	192921	231091	232192	263799	361872	247910	357317	259023	223377	185044	291747	266317	0.912835	5-dodecenoate (12:1n7)	Lipid	Medium Chain Fatty Acid
2409	52628	LC/MS Pos Late	1543	2730	764.544		322647-44-9		HMDB10575	1756443	1873199	1400486	1205722	1304762	1523177	1145585	1267763	1596002	1141717	1060764	1557485	1710573	1329926	1132666	912641	1.43464e+06	1.30522e+06	0.909789	1-palmitoyl-2-linoleoyl-GPG (16:0/18:2)	Lipid	Phosphatidylglycerol (PG)
1869	37073	LC/MS Neg	100001723	1920	131.071	99824	6064-63-7		HMDB01624	32140	38222	58309	100807	38446	35315	62126	59518	40559	46238	90702	33976	66033	31900	34993	41128	53110.4	48191.1	0.907377	alpha-hydroxycaproate	Lipid	Fatty Acid, Monohydroxy
2293	57341	LC/MS Pos Late	100009204	2498	692.523	445468			HMDB08923	2338256	2.04957e+06	1.94423e+06	1.82918e+06	1863248	2108311	1616744	1521692	2053967	1537847	1773343	1696784	1968158	1720207	1699164	1398477	1.9089e+06	1.73099e+06	0.9068	1,2-dipalmitoyl-GPE (16:0/16:0)*	Lipid	Phosphatidylethanolamine (PE)
1873	42489	LC/MS Neg	100004089	4840	187.134	21488	5393-81-7			49897	56992	53808	49148	52170	45248		66192		50682	63495	52060	43875	44022	39412	44857	53350.7	48343.3	0.906141	2-hydroxydecanoate	Lipid	Fatty Acid, Monohydroxy
2978	62851	LC/MS Pos Late	100021000	2056	719.57					504262	531395	296802	1690281	806246	463684	237510	219452	951276	280881	625807	405863	316375	832768		351463	593704	537776	0.905798	hydroxypalmitoyl sphingomyelin (d18:1/16:0(OH))	Lipid	Sphingomyelins
2980	48492	LC/MS Pos Late	100006294	3083	787.669				HMDB12103	92354408	56067428	53014808	64597636	58131476	73645960	21230700	25712922	59808156	50516908	46341120	51807852	49781220	48476880	54903852	40667696	5.55944e+07	5.0288e+07	0.904551	behenoyl sphingomyelin (d18:1/22:0)*	Lipid	Sphingomyelins
2985	57479	LC/MS Pos Late	100015789	2215	809.653					302996	320310	338787	268098	324410	346489	282678	492225		242892	233535	270163	297647	617245	259547	193660	334499	302098	0.903137	sphingomyelin (d18:2/24:2)*	Lipid	Sphingomyelins
2888	52604	LC/MS Pos Late	100009028	3090	540.535	5283572	5966-29-0		HMDB11760	1935441	1.86824e+06	1548845	1.98016e+06	1.71616e+06	1.54086e+06	775196	651288	1.75652e+06	1153713	1326045	1482223	1722644	1378942	1117967	907510	1.50202e+06	1.3557e+06	0.902579	N-palmitoyl-sphinganine (d18:0/16:0)	Lipid	Dihydroceramides
3374	39378	LC/MS Neg	100002912	5025	498.289	9848818	14605-22-2		HMDB00874	132991	52186	29017	54660	83868	76971			60662	53121	63492	86999	38396	90283	91419	31686	71615.5	64507.2	0.900744	tauroursodeoxycholate	Lipid	Secondary Bile Acid Metabolism
1832	52984	LC/MS Pos Early	100009271	2340	248.149					9097001	4.05452e+06	2386754	6500134	5.85878e+06	5643872	4999654	5448538	7585659	5554222	4584425	4405348	2754057	5581930	5203431	3835595	5.49866e+06	4.93808e+06	0.898053	(S)-3-hydroxybutyrylcarnitine	Lipid	Fatty Acid Metabolism (Acyl Carnitine, Hydroxy)
2989	52433	LC/MS Pos Late	100006314	2082	689.559		121999-58-4			632291	527906	556837	632984	610162	535491	298596	306257	571630	447904	394640	442837	481764	470442	469661	391512	512566	458799	0.895103	sphingomyelin (d17:1/16:0, d18:1/15:0, d16:1/17:0)*	Lipid	Sphingomyelins
3314	18497	LC/MS Neg	1648	5150	514.284	6675	145-42-6	C05122	HMDB00036	463306	221661	91524	196304	250058	251550		31898	162864	177740	253492	246199	80277	238106	266013	115898	215186	192574	0.894918	taurocholate	Lipid	Primary Bile Acid Metabolism
1840	63358	LC/MS Pos Late	100021141	961	332.243				HMDB61636	117100	67256	114053	146627	85086	79996		87141	113496	139537	94119	71838	69005	64212		69145	99608.4	88764.6	0.891135	3-hydroxydecanoylcarnitine	Lipid	Fatty Acid Metabolism (Acyl Carnitine, Hydroxy)
2138	40406	LC/MS Pos Early	100003397	2100	76.0757	1145	1184-78-7	C01104	HMDB00925	1058153	519527	546763	550778	436082	535371	207113	779117	715282	621089	754084	564444	395664	410389	344000	319575	579113	515566	0.890268	trimethylamine N-oxide	Lipid	Phospholipid Metabolism
2202	52683	LC/MS Pos Late	100009075	2003	756.554				HMDB08006	24513732	19319928	17933928	20904468	19770322	21991616	13290234	14835645	18753438	15886971	17265744	16398261	18704314	17859246	16464918	13811893	1.907e+07	1.68931e+07	0.885848	1-palmitoleoyl-2-linoleoyl-GPC (16:1/18:2)*	Lipid	Phosphatidylcholine (PC)
2299	42449	LC/MS Pos Late	100001870	2275	716.523	9546747			HMDB05322	23049400	15931445	18477160	17753024	16948256	18619360	14934800	14172326	16999978	15677094	14438559	14489402	17963348	15710669	15430112	13022846	1.74857e+07	15466501	0.884522	1-palmitoyl-2-linoleoyl-GPE (16:0/18:2)	Lipid	Phosphatidylethanolamine (PE)
2724	43847	LC/MS Pos Early	100000258	580	173.021	754	29849-82-9	C00093	HMDB00126	26140178	22830536	20987234	25223452	31283488	20745624	6.10652e+06	2660820	18327122	24763164	19570808	22147160	10178580	11343320	8520813	22663892	1.94972e+07	1.71894e+07	0.881631	glycerol 3-phosphate	Lipid	Glycerolipid Metabolism
2047	57393	LC/MS Neg	1261	5175	279.197	5283141	54397-84-1	C20388	HMDB12535	1307810	1531742	897688	694530	825611	751750	526219	569936	791775	816006	626601	1010219	912698	752931	599829	738950	888161	781126	0.879487	12-HHTrE	Lipid	Eicosanoid
1843	36747	LC/MS Pos Early	100001662	2052	146.118	134	6249-56-5	C01181	HMDB01161	20137804	17156058	14708139	11021811	12305372	13896654	8680752	10700436	14424452	12053071	13258840	14593396	12504775	10923853	9164240	8039446	1.35759e+07	1.18703e+07	0.874364	deoxycarnitine	Lipid	Carnitine Metabolism
1878	35675	LC/MS Neg	100001579	5511.2	271.228	92836	764-67-0		HMDB31057	1735974	1307520	990448	2.08587e+06	1384208	1350665	783319	786045	1.40445e+06	1116290	924413	1276581	890468	1351956	1197809	933317	1.30301e+06	1.13691e+06	0.872528	2-hydroxypalmitate	Lipid	Fatty Acid, Monohydroxy
2133	1600	LC/MS Neg	1026	638	140.012	1015	1071-23-4	C00346	HMDB00224	63240508	54805584	60686716	65622544	54977928	62378748	53185804	62548704	55293284	47406648	55446568	52608328	51586380	49692000	48666744	49654964	59680817	5.12944e+07	0.859478	phosphoethanolamine (PE)	Lipid	Phospholipid Metabolism
2216	52452	LC/MS Pos Late	100008980	2380	786.601					125434160	110421240	104238336	116547136	114483016	127104208	76213216	77853904	100398136	87324952	93194176	92171768	97970056	90824368	94804824	74184080	106536902	91359045	0.857534	1-stearoyl-2-linoleoyl-GPC (18:0/18:2)*	Lipid	Phosphatidylcholine (PC)
2129	34418	LC/MS Pos Early	1220	725	489.115	13804	33818-15-4	C00307	HMDB01413	12641321	8917959	9934559	8975378	8694566	9232543	5482993	7086857	7243656	7622245	8163844	8995923	7610665	7762352	7181320	6070963	8870772	7581371	0.854646	CDP-choline	Lipid	Phospholipid Metabolism
2882	17769	LC/MS Pos Late	313	1413	302.305	3126	3102-56-5	C00836	HMDB00269	781916	574898	757734	620825	773343	790235	443787	483093	553914	678047	516881	499050	592870	564171	555048	500083	653229	557508	0.853465	sphinganine	Lipid	Sphingolipid Synthesis
3033	17747	LC/MS Pos Late	297	1393	300.29	5353955	123-78-4	C00319	HMDB00252	3772110	2253113	2933042	3478371	3665130	3860546	2496078	2704312	2.83432e+06	2728016	2644161	2113572	2332226	2.90738e+06	3360723	2535821	3.14534e+06	2.68203e+06	0.852699	sphingosine	Lipid	Sphingosines
3325	33983	LC/MS Neg	100001250	4774	514.284	168408	25696-60-0		HMDB00932	378468	84002		88174	224622	219458			203426	95244	232973	142730	33016	233179	305861	105725	198945	169019	0.849579	tauro-beta-muricholate	Lipid	Primary Bile Acid Metabolism
2040	37536	LC/MS Neg	100002167	5326	319.228	5312983	71030-37-0;73837-14-6		HMDB06111	4243210	5319902	2031620	4939704	3009755	4579044	3992151	1267309	3711480	3.84334e+06	1.81889e+06	1853782	1936769	2749693	1294496	7720874	3.67284e+06	3.11616e+06	0.848435	12-HETE	Lipid	Eicosanoid
1801	35160	LC/MS Pos Late	100001501	1423	426.358	6441392	38677-66-6		HMDB05065	318610	318957	277771	407671	409249	213538	98432	208818	205474	439283	169227	227777	225729	232948	119628	270795	281631	236358	0.839247	oleoylcarnitine (C18:1)	Lipid	Fatty Acid Metabolism (Acyl Carnitine, Monounsaturated)
1855	53260	LC/MS Pos Late	100009331	1449	368.352					94121	90660	63104		71347	106467			74637	66960	69002	72716	82416	61533			85139.8	71210.7	0.836397	oleoylcholine	Lipid	Fatty Acid Metabolism (Acyl Choline)
2341	53174	LC/MS Pos Late	100009217	2083	740.523	9546812			HMDB09093	2248943	1674848	1911497	1719096	1630632	1948388	1728884	1.8592e+06	1.94617e+06	1606055	1418256	1346673	1776503	1537395	1426562	1225208	1.84019e+06	1.53535e+06	0.834347	1,2-dilinoleoyl-GPE (18:2/18:2)*	Lipid	Phosphatidylethanolamine (PE)
2239	52453	LC/MS Pos Late	100008981	2165	784.585					30762304	21497978	23667006	30136124	30255250	28763280	21676336	23600826	23226140	24333320	22497268	19979884	22411332	22369754	20092352	20077768	26294888	2.18735e+07	0.831853	1-oleoyl-2-linoleoyl-GPC (18:1/18:2)*	Lipid	Phosphatidylcholine (PC)
2059	38165	LC/MS Neg	1489	6300	298.275	4671	544-31-0	C16512	HMDB02100	2207090	1706812	1802119	1.68732e+06	1545105	1885737	1428570	1639397	1263217	1474868	1064726	1758780	1372298	1591348	1650433	1259860	1.73777e+06	1.42944e+06	0.822572	palmitoyl ethanolamide	Lipid	Endocannabinoid
2757	48675	LC/MS Neg	100006352	6050	309.222				HMDB11557							212500		39857	79558	240329	289339	188678		290601	91918	212500	174326	0.820356	2-docosahexaenoylglycerol (22:6)*	Lipid	Monoacylglycerol
2975	57473	LC/MS Pos Late	100009027	2362	733.622				HMDB12087	1626668	1063738	939519	1347636	1206113	1476755	250350	281664	1027786	555513	905072	817618	795036	1129910	884713	575112	1.02406e+06	836345	0.816699	sphingomyelin (d18:0/18:0, d19:0/17:0)*	Lipid	Dihydrosphingomyelins
2974	57331	LC/MS Pos Late	100009026	3150	789.684				HMDB12091	1.63892e+06	852621	924139	1.01138e+06	928687	1177733	293387	407067	954677	615916	735131	603914	777687	779433	831124	593857	904242	736467	0.814459	behenoyl dihydrosphingomyelin (d18:0/22:0)*	Lipid	Dihydrosphingomyelins
1924	37752	LC/MS Neg	100002196	5275	295.228					4009015	2.67789e+06	1491995	2722627	2.9528e+06	2.98422e+06	2331096	1941739	2407892	2444055	2061710	2400966	1630913	2341376	1745629	2044645	2.63892e+06	2.13465e+06	0.808909	13-HODE + 9-HODE	Lipid	Fatty Acid, Monohydroxy
1809	57518	LC/MS Pos Late	100015837	1353	448.342					283095	210419	185750	185196	273199	148608	111113	207718	167097	188249	144623	169218	214424	141880	115920	155334	200637	162093	0.807891	arachidonoylcarnitine (C20:4)	Lipid	Fatty Acid Metabolism (Acyl Carnitine, Polyunsaturated)
1604	18362	LC/MS Neg	2029	1276	187.098	2266	123-99-9	C08261	HMDB00784	288333	244317	220256	203191	220523	214780	489833	306855	269465	207927	190942	238604	211254	273637	200821	163696	273511	219543	0.802685	azelate (C9-DC)	Lipid	Fatty Acid, Dicarboxylate
1895	32457	LC/MS Neg	100001112	5175	215.165	94216	53941-38-1		HMDB00387	101267	71173	67944	127439	116721	93587	44776	71416	84852	73249	53865	71739	59017		62808	80368	86790.4	69414	0.799789	3-hydroxylaurate	Lipid	Fatty Acid, Monohydroxy
2128	34396	LC/MS Pos Early	267	700	184.073	1014	72556-74-2	C00588	HMDB01565	458800704	437679136	400339520	415339616	334167552	345903040	329011872	336587232	321872320	277739328	386576320	356973696	311642336	290488416	261133536	233832464	382228584	305032302	0.798036	phosphocholine	Lipid	Phospholipid Metabolism
2318	52446	LC/MS Pos Late	100008976	2522	744.554	9546749			HMDB08994	27358412	23646836	25988194	25237294	22484164	28888300	19112716	16571206	21532076	15630048	19970596	17913308	22141692	19409208	18356032	14552242	2.36609e+07	1.86882e+07	0.789833	1-stearoyl-2-linoleoyl-GPE (18:0/18:2)*	Lipid	Phosphatidylethanolamine (PE)
2926	57437	LC/MS Pos Late	100015727	3850	620.598					189347	77679	178051	270625	351651	182245	38129.6	26342	150962	51834.7	113789	150206	158929	113041	196577	90737	164259	128259	0.780838	ceramide (d16:1/24:1, d18:1/22:1)*	Lipid	Ceramides
2250	52603	LC/MS Pos Late	100008903	2006	782.569	5288075	998-06-1		HMDB08138	22107618	15238464	16622580	15664202	16348094	17783244	15377151	13334201	15593210	12728189	13154220	11829931	14087894	12827089	12604997	9663825	1.65594e+07	1.28112e+07	0.773647	1,2-dilinoleoyl-GPC (18:2/18:2)	Lipid	Phosphatidylcholine (PC)
3097	33997	LC/MS Pos Late	100001269	2873	383.367	173183	474-62-4	C01789	HMDB02869	174190	124591	219915	156942	153950	153661			138707	87169	114655	140597	127084		143413	79279	163875	118701	0.724337	campesterol	Lipid	Sterol
1488	57658	LC/MS Neg	100015797	5514	315.233	11998573	24257-10-1			242917	154010	78778	448469	425760	334228				177091	208614	150870		354151	222975	103612	280694	202886	0.7228	heneicosapentaenoate (21:5n3)	Lipid	Long Chain Polyunsaturated Fatty Acid (n3 and n6)
2994	57475	LC/MS Pos Late	100015787	2330	745.622					135209	103625	96791	127067	147104	155129			75287		78632	78434	117745	102155	88835		127488	90181.3	0.707374	sphingomyelin (d18:1/19:0, d19:1/18:0)*	Lipid	Sphingomyelins
2056	38102	LC/MS Neg	1137	6450	324.291	5283454	11-58-0;111-58-0		HMDB02088	880984	654372	567809	787218	742384	790074	356123	332792	430481	485662	338250	502467	416696	592108	516332	327159	638970	451144	0.70605	oleoyl ethanolamide	Lipid	Endocannabinoid
1890	22001	LC/MS Neg	100000773	3446	159.103	26613	88930-08-9		HMDB01954	47321	43744	49615	60653	65292	52014	96921	81921	43436	39095	59448	35663	48653	42575	35468	44943	62185.1	43660.1	0.702099	3-hydroxyoctanoate	Lipid	Fatty Acid, Monohydroxy
2922	57432	LC/MS Pos Late	100015735	2477	510.488					174487	128927	122802	233839	154425	126985			171148	102747	100902	101461	132421	79841	72670	108463	156911	108707	0.692792	ceramide (d18:1/14:0, d16:1/16:0)*	Lipid	Ceramides
2079	52608	LC/MS Neg	100006726	6150	322.275	5283446	68171-52-8		HMDB12252	600775	329051	349172	484091	449220	492335	174349	173637	219879	240359	188712	340847	197705	380963	331925	201773	381579	262770	0.68864	linoleoyl ethanolamide	Lipid	Endocannabinoid
2998	52495	LC/MS Pos Late	100009025	2793	773.653					290895	241559	199256	226165	242351	245163			167035	139034	75477	198635	172447	202275	163593	124206	240898	155338	0.644827	sphingomyelin (d18:1/21:0, d17:1/22:0, d16:1/23:0)*	Lipid	Sphingomyelins
1881	17945	LC/MS Neg	1239	5695	299.259	69417	629-22-1	C03045		753040	714139	733355	469588	332039	340115	167628	258000	286140	389174	169167	237377		343399	320424	259715	470988	286485	0.608264	2-hydroxystearate	Lipid	Fatty Acid, Monohydroxy
1870	61827	LC/MS Neg	100019960	2900	145.087	2750949				63490	41571	32023	40449	26567	32307	162532	145860	44737	36979	34044	52991	28557	36923	36284	32905	68099.9	37927.5	0.556939	2-hydroxyheptanoate*	Lipid	Fatty Acid, Monohydroxy
2976	57476	LC/MS Pos Late	100015786	2600	761.653					406978	169575	178274	341379	223787	288468			196738	115988	184572	75943		204894	145407	79949	268077	143356	0.534757	sphingomyelin (d18:0/20:0, d16:0/22:0)*	Lipid	Dihydrosphingomyelins

## Sheet: Table S10_others
PATHWAY SORTORDER	COMP ID	PLATFORM	CHEMICAL ID	RI	MASS	PUBCHEM	CAS	KEGG	Group/HMDB	WT1L	WT2L	WT3L	WT4L	WT5L	WT6L	WT7L	WT8L	KO1L	KO2L	KO3L	KO4L	KO5L	KO6L	KO7L	KO8L	WT Avg	KO Avg	KO/WT	BIOCHEMICAL	SUPER PATHWAY	SUB PATHWAY
4055	52442	LC/MS Neg	100002733	1150	362.051	444571				189019	55928			29311			217869	97472		236819		335377	413786	476500		123032	311991	2.53586	guanosine 2'-monophosphate (2'-GMP)*	Nucleotide	Purine Metabolism, Guanine containing
4069	39764	LC/MS Neg	106	750	323.029	101543	35170-0-7;35170-03-7	C01368		1105624	567738	403930	320256	479461	460504	278176	2726520	463098	622809	1913534	539077	3427250	2070062	2239418	247137	792776	1.4403e+06	1.81678	uridine 3'-monophosphate (3'-UMP)	Nucleotide	Pyrimidine Metabolism, Uracil containing
4071	37137	LC/MS Neg	75	1090	305.018	439715	40632-52-8	C02355	HMDB11640	327956				100026	56275	72236	651238	39858	238390	578977		321214	523151	570361		241546	378658	1.56764	uridine-2',3'-cyclic monophosphate	Nucleotide	Pyrimidine Metabolism, Uracil containing
873	41370	LC/MS Pos Early	100003588	2898	223.108	98207	721-90-4		HMDB28995	2731136	2232730	1.78534e+06	1306024	1404127	1802235	803796	3456161	2284379	1635612	2909263	3247181	3.44003e+06	3885286	4549750	849077	1.94019e+06	2.85007e+06	1.46896	phenylalanylglycine	Peptide	Dipeptide
980	40475	LC/MS Pos Early	100003641	2444	175.108	136487	686-43-1		HMDB29127	9328310	6840131	5860539	4784519	5080961	5916311	2258255	11761081	7861096	4135546	9589830	10866398	10716901	13929240	14977461	3242084	6.47876e+06	9.41482e+06	1.45318	valylglycine	Peptide	Dipeptide
3992	3108	LC/MS Neg	208	680	426.022	6022	20398-34-9	C00008	HMDB01341	691668	489779	533495	261582	200098		299767	481132	469571	727961	635859	665421	562949				422503	612352	1.44934	ADP	Nucleotide	Purine Metabolism, Adenine containing
3978	15136	LC/MS Neg	100000299	1075	283.068	64959	146-80-5	C01762	HMDB00299	4966336	6443054	4682972	1869153	2189732	1986285	464713	725630	4235665	4673803	4275946	8.0209e+06	5412572	2580219	2654375	1325603	2.91598e+06	4.14739e+06	1.42229	xanthosine	Nucleotide	Purine Metabolism, (Hypo)Xanthine/Inosine containing
800	40008	LC/MS Neg	100003169	1992	187.109	342532	868-28-0		HMDB28907	902800	712531	323338	540352	580609	620821	231544	751681	786152	557503	826301	936482	824999	1131645	1110870	219600	582959	799194	1.37093	isoleucylglycine	Peptide	Dipeptide
4145	52741	LC/MS Neg	100009058	1688	549.088	102258	2415-43-2			98655	29298	19288	32352	44088	45302		50620	43933	56491	92030	34146	57191	69269	80527		45657.6	61941	1.35664	(3'-5')-uridylyluridine	Nucleotide	Dinucleotide
4143	62398	LC/MS Neg	100020729	1591	548.104					40924	23311			29036	18588		19848	24298	27690	43298		31930	37222	47426		26341.4	35310.7	1.3405	(3'-5')-uridylylcytidine*	Nucleotide	Dinucleotide
839	40020	LC/MS Pos Early	100003196	3370	260.197	4682588	7369-79-1		HMDB28955	352083	281023	264174	57430	162564	148816	30338	487159	212242	176040	273106	260213	412570	434287	570477	49610	222948	298568	1.33918	lysylleucine	Peptide	Dipeptide
868	41374	LC/MS Pos Early	100003589	2909	237.123	5488196	3918-87-4			706322		345260		350885	323730		3261422	548932		949241	655155	1.63402e+06	2529475	2863854	93984	997524	1.32495e+06	1.32824	phenylalanylalanine	Peptide	Dipeptide
3994	35142	LC/MS Neg	100001449	1245	346.056	41211	84-21-9	C01367	HMDB03540	3033536	514185	516282	1219701	2494405	1714692	1368016	3069464	1748279	2905517	4928702	497501	2296856	2284364	2449722	1.04831e+06	1.74129e+06	2.26991e+06	1.30358	3'-AMP	Nucleotide	Purine Metabolism, Adenine containing
3981	48351	LC/MS Pos Early	100001409	1430	283.104	65095	20245-33-4		HMDB02721	393813	336737	308409	272847	320302	233788	174557	206060	458431	426069	307612	497297	386570	202716	340954	282877	280814	362816	1.29201	N1-methylinosine	Nucleotide	Purine Metabolism, (Hypo)Xanthine/Inosine containing
4036	1573	LC/MS Neg	1099	1662	282.084	6802	118-00-3	C00387	HMDB00133	12504491	6880965	7510476	7719128	8045028	6767271	2564916	6028470	11335771	4763306	7569820	12197399	9390334	11896874	10835800	5179418	7.25259e+06	9.14609e+06	1.26108	guanosine	Nucleotide	Purine Metabolism, Guanine containing
5772	64328	LC/MS Neg	100021918	5749	205.16		96-76-4			26069518	15463492	14601733	20032772	18617696	20031336	7.16001e+06	8280652	22459018	21267800	13970106	21810608	29020416	22601730	20587936	10860318	1.62822e+07	2.03222e+07	1.24813	2,4-di-tert-butylphenol	Xenobiotics	Chemical
4053	41916	LC/MS Pos Early	100003423	881	348.07	4480652	102814-03-9			223002	205348	161451	100260	132378	115424	75616	1.53088e+06	114261	118525	190032	146658	840988	744151	933755	77549	318045	395740	1.24429	2'-deoxyguanosine 3'-monophosphate	Nucleotide	Purine Metabolism, Guanine containing
4073	605	LC/MS Pos Early	825	827	113.035	1174	66-22-8	C00106	HMDB00300	2934881	3.53737e+06	4079193	2098080	1.7044e+06	2079195	275670	869544	2945854	3322412	3558484	3859039	4008350	1171852	886406	1946510	2.19729e+06	2.71236e+06	1.23441	uracil	Nucleotide	Pyrimidine Metabolism, Uracil containing
3974	1123	LC/MS Neg	361	1602.1	267.074	6021	58-63-9	C00294	HMDB00195	204482320	130525168	121382144	126327304	138422704	144695840	50950096	92365952	163832288	131217600	153475200	174216832	136606272	183107072	173150240	102561216	126143941	152270840	1.20712	inosine	Nucleotide	Purine Metabolism, (Hypo)Xanthine/Inosine containing
3985	1604	LC/MS Neg	1134	757.1	167.021	1175	69-93-2;120K5305	C00366	HMDB00289	1566598	1490878	1745451	1084632	1066863	1.04585e+06	351271	814462	1462910	2098927	1630710	1690283	1.529e+06	910785	703699	931349	1.14575e+06	1.36971e+06	1.19547	urate	Nucleotide	Purine Metabolism, (Hypo)Xanthine/Inosine containing
3995	36815	LC/MS Neg	100001694	1497.7	346.056	94136	130-49-4	C00946	HMDB11617	6858189	3668957	3166769	4976873	5631887	5584179	2810608	4981287	5557644	3723439	5.93776e+06	4936573	4903821	7932003	7847652	3850295	4.70984e+06	5.58615e+06	1.18606	2'-AMP	Nucleotide	Purine Metabolism, Adenine containing
3982	15076	LC/MS Neg	100000135	1688	251.079	65058	890-38-0	C05512	HMDB00071	3007730	2013623	1776954	1632961	1725043	1805487	913323	2.89626e+06	2.30459e+06	2025448	2403654	2362422	2467139	2765672	2693785	1294571	1.97142e+06	2.28966e+06	1.16143	2'-deoxyinosine	Nucleotide	Purine Metabolism, (Hypo)Xanthine/Inosine containing
1129	33945	LC/MS Neg	100001275	2375	192.067	68144	500-98-1	C05598	HMDB00821	652483	426122	267818	248890	270171	249997	77224	110540	466195	440253	366339	506454	239793	286924	183320	164235	287906	331689	1.15208	phenylacetylglycine	Peptide	Acetylated Peptides
4121	37122	LC/MS Neg	100001938	1015	321.049	5463	40705-89-3			300819	270642	254109	41139	232406	187736	116722	1537233	188270	249070	277075	270711	876647	631169	741668	140999	367601	421951	1.14785	thymidine 3'-monophosphate	Nucleotide	Pyrimidine Metabolism, Thymine containing
776	18357	LC/MS Pos Early	100000487	2734	175.108	97417	1963-21-9		HMDB28854	3005439	2212759	1824229	1789632	1778979	2099557	928948	2048319	2532052	1858121	2442767	2465704	1878403	2549314	2903074	1297051	1.96098e+06	2.24081e+06	1.1427	glycylvaline	Peptide	Dipeptide
4018	35157	LC/MS Neg	100001415	2164	411.127	161466	24719-82-2		HMDB41623	285839	247908	275772	225324	212458	202275	83283	126463	247546	261305	239241	305829	289767	205716	181637	164815	207415	236982	1.14255	N6-carbamoylthreonyladenosine	Nucleotide	Purine Metabolism, Adenine containing
4008	37114	LC/MS Pos Early	213	2264	282.12	102175	1867-73-8		HMDB04044	205608	114717	99208	112523	100943	103106		56062	176432	60181	103364	194847	110351	141951	160740	85711	113167	129197	1.14165	N6-methyladenosine	Nucleotide	Purine Metabolism, Adenine containing
4111	533	LC/MS Pos Early	298	975	308.064	13945	1032-65-1	C00239	HMDB01202	1552232	1279193	970815	638502	746112	715194	276221	924256	1395581	1018406	1099563	1252818	1083773	810630	881265	527477	887816	1.00869e+06	1.13615	dCMP	Nucleotide	Pyrimidine Metabolism, Cytidine containing
4076	57655	LC/MS Neg	100010896	1831	257.078	102212	2140-76-3			248322	255315	195373	145517	150840	136486	69546	94267	181146	178015	228053	283623	207454	153217	136921	101435	161958	183733	1.13445	2'-O-methyluridine	Nucleotide	Pyrimidine Metabolism, Uracil containing
3976	3147	LC/MS Neg	1004	910	151.026	1188	69-89-6	C00385	HMDB00292	46498140	38621576	33460478	31178472	28536448	30561912	14151457	16032786	39462688	33445940	34978564	44642200	34778288	28163408	31012956	24201708	2.98802e+07	33835719	1.13238	xanthine	Nucleotide	Purine Metabolism, (Hypo)Xanthine/Inosine containing
781	42027	LC/MS Pos Early	100003542	3014	227.114	351667	16874-75-2		HMDB28878	563408	537973	453010	256373	376223	378185	154835	450850	430916	355924	492559	551162	469804	514079	555545	215366	396357	448169	1.13072	histidylalanine	Peptide	Dipeptide
4054	1411	LC/MS Neg	348	1700	266.089	187790	961-07-9	C00330	HMDB00085	749872	508694	403749	537287	408949	458307	264555	1631404	477054	431866	591576	514512	1149617	956422	1110111	364553	620352	699464	1.12753	2'-deoxyguanosine	Nucleotide	Purine Metabolism, Guanine containing
4077	35136	LC/MS Neg	100001446	1778.1	257.078	445408	1463-10-1		HMDB00884	3523808	4740686	5096168	1935181	2173454	2479135	881212	1.69665e+06	2764707	3244250	3447217	4651795	4559891	2523111	2586119	1616566	2.81579e+06	3174207	1.12729	5-methyluridine (ribothymidine)	Nucleotide	Pyrimidine Metabolism, Uracil containing
4301	15753	LC/MS Neg	100000014	2106.9	178.051	464	495-69-2	C01586	HMDB00714	514394	334243	190205	195249	217092	215967	53245	64192	330880	347876	299486	332947	173720	222174	163969	128024	223073	249885	1.12019	hippurate	Xenobiotics	Benzoate Metabolism
4131	37070	LC/MS Pos Early	100001805	544	113	13130	7023-27-0		HMDB61711	378315	192637	191122	231388	142550	213980	85056	145878	195889	263848	238426	199493	233469	267921	255874	115668	197616	221324	1.11997	methylphosphate	Nucleotide	Purine and Pyrimidine Metabolism
5690	45413	LC/MS Neg	100005384	990	260.023	514186				534440	323161	353696	359327	381860	396887	188500	254924	443089	496634	417755	420409	365997	329946	332790	318771	349099	390674	1.11909	O-sulfo-L-tyrosine	Xenobiotics	Chemical
4091	3155	LC/MS Pos Early	1053	875	133.061	111	462-88-4	C02642	HMDB00026	3.97693e+06	3809102	5774000	2919421	3317906	3799677	737257	1718643	4020174	4599188	4.10595e+06	4862300	4806460	1383430	874459	4076142	3.25662e+06	3.59101e+06	1.10268	3-ureidopropionate	Nucleotide	Pyrimidine Metabolism, Uracil containing
4883	46144	LC/MS Pos Early	100005864	832	212.113					639928	471166	607947	325087	378994	603532	149511	155935	579743	739882	565256	353445	620857	265102	344352	196801	416512	458180	1.10004	methyl glucopyranoside (alpha + beta)	Xenobiotics	Food Component/Plant
4096	62924	LC/MS Neg	100001426	1369	344.11	171198	52745-94-5			125028	102056	126026	100775	111450	103475	51551	60879	103084	121139	110062	139520	109275	104672	90236	80833	97655	107353	1.0993	3-(3-amino-3-carboxypropyl)uridine*	Nucleotide	Pyrimidine Metabolism, Uracil containing
3987	1107	LC/MS Pos Early	1002	685	159.051	204	97-59-6	C02350	HMDB00462	4602295	4697800	3596667	3793346	4075506	4180936	2208669	2964532	4041952	4423153	4231953	4364493	3626930	4099848	3697403	3799818	3.76497e+06	4.03569e+06	1.07191	allantoin	Nucleotide	Purine Metabolism, (Hypo)Xanthine/Inosine containing
962	41375	LC/MS Neg	100003598	1635	237.088	259323	673-05-5		HMDB29105	2435658	1842206	1578419	1002603	1446525	1347739	643314	2210049	1416133	1266748	1976352	1.92553e+06	1995760	1946438	2140780	713771	1.56331e+06	1.67269e+06	1.06996	tyrosylglycine	Peptide	Dipeptide
4037	32352	LC/MS Pos Early	172	2032	152.057	764	73-40-5	C00242	HMDB00132	11253442	8254957	13331489	8091942	9039961	6019525	4679370	9891106	11254667	4705625	7266837	14378042	13821523	9374413	8536662	5354975	8820224	9336593	1.05854	guanine	Nucleotide	Purine Metabolism, Guanine containing
4022	40663	LC/MS Pos Early	100003420	1240	332.075	1467	102832-10-0			519162	408028	361730	287485	336812	255622	213994	1882182	415470	380554	503786	388850	1046060	716067	889829	171305	533127	563990	1.05789	2'-deoxyadenosine 3'-monophosphate	Nucleotide	Purine Metabolism, Adenine containing
4088	52602	LC/MS Neg	536	1586	227.067	13712	951-78-0	C00526	HMDB00012	8.24896e+06	6398347	4928459	3842778	4.99687e+06	5302916	2220861	3.02952e+06	5.97196e+06	6285447	6.44022e+06	6.71933e+06	4304496	4547184	3912166	3009987	4.87109e+06	5.14885e+06	1.05702	2'-deoxyuridine	Nucleotide	Pyrimidine Metabolism, Uracil containing
4356	36099	LC/MS Neg	100001756	3580	201.023	20822574	123-07-9	C13637	HMDB62551	595633	256303	214349	337421	267660	289517			426639	579918	346681	442294	242220	321442	217664	180979	326814	344730	1.05482	4-ethylphenyl sulfate	Xenobiotics	Benzoate Metabolism
3975	3127	LC/MS Neg	171	1291.2	135.031	790	68-94-0	C00262	HMDB00157	138336304	115738976	116219520	110791384	98644072	110159840	54182428	48108072	120454904	103066632	107987496	133744008	102527608	88519872	87217512	90920968	9.90226e+07	104304875	1.05334	hypoxanthine	Nucleotide	Purine Metabolism, (Hypo)Xanthine/Inosine containing
4113	15949	LC/MS Pos Early	100000125	2193	228.098	13711	951-77-9	C00881	HMDB00014	14440821	11541642	11260589	6312706	8072260	7928903	3929727	8029755	11637551	10973886	11645133	11681825	8145315	7661773	8120646	5450881	8.93955e+06	9.41463e+06	1.05314	2'-deoxycytidine	Nucleotide	Pyrimidine Metabolism, Cytidine containing
4072	606	LC/MS Neg	535	1457.6	243.062	6029	58-96-8	C00299	HMDB00296	117322624	97464944	93244528	92825832	95998880	95496856	49635848	61985220	101463104	94002520	94057432	110032528	87246784	90942864	90571792	71437464	8.79968e+07	92469311	1.05083	uridine	Nucleotide	Pyrimidine Metabolism, Uracil containing
4040	35114	LC/MS Pos Early	100001456	2175	166.072	11361	578-76-7	C02242	HMDB00897	1.9459e+06	1688639	1.52878e+06	1449214	1435058	1459943	815683	1087543	1.47749e+06	1446767	1702461	1.63746e+06	1.54722e+06	1404041	1449806	1267976	1.42635e+06	1.49165e+06	1.04579	7-methylguanine	Nucleotide	Purine Metabolism, Guanine containing
4315	15778	LC/MS Neg	100000008	1750	121.029	243	65-85-0	C00180	HMDB01870	1037413	890628	1012596	1090887	1097820	1126213	765462	1013596	1036187	973854	1136317	996903	1212611	1008114	973748	1.03242e+06	1.00433e+06	1.04627e+06	1.04176	benzoate	Xenobiotics	Benzoate Metabolism
819	40045	LC/MS Pos Early	100003185	2778	189.123	79070	686-50-0		HMDB28929	1234628	889309	973732	632249	790533	715596	297727	5610629	875259	587702	1176377	909130	1999367	2652947	2947375	392696	1.39305e+06	1.44261e+06	1.03557	leucylglycine	Peptide	Dipeptide
4857	34384	LC/MS Pos Early	100001296	1440	144.102	115244	4136-37-2	C10172	HMDB04827	10459236	6947173	6209206	6.97674e+06	7537802	7.89397e+06	3315707	4359574	7.87976e+06	8266773	7687682	7.27534e+06	6079568	6580751	6064075	5731120	6.71243e+06	6.94563e+06	1.03474	stachydrine	Xenobiotics	Food Component/Plant
5687	46960	LC/MS Neg	100002528	616	96.9601	1118	14808-79-8	C00059	HMDB01448	23447086	25011372	29902442	23007856	22023556	21994722	18650712	21303962	22963900	27032796	24473472	26761076	30022654	18133802	18564016	23674064	2.31677e+07	2.39532e+07	1.03391	sulfate*	Xenobiotics	Chemical
5830	53231	LC/MS Pos Early	100009232	1250	134.027	93176	34592-47-4			59247472	37458540	43190472	29800610	47438016	56674920	8398445	13251883	52586284	41911600	44636996	40119572	36028328	36469644	27174004	25071570	3.69325e+07	3.79997e+07	1.0289	thioproline	Xenobiotics	Chemical
4690	37459	LC/MS Pos Early	100002154	850	230.096	3032311	58511-63-0	C05570	HMDB03045	53455124	53115572	43760184	37850400	35418028	44280360	14575229	21704546	39734740	35308932	38365684	53028792	46918664	34543528	35254868	29488708	3.80199e+07	3.90805e+07	1.02789	ergothioneine	Xenobiotics	Food Component/Plant
4007	15650	LC/MS Pos Early	1242	2120	282.12	27476	15763-06-1	C02494	HMDB03331	1022366	1492869	1089203	807573	719824	831500	354186	529072	806742	794101	1071771	1130884	1090736	713173	808454	621143	855824	879626	1.02781	1-methyladenosine	Nucleotide	Purine Metabolism, Adenine containing
4357	52937	LC/MS Neg	100009049	3167	297.098					55835	68352	30640			24172			38480	44613		56268	43936				44749.8	45824.2	1.02401	4-ethylphenol glucuronide	Xenobiotics	Benzoate Metabolism
4046	35137	LC/MS Pos Early	100001412	2210	312.13	92919	2140-67-2		HMDB04824	403622	432305	396923	289802	317246	338051	118909	194597	306788	265471	366767	402259	378396	281187	297933	242642	311432	317680	1.02006	N2,N2-dimethylguanosine	Nucleotide	Purine Metabolism, Guanine containing
4074	33442	LC/MS Pos Early	821	800	245.077	15047	1445-07-4	C02067	HMDB00767	2676803	1615819	1810428	1654849	1550809	1.86135e+06	1032738	1196268	1712541	1810103	1.86097e+06	1922453	1759528	1591493	1667883	1329921	1.67488e+06	1.70686e+06	1.01909	pseudouridine	Nucleotide	Pyrimidine Metabolism, Uracil containing
585	1778	LC/MS Pos Early	1036	2118	251.07	842	636-58-8	C00669	HMDB01049	8816489	5557292	5420786	2994938	4102561	4355358	1107421	2.54443e+06	5178671	4273201	4716183	6315901	5201388	3.47424e+06	3610959	2722230	4.36241e+06	4.4366e+06	1.01701	gamma-glutamylcysteine	Peptide	Gamma-glutamyl Amino Acid
4027	47397	LC/MS Neg	100002712	1213.7	755.075		56432-02-1	C06197	HMDB01155	55679		56990		74536	54029	66928	96203		91235	74063			57787	51042		67394.2	68531.8	1.01688	diadenosine triphosphate	Nucleotide	Purine Metabolism, Adenine containing
4101	61705	LC/MS Pos Early	100019915	847	324.059					5284587		510973	2253415	3763718	3321421	1902956	2.08572e+06	3325691	3762592	4659739	593832	1056612	2887248	3259582	2630668	2.73183e+06	2.772e+06	1.0147	cytidine 2' or 3'-monophosphate (2' or 3'-CMP)	Nucleotide	Pyrimidine Metabolism, Cytidine containing
4114	57554	LC/MS Pos Early	100010895	2411	258.108	150971	2140-72-9			1254492	1065492	1125732	819086	853915	853495	503957	738190	1002899	863574	1057996	1077619	990211	816875	818079	683311	901795	913820	1.01334	2'-O-methylcytidine	Nucleotide	Pyrimidine Metabolism, Cytidine containing
766	34398	LC/MS Pos Early	100001258	3059	189.123	92843	869-19-2	C02155	HMDB00759	3415298	3310589	2894245	2306930	2597343	2889643	1.55273e+06	2769442	2778364	2065489	3040121	3367885	2555253	3080799	3343128	1.57947e+06	2.71703e+06	2.72631e+06	1.00342	glycylleucine	Peptide	Dipeptide
4124	2183	LC/MS Neg	872	1963.7	241.083	5789	50-89-5	C00214	HMDB00273	45725352	35037512	25148756	27347988	35238768	33552738	14603883	25116396	35875040	31514488	33711556	38129800	22722494	32380658	28011436	20216568	3.02214e+07	30320255	1.00327	thymidine	Nucleotide	Pyrimidine Metabolism, Thymine containing
765	36659	LC/MS Pos Early	100001790	3002	189.123	88079	19461-38-2		HMDB28844	755790	558022	484478	325505	570794	452036	251322	478666	525692	411048	621122	595532	478435	488961	534870	232496	484577	486020	1.00298	glycylisoleucine	Peptide	Dipeptide
4075	61833	LC/MS Neg	100001425	1119	245.078	94312	1361384			2362669	1610920	1411679	1.61022e+06	1571628	1829634	713448	1069046	1508320	1635076	1643862	1.92324e+06	1344364	1.60919e+06	1457361	1072851	1.52241e+06	1.52428e+06	1.00123	5,6-dihydrouridine	Nucleotide	Pyrimidine Metabolism, Uracil containing
3996	2831	LC/MS Neg	207	1952.2	328.045	6076	60-92-4	C00575	HMDB00058	107666	66256	46369	81545	84664	99434	45318	74257	71598	60540	92143	72873	66652	98930	85772	56343	75688.6	75606.4	0.998913	adenosine 3',5'-cyclic monophosphate (cAMP)	Nucleotide	Purine Metabolism, Adenine containing
4105	35132	LC/MS Pos Early	100001466	2176	258.108	159649	21028-20-6			228387	198208	156081	169587	112340	141778	83772	128506	164837	146486	139771	205192	192393	129438	146501	91347	152332	151996	0.997789	3-methylcytidine	Nucleotide	Pyrimidine Metabolism, Cytidine containing
4115	38159	LC/MS Pos Early	100002300	2303	242.113	440055	838-07-3	C03592	HMDB02224	1387305	1099385	939403	672085	871192	833198	399499	817623	1.04254e+06	992152	1110042	982294	781884	745638	707422	622373	877461	873043	0.994964	5-methyl-2'-deoxycytidine	Nucleotide	Pyrimidine Metabolism, Cytidine containing
599	43829	LC/MS Pos Early	100001126	2700	247.129	7015683	2746-34-1		HMDB11172	4271222	2866300	2916673	2.89293e+06	2764332	2.9574e+06	1535009	2615190	2887949	2866782	2.9588e+06	3.12327e+06	2598548	3049351	2842611	2168004	2.85238e+06	2.81191e+06	0.985813	gamma-glutamylvaline	Peptide	Gamma-glutamyl Amino Acid
4132	52753	LC/MS Neg	100009062	1920	571.131	10875494	4833-63-0			394397			181586	326063	254183	110664	98365	239259	293563	328458		55086	207257	248852	185174	227543	222521	0.977931	(3'-5')-adenylylcytidine	Nucleotide	Dinucleotide
4384	36103	LC/MS Neg	100001315	2890	187.007	4615423	3233-57-7		HMDB11635	831996	351721	222494	657681	576395	571115	53577	101063	418280	652135	392354	452298	230580	434712	377974	320773	420755	409888	0.974173	p-cresol sulfate	Xenobiotics	Benzoate Metabolism
4882	63152	LC/MS Neg	100015965	1576	207.087	428040	34625-23-5			103142	63360	58215	52384	45094	72270			87158	99132	86170	76339	24577	62815	35531	39422	65744.2	63893	0.971843	ethyl alpha-glucopyranoside	Xenobiotics	Food Component/Plant
5857	63988	LC/MS Neg	100021784	3015	154.99		74-11-3			229027	242454	212382	320985	280299	284181	301482	127668	234262	236235	227190	194680	194363	271444	255003	319770	249810	241618	0.96721	4-chlorobenzoic acid	Xenobiotics	Chemical
596	33364	LC/MS Pos Early	100001314	1750	249.108	76078708	5652-48-2		HMDB29159	3097355	1490698	1369134	2777580	2615114	2783008	1486031	1108634	2341619	1923046	1895465	1637800	1276905	2714043	2238422	2141159	2.09094e+06	2.02106e+06	0.966576	gamma-glutamylthreonine	Peptide	Gamma-glutamyl Amino Acid
4134	52740	LC/MS Neg	100009060	2002	572.115	112074	3051-84-1			1161132	45024	40680	484773	939469	722230	218572	124225	644302	736533	846918	48249	75507	372379	418256	443286	467013	448179	0.959671	(3'-5')-adenylyluridine	Nucleotide	Dinucleotide
4335	35320	LC/MS Neg	100001605	1906	188.986	3083879	4918-96-1		HMDB59724	700587	396535	217795	305299	395515	342967	102593	199156	320033	525043	315566	476834	187450	324827	196009	177839	332556	315450	0.948563	catechol sulfate	Xenobiotics	Benzoate Metabolism
4028	48130	LC/MS Neg	100001664	940	382.1	165243	4542-23-8		HMDB00912	2236039	1282710	1087061	1391034	1.84166e+06	1816700	877677	1592507	1232093	1275222	1.68493e+06	1550312	945369	1.59029e+06	2156531	939202	1.51567e+06	1.42174e+06	0.938028	N6-succinyladenosine	Nucleotide	Purine Metabolism, Adenine containing
3998	15691	LC/MS Neg	1214	575	426.022	159296	75431-54-8	C00054	HMDB00061	911146	836898	809927	709327	666562	872598	421623	578161	619453	877494	784895	860273	648637	516634	465878	601753	725780	671877	0.925731	adenosine 3',5'-diphosphate	Nucleotide	Purine Metabolism, Adenine containing
590	34456	LC/MS Pos Early	100001485	2940	261.144	14253342			HMDB11170	346320	280808	297677	239899	265585	279813	140350	320752	300495	244282	234671	262217	244055	277061	215112	222272	271400	250021	0.921224	gamma-glutamylisoleucine*	Peptide	Gamma-glutamyl Amino Acid
4127	604	LC/MS Neg	882	1654	125.036	1135	65-71-4	C00178	HMDB00262	1398111	1590366	1542690	838161	1126913	816294	414299	961898	940343	1209001	1193271	1331406	1355160	676706	648457	606605	1.08609e+06	995119	0.916238	thymine	Nucleotide	Pyrimidine Metabolism, Thymine containing
4098	2841	LC/MS Neg	280	580	402.011	6132	34393-59-4	C00112	HMDB01546	148614			75807	70278	93970	34315		74823	84201	118860			52995	60006	72381	84596.8	77211	0.912694	cytidine diphosphate	Nucleotide	Pyrimidine Metabolism, Cytidine containing
591	18369	LC/MS Pos Early	1268	2991	261.144	151023	2566-39-4		HMDB11171	3219301	2221050	2005405	2198327	2392950	2366145	1254706	2350404	2223450	1822840	2164068	2228324	2074835	2001274	2073743	1758857	2251036	2.04342e+06	0.90777	gamma-glutamylleucine	Peptide	Gamma-glutamyl Amino Acid
4102	37465	LC/MS Neg	73	937	304.034	417654	15718-51-1	C02354	HMDB11691	621331			122756	276798	158383	249686	815482	161673	545642	622079			253284	319911	133574	374073	339360	0.907205	cytidine 2',3'-cyclic monophosphate	Nucleotide	Pyrimidine Metabolism, Cytidine containing
5035	43266	LC/MS Neg	100004322	1677	188.002	181670			HMDB61116	414078	332229	189065	278196	292485	252534	109452	177160	271305	366204	252450	333036	144724	193482	151494	137599	255650	231287	0.904701	2-aminophenol sulfate	Xenobiotics	Food Component/Plant
593	33934	LC/MS Pos Early	100001262	2725	276.155	7015685	17105-15-6		HMDB03869	1420445	1101762	1344675	1275179	1235288	1096991	514431	677223	1019358	1169789	1051392	967343	968819	795183	681938	1132422	1.08325e+06	973280	0.898483	gamma-glutamyl-epsilon-lysine	Peptide	Gamma-glutamyl Amino Acid
4031	2849	LC/MS Pos Early	347	800	364.065	6804	1333479	C00144	HMDB01397	14776539	13228894	14870679	16856676	17100006	16468801	15986626	21802830	11910859	17044668	17978562	10918005	14611349	13279207	14074111	13105162	1.63864e+07	1.41152e+07	0.861401	5'- GMP	Nucleotide	Purine Metabolism, Guanine containing
5600	1515	LC/MS Neg	501	2195	137.024	338	69-72-7	C00805	HMDB01895	89486	62389	84998	79500	47363	87051	87369	90601	83555	46170		62230	77901	68655	66538	68032	78594.6	67583	0.859893	salicylate	Xenobiotics	Drug - Topical Agents
4060	1505	LC/MS Neg	445	758.2	155.01	967	50887-69-9	C00295	HMDB00226	10432356	6012823	5339177	5120752	5373195	5171163	6227016	7440910	5305504	6685946	7.69593e+06	7407580	4507664	4378561	4540678	3351487	6389674	5.48417e+06	0.858286	orotate	Nucleotide	Pyrimidine Metabolism, Orotate containing
983	39994	LC/MS Pos Early	100003210	3138	231.17	352039	22906-55-4		HMDB29131	171068	135589	114916	78200	125530	100414	39191	1143036	147503	115619	165064	157018	250351	322656	410693	63812	238493	204089	0.855746	valylleucine	Peptide	Dipeptide
894	40703	LC/MS Pos Early	100003674	2136	173.092	6426709	2578-57-6		HMDB11178	4293748	2680375	2613191	3153295	3321442	3541105	2147169	2401086	3199403	2603309	2835417	2284737	1877291	2375688	2.93997e+06	2546444	3.01893e+06	2.58278e+06	0.85553	prolylglycine	Peptide	Dipeptide
4099	2372	LC/MS Pos Early	282	835	324.059	6131	63-37-6	C00055	HMDB00095	7072683	6272843	5436967	7.25855e+06	6.59542e+06	7012799	3.93686e+06	5223664	5045820	5010457	5.9035e+06	6033553	4428039	5074563	5207531	4882188	6.10122e+06	5.19821e+06	0.851994	CMP	Nucleotide	Pyrimidine Metabolism, Cytidine containing
4584	62863	LC/MS Neg	100020219	3709	144.046	10256	487-89-8	C08493	HMDB29737	167435	210610	205800	190495	99933	154965	147663	150644	162138	194483	88771	205277	198981	94464	81356	98488	165943	140495	0.846644	3-formylindole	Xenobiotics	Food Component/Plant
4103	514	LC/MS Pos Early	827	2124	244.093	6175	65-46-3	C00475	HMDB00089	22289166	15666920	15603856	23955516	19488112	18701524	14781730	17493922	17682824	14738878	16321851	16058467	11287406	15375595	17094168	16561322	1.84976e+07	1.56401e+07	0.845519	cytidine	Nucleotide	Pyrimidine Metabolism, Cytidine containing
993	48189	LC/MS Pos Early	100003183	2620	260.161	4305457			HMDB28927	89984	68463			65034	46655		411670			79159	82280	112547	148695	148944		136361	114325	0.838398	leucylglutamine*	Peptide	Dipeptide
4992	20693	LC/MS Neg	100000840	610	118.999	45	80-69-3	C02287	HMDB35227	1375895	1215279	931897	1840341	1427083	1423792	1045479	821189	956116	965838	1103391	1.18085e+06	690386	1552834	1291230	693396	1.26012e+06	1.05425e+06	0.836631	tartronate (hydroxymalonate)	Xenobiotics	Food Component/Plant
4000	555	LC/MS Pos Early	798	2169	268.104	60961	58-61-7	C00212	HMDB00050	22021806	16914496	18995192	15455882	20858872	16861988	8637519	19940004	9984644	20284604	18227040	13635491	16653487	11979403	13094730	12330172	1.74607e+07	1.45237e+07	0.831793	adenosine	Nucleotide	Purine Metabolism, Adenine containing
4135	62396	LC/MS Neg	100020723	2173	595.142	94231				297143			113411	231185	175856	90702	42664	149746	245625	203249		34946	74082	77476	121470	158494	129513	0.817153	(3'-5')-adenylyladenosine*	Nucleotide	Dinucleotide
4120	12023	LC/MS Neg	1248	883	321.049	9700	33430-62-5	C00364	HMDB01227	1391707	1224516	1721637	1953068	2462697	2114327	1197895	1686159	790840	2730758	1.79033e+06	1031525	1083841	943496	700239	2118690	1.719e+06	1.39872e+06	0.813679	TMP	Nucleotide	Pyrimidine Metabolism, Thymine containing
4106	22119	LC/MS Pos Early	100000763	2227	258.108	92918	2140-61-6		HMDB00982	68320	138683	150668	111521	103240	64740	72072	107924	62669	86752	76616	92954	109452	87051	65557		102146	83007.3	0.812634	5-methylcytidine	Nucleotide	Pyrimidine Metabolism, Cytidine containing
595	33422	LC/MS Pos Early	100000491	2992	295.129	111299	7432-24-8		HMDB00594	1515443	969089	853700	1086116	1166928	1037882	517066	671063	985431	651487	828843	851468	784807	602317	715819	819418	977161	779949	0.798178	gamma-glutamylphenylalanine	Peptide	Gamma-glutamyl Amino Acid
4024	62801	LC/MS Pos Early	100020878	2115	314.092	165114	897-42-7			51485	45251	41184	59947	56349	73036	60174	47668	37235	32569	47172	52180	30150	52039	50888	40303	54386.7	42817	0.787269	5'-deoxy-5'-(methylsulfinyl)adenosine	Nucleotide	Purine Metabolism, Adenine containing
4021	46333	LC/MS Neg	100000485	1315	330.061	12599	653-63-4	C00360	HMDB00905	1603484	930766	1071891	1916739	1830408	1656519	1205429	752915	1162922	1591556	1327734	972748	702123	610884	501522	1623812	1.37102e+06	1.06166e+06	0.77436	2'-deoxyadenosine 5'-monophosphate	Nucleotide	Purine Metabolism, Adenine containing
4139	62399	LC/MS Neg	100020728	1522	548.104					35350								25245	24874	31756			22826	30626		35350	27065.4	0.765641	(3'-5')-cytidylyluridine*	Nucleotide	Dinucleotide
602	37092	LC/MS Pos Early	100001502	2380	233.113		16869-42-4			264695	182650	131056	251853	215180	238299	78398	72195	148996	104406	133807	196751	89953	173026	117311	129275	179291	136691	0.762396	gamma-glutamyl-2-aminobutyrate	Peptide	Gamma-glutamyl Amino Acid
4400	45415	LC/MS Neg	100005391	1294	245.012	187488	86321-32-6			70662	37723		44649	63346	52199			35636	44891	40734	39365		43206	40635		53715.8	40744.5	0.75852	3-(3-hydroxyphenyl)propionate sulfate	Xenobiotics	Benzoate Metabolism
598	2734	LC/MS Neg	1102	1240	309.109	94340	7432-23-7		HMDB11741	533744	279781	233255	421748	489376	360886	155013	87860	355713	247459	254832	275163	170291	143704	165967	320067	320208	241650	0.754664	gamma-glutamyltyrosine	Peptide	Gamma-glutamyl Amino Acid
4052	35662	LC/MS Pos Early	100001546	950	348.07	65059	902-04-5	C00362	HMDB01044	336122	255739	256665	452027	440731	334342	293604		255405	170999	273218	231489				345268	338461	255276	0.754224	2'-deoxyguanosine 5'-monophosphate (dGMP)	Nucleotide	Purine Metabolism, Guanine containing
3973	2133	LC/MS Pos Early	362	650	349.054	8582	4691-65-0	C00130	HMDB00175	12978865	10916330	13759324	23060506	28280376	20947808	21711680	22326156	11379708	17527654	17289236	8037145	9801186	19027712	12604827	18567906	1.92476e+07	1.42794e+07	0.741879	inosine 5'-monophosphate (IMP)	Nucleotide	Purine Metabolism, (Hypo)Xanthine/Inosine containing
584	37063	LC/MS Pos Early	100001843	1986	219.098	440103	5875-41-2		HMDB29142	15247920	7810842	6961979	13423509	11690678	11755790	4967464	2398768	10328108	6205781	7.48503e+06	7427514	4121755	5048087	5642550	8630221	9.28212e+06	6.86113e+06	0.739177	gamma-glutamylalanine	Peptide	Gamma-glutamyl Amino Acid
589	18245	LC/MS Pos Early	1235	2740	285.119	7017195	37460-15-4			737558	412624	477690	560436	567636	471889	180642	165348	457067	358896	317132	358749	264901	188479	199268	469506	446728	326750	0.731429	gamma-glutamylhistidine	Peptide	Gamma-glutamyl Amino Acid
3999	18360	LC/MS Neg	1303	560	230.53	195	19046-78-7	C03794	HMDB00536	381512	323619	488271	349965	403819	570930	874427	19565914	85756	622495	749318	177244	782420	6152487	7818359	226726	2.86981e+06	2.07685e+06	0.72369	adenylosuccinate	Nucleotide	Purine Metabolism, Adenine containing
4104	573	LC/MS Pos Early	881	2060	112.05	597	71-30-7	C00380	HMDB00630	762427	852842	1119315	119809	526559		277197	1508616		557827	645632		703895		224409		738109	532941	0.722035	cytosine	Nucleotide	Pyrimidine Metabolism, Cytidine containing
4001	554	LC/MS Pos Early	880	2221	136.062	190	73-24-5	C00147	HMDB00034	29002420	23207076	25566244	22163400	26322456	25713196	22562172	27237488	18507088	20695752	23529080	17795496	18371156	13338386	15131615	17117580	2.52218e+07	1.80608e+07	0.716078	adenine	Nucleotide	Purine Metabolism, Adenine containing
979	42079	LC/MS Pos Early	100003640	2295	246.145	5253209	42854-54-6		HMDB29125	176455	130875	110322	80213	113340	123165		1019818	127675	50860	157857	109758	236066	317448	370438	64185	250598	179286	0.715431	valylglutamine	Peptide	Dipeptide
594	44872	LC/MS Pos Early	100001313	2640	279.101	7009567	17663-87-5		HMDB29155	2800142	1458608	1178541	1987533	2159269	2027691	722293	320826	1.78036e+06	995635	1158463	1389270	660141	840539	887840	1241959	1.58186e+06	1.11928e+06	0.707568	gamma-glutamylmethionine	Peptide	Gamma-glutamyl Amino Acid
586	36738	LC/MS Pos Early	331	1775	277.103	92865	1116-22-9	C05282	HMDB11737	17953544	10019071	9195225	14419670	13353296	12077611	8646867	3550630	10518794	7144056	8088989	8989417	4612458	5628806	6093816	9937769	1.1152e+07	7.62676e+06	0.683893	gamma-glutamylglutamate	Peptide	Gamma-glutamyl Amino Acid
588	33949	LC/MS Pos Early	100001294	1535	205.082	165527	1948-29-4		HMDB11667	12534975	5801007	5310494	12599919	11604945	9606855	4714468	2113596	8037613	4674800	4984747	5647772	2605865	3798420	4207782	8020616	8.03578e+06	5.2472e+06	0.65298	gamma-glutamylglycine	Peptide	Gamma-glutamyl Amino Acid
4067	2856	LC/MS Neg	869	627	323.029	6030	3387-36-8	C00105	HMDB00288	3555549	3282112	3663263	6636831	6272686	5869811	5536510	6780863	2579237	4601898	4059796	2392451	2400807	3127097	3105615	4654485	5.1997e+06	3.36517e+06	0.647186	UMP	Nucleotide	Pyrimidine Metabolism, Uracil containing
587	2730	LC/MS Pos Early	1140	1430	276.119	150914	10148-81-9	C05283	HMDB11738	12821944	6924903	9538343	20010334	12915132	21462108	5422036	1450647	9529694	5001359	6283977	6254753	2972098	5752821	7450338	14041763	1.13182e+07	7.16085e+06	0.632686	gamma-glutamylglutamine	Peptide	Gamma-glutamyl Amino Acid
3993	32342	LC/MS Pos Early	209	1013	348.07	6083	149022-20-8	C00020	HMDB00045	23171868	32854760	35430408	33619328	34931916	33410208	43347464	69486104	11580888	44363200	38257088	12720323	26668060	13824889	13962547	23921364	38281507	2.31623e+07	0.605052	AMP	Nucleotide	Purine Metabolism, Adenine containing
4698	47114	LC/MS Neg	100005389	1200	273.007	6305574	86321-29-1		HMDB29200	217645	34059		134266	158070	141881			99912	101753	81920	36464		101280	84212	48133	137184	79096.3	0.57657	ferulic acid 4-sulfate	Xenobiotics	Food Component/Plant
