# Supplementary material for: MFSD7c functions as a transporter of choline at the blood–brain barrier
Source: Cell Res. 2024 Feb 2;34(3):245–57. doi: 10.1038/s41422-023-00923-y (PMC10907603; doi:10.1038/s41422-023-00923-y)
Supplement: Supplementary file 13 — Supplementary Table 11 [file 41422_2023_923_MOESM13_ESM.xlsx]

## Sheet: Legend
Lipidomic analysis of deuterated lipids and choline as well as endogenous lipids and choline from E15.5 KO embryos and controls.
This dataset is related to data in the main Figure 4h-i

## Sheet: Results
Samples	Tissue	Genotype	Protein concentration (mg/mL)	choline/LPC-IS/protein	choline-d9/LPC-IS/protein	LPC 16:0	LPC 16:0-d9	LPC 18:0	LPC 18:0-d9	LPC 18:1	LPC 18:1-d9	LPC 18:2	LPC 18:2-d9	LPC 20:4	LPC 20:4-d9	LPC 22:6	LPC 22:6-d9	Total LPC	Total LPC-d9	PC 32:0	PC 32:0-d9	PC 32:1	PC 32:1-d9	PC 34:1	PC 34:1-d9	PC 34:2	PC 34:2-d9	PC 34:3	PC 34:3-d9	PC 36:1	PC 36:1-d9	PC 36:2	PC 36:2-d9	PC 36:3	PC 36:3-d9	PC 36:4	PC 36:4-d9	PC 38:3	PC 38:3-d9	PC 38:4	PC 38:4-d9	PC 38:5	PC 38:5-d9	PC 38:6	PC 38:6-d9	PC 40:10	PC 40:10-d9	PC 40:3	PC 40:3-d9
EB01	Brain	KO	1.36	52.2516	0.542759	0.454939	0.0055615	0.187502	0.00146558	0.321175	0.00503275	0.245472	0	0.0289889	0	0.0105908	0	1.24867	0.0120598	31.4422	0.333471	31.1922	0.313406	103.411	1.26579	20.3754	0.285193	2.13935	0.0234259	15.39	0.187652	17.9042	0.243327	6.86543	0.112309	21.7006	0.321916	1.33196	0.0381678	13.877	0.198911	6.90999	0.108085	6.67819	0.103345	0.0261229	0	0.150686	0.00504888
EB02	Brain	KO	1.53	50.7483	0.678845	0.416793	0.00466096	0.135306	0.00236619	0.279399	0	0.233227	0	0.0307757	0	0.00670497	0	1.10221	0.00702715	31.2729	0.345681	40.7729	0.46304	114.169	1.51949	19.1505	0.241964	2.05522	0.0280763	17.3437	0.198489	15.5212	0.202191	4.5162	0.0770571	17.9905	0.274315	1.11456	0.0192646	11.2547	0.143344	6.08432	0.108578	5.32254	0.0856105	0.0401371	0	0.120439	0.00454185
EB03	Brain	KO	0.83	88.9345	1.03054	0.394038	0.00321322	0.20486	0.00296886	0.462544	0	0.3982	0	0.0352246	0	0.00948237	0	1.50435	0.00618208	28.1229	0.344274	31.4056	0.392265	106.77	1.38538	22.8528	0.346905	2.27397	0.0330297	18.0737	0.196946	21.7481	0.325803	7.36612	0.109069	19.5311	0.259385	1.38179	0.0519366	12.9174	0.203905	6.95232	0.116445	5.89355	0.0949295	0.0505288	0	0.200757	0.00475401
EB08	Brain	KO	1.47	52.1119	0.579525	0.428129	0.00180463	0.170213	0.00522197	0.32728	0	0.220462	0	0.0380675	0	0.0118353	0	1.19599	0.0070266	37.491	0.336018	44.3663	0.341309	126.563	1.17554	21.3445	0.210462	2.34019	0.0195849	19.2293	0.166849	16.8267	0.186191	5.41871	0.0611931	20.517	0.224533	1.22401	0.0156545	13.1849	0.154972	6.23322	0.0808277	7.30555	0.0739215	0.0380609	0	0.132915	0
EB04	Brain	WT	1.72	32.8573	0.22177	0.448516	0.00813714	0.138213	0.00592963	0.29236	0.00284828	0.210327	0	0.0339112	0	0.00971346	0	1.13304	0.016915	33.4548	0.475598	45.1711	0.655566	113.77	1.63992	19.6615	0.293483	2.49616	0.0426709	15.2438	0.183017	14.4712	0.185393	4.18448	0.0683673	21.0601	0.325478	0.898028	0.0203969	12.1369	0.177065	6.78987	0.132649	6.08467	0.111913	0.0261411	0	0.11356	0.0013128
EB05	Brain	Het	1.56	38.2986	0.281748	0.366851	0.00184027	0.109291	0	0.281886	0.00311202	0.198686	0.00167351	0.0293631	0	0.00928095	0	0.995358	0.0066258	27.6052	0.418334	40.3079	0.499697	112.17	1.69155	18.5865	0.294124	2.17199	0.0407697	16.0409	0.218287	15.334	0.213184	3.92334	0.0843438	19.0336	0.277403	1.07578	0.0252176	11.2672	0.22927	6.48801	0.119793	5.93913	0.116753	0.0319384	0.000222638	0.123593	0.000298729
EB06	Brain	Het	1.68	33.1772	0.199546	0.384455	0	0.120035	0	0.271677	0	0.193154	0.00227017	0.0300221	0	0.00437456	0	1.00372	0.00227017	35.6131	0.449999	46.4488	0.65439	123.968	1.76015	21.294	0.331753	2.57306	0.0477986	16.9828	0.199988	15.0481	0.197735	4.46229	0.0873926	22.5634	0.367965	1.03917	0.017246	12.5362	0.230824	7.24203	0.128236	6.00862	0.112585	0.0249335	0	0.12997	0.00157933
EB07	Brain	Het	1.68	33.4859	0.238911	0.448458	0.00587794	0.141868	0.00224764	0.316123	0	0.19427	0	0.0353072	0	0.00977235	0	1.1458	0.00812558	33.9152	0.445892	45.6802	0.602977	121.511	1.78175	20.5272	0.279637	2.47882	0.0548799	15.9346	0.215092	14.8068	0.212655	4.46838	0.0718226	20.5974	0.345568	1.03253	0.0307603	12.2776	0.177398	6.5399	0.104941	6.11407	0.101055	0.0239111	0	0.125823	0
EB09	Brain	Het	1.65	37.4411	0.245275	0.364097	0	0.149183	0.00360333	0.302721	0	0.200085	0	0.0328625	0	0.0108114	0	1.05976	0.00360333	31.6862	0.383495	41.1567	0.464029	112.825	1.30481	20.7607	0.246542	2.56737	0.0358979	15.7801	0.164951	15.3541	0.194637	5.30825	0.0828515	20.4914	0.270787	1.09831	0.0192924	12.2298	0.167874	6.75475	0.0828073	6.34372	0.0958633	0.0236294	0	0.0821244	0.0033429
EB10	Brain	WT	1.61	33.8663	0.165458	0.388929	0.00572123	0.122439	0	0.303839	0.00175277	0.223218	0	0.0271615	0	0.0118925	0	1.07748	0.007474	31.3726	0.368232	41.7951	0.53421	115.661	1.4949	19.8069	0.279627	2.56557	0.0307862	16.2372	0.146771	14.3108	0.154586	4.51168	0.0693799	21.0608	0.284995	0.879444	0.0197483	12.1785	0.193497	6.5997	0.0896069	6.40657	0.114556	0.0240046	0	0.109833	0.00368724
EB11	Brain	WT	1.73	34.3447	0.211244	0.409262	0.00253826	0.128513	0	0.267659	0.0020922	0.198747	0	0.030542	0.00393858	0.0128957	0	1.04762	0.00856904	31.9548	0.413284	40.1912	0.469704	111.942	1.3757	19.4972	0.24301	2.34103	0.0329235	15.4184	0.188163	14.1008	0.167881	4.37714	0.0588768	19.7139	0.281014	0.817546	0.0211792	11.9731	0.177744	6.41983	0.091056	6.25311	0.0788957	0.0188939	0	0.099683	0
EB12	Brain	Het	1.64	34.2398	0.189257	0.346844	0.00610986	0.123004	0	0.240582	0	0.196415	0	0.0306896	0.002187	0.0109121	0	0.948447	0.00829686	30.3698	0.361153	38.7808	0.474432	112.694	1.35771	20.01	0.249727	2.56291	0.0444352	15.8169	0.152438	14.7127	0.162272	4.81571	0.055597	20.8764	0.29238	1.0292	0.0235005	11.6318	0.186758	6.4898	0.105357	6.56308	0.0896794	0.0270166	0	0.0995686	0.00461666
EL01	Liver	KO	5.82755	8.77631	0.0678037	0.575864	0.00651541	0.279849	0.0031166	0.149918	0.00172029	0.126301	0.00166465	0.0543853	0.0016354	0.0253043	0	1.21162	0.0146523	9.07903	0.186887	6.10539	0.118582	29.861	0.625951	22.0761	0.439233	3.41074	0.0679458	3.30401	0.0692414	10.842	0.238036	7.49706	0.143967	20.8725	0.42368	1.12704	0.0247446	8.80143	0.188582	4.00466	0.0782034	9.15822	0.187025	0.0175998	0	0.0441472	0.00170316
EL02	Liver	KO	7.13088	7.5984	0.0630578	0.50787	0.00745065	0.255172	0.0034422	0.147595	0.00197627	0.116806	0.00125998	0.0528525	0	0.0206996	0	1.101	0.0141291	8.09888	0.16375	5.43206	0.121035	25.0886	0.512152	18.4057	0.403397	2.84187	0.0579065	2.82737	0.0595885	9.37141	0.203983	6.61008	0.128194	18.0783	0.397428	1.01637	0.0204666	7.88273	0.174067	3.79419	0.0805448	6.61826	0.129441	0.0139385	0	0.0419967	0.00181526
EL03	Liver	KO	6.87022	7.97866	0.0578985	0.440783	0.00493315	0.230526	0.00420672	0.123384	0.00229953	0.106279	0.000985549	0.0457492	0	0.0166915	0	0.963414	0.012425	7.95766	0.159088	5.3321	0.11681	24.6872	0.531136	21.0603	0.407982	2.95358	0.0562196	2.86443	0.0656198	10.4148	0.205855	7.09484	0.13858	18.1848	0.3993	0.99371	0.0199763	7.71176	0.170745	3.75694	0.0827295	7.32434	0.159854	0.0147469	0	0.0505265	0.0016187
EL08	Liver	KO	7.85703	7.14019	0.0474659	0.399578	0.00390957	0.234089	0.00291758	0.127606	0.00163763	0.109455	0.000984233	0.0361375	0.001042	0.0210368	0	0.927902	0.010491	7.41199	0.130357	4.36345	0.0712614	24.1707	0.439194	20.2614	0.399091	2.73218	0.047681	2.71541	0.0536316	11.1914	0.219799	7.22546	0.123544	15.7938	0.303566	0.942193	0.0208439	7.00839	0.131955	3.20775	0.066698	8.4023	0.148143	0.014298	0	0.0406262	0.00147667
EL04	Liver	WT	4.82213	11.2584	0.0871762	0.617466	0.00973989	0.327163	0.00482462	0.191033	0.00437003	0.177742	0.00260469	0.0622433	0	0.0180865	0	1.39373	0.0215392	10.9838	0.226039	6.62621	0.147488	36.818	0.855372	39.4288	0.848674	4.93349	0.0998677	4.67319	0.0977487	20.7129	0.438617	12.409	0.272016	28.0041	0.574599	1.37553	0.0305712	11.6033	0.248602	6.00644	0.12207	9.85258	0.218791	0.0191386	0	0.0725911	0.000712686
EL05	Liver	Het	4.74765	11.9548	0.105232	0.708942	0.00873557	0.402839	0.00374514	0.216054	0.00270897	0.129509	0.00216421	0.0716728	0	0.0282936	0	1.55731	0.0173539	11.416	0.260045	6.69939	0.135847	37.7804	0.803071	37.4514	0.776506	4.69727	0.094621	4.78639	0.111753	20.3069	0.451542	11.5092	0.257558	27.018	0.549942	1.45232	0.0397675	12.1102	0.260689	5.62763	0.133207	10.1056	0.224076	0.0195352	0	0.0595299	7.27547e-05
EL06	Liver	Het	5.82755	11.5312	0.138357	0.474913	0.00631045	0.279203	0.00359205	0.170431	0.00468012	0.139417	0.00291066	0.0467648	0	0.0149215	0	1.12565	0.0174933	10.6408	0.224524	6.21011	0.121923	31.4049	0.708448	29.7919	0.610184	3.74611	0.0811485	4.2205	0.0843982	16.0162	0.349026	8.93855	0.198926	22.322	0.4735	1.07954	0.0231831	10.0308	0.226968	5.07576	0.12348	7.56818	0.156534	0.0173223	0	0.065559	0.00391773
EL07	Liver	Het	5.06417	10.3151	0.0798209	0.660908	0.00847236	0.342901	0.00382648	0.196088	0.00346524	0.154786	0.00247853	0.0605992	0	0.0208599	0	1.43614	0.0182426	10.4657	0.223108	6.99282	0.145533	36.8092	0.804374	32.1679	0.685272	4.56137	0.089111	4.43706	0.0764496	17.9127	0.395118	10.7505	0.233036	24.3962	0.51009	1.37266	0.0364492	10.7647	0.245086	5.15254	0.109144	8.65507	0.194936	0.0179536	0	0.0731466	0.000858434
EL09	Liver	Het	7.31707	7.72857	0.0572242	0.396003	0.00491441	0.220659	0.0030891	0.140506	0.00112028	0.119455	0.00157944	0.036475	0.00118031	0.0162505	0	0.929348	0.0118835	9.38493	0.158034	5.19845	0.107228	29.1957	0.556635	27.4122	0.535921	3.21787	0.0619219	3.90369	0.0717256	16.1892	0.302275	9.64284	0.186039	16.5292	0.316366	0.957356	0.0154381	7.64846	0.164814	4.21756	0.0817689	7.36226	0.1383	0.0159836	0	0.0501495	0.00208774
EL10	Liver	WT	8.28526	6.80269	0.0547584	0.301533	0.00337604	0.177289	0.00250328	0.12436	0.00124441	0.0992568	0.00123617	0.0280092	0.00112273	0.012678	0	0.743127	0.00948263	7.94497	0.144036	4.23608	0.0835634	25.5083	0.485332	24.0786	0.459911	2.52703	0.043922	3.5904	0.0731999	14.5341	0.291105	8.19316	0.165773	14.1569	0.260567	0.863581	0.017586	6.63574	0.135629	3.66449	0.0709703	6.13576	0.118176	0.0152913	0.000977238	0.0644685	0.00189915
EL11	Liver	WT	5.58551	9.36633	0.0710542	0.404121	0.00474583	0.218555	0.00200269	0.140348	0.00116599	0.138358	0.00149415	0.0381113	0	0.0181854	0	0.957679	0.00940866	9.09519	0.156286	4.56796	0.079067	28.2282	0.569519	32.2743	0.6205	3.05369	0.0570945	3.72126	0.0636508	17.3841	0.34061	10.062	0.208119	19.0725	0.367376	0.889381	0.0242037	8.81027	0.169765	4.17655	0.0816699	8.43983	0.1713	0.0165067	0	0.0447946	0.00108268
EL12	Liver	Het	7.61498	8.08702	0.0737811	0.392792	0.00504688	0.206667	0.00334882	0.139532	0.00150768	0.124799	0.0023285	0.0381661	0.00130783	0.0156312	0	0.917589	0.0135397	8.61216	0.147575	4.54807	0.0801308	26.108	0.512014	29.2452	0.55236	3.13089	0.0617208	2.90201	0.056615	15.2422	0.292549	9.35365	0.184146	17.0536	0.313987	0.80956	0.0164033	6.89877	0.141481	3.94868	0.0791977	7.15731	0.133458	0.0120146	0	0.0412267	0.00210337
[truncated: 28 more columns]
