# Supplementary material for: MFSD7c functions as a transporter of choline at the blood–brain barrier
Source: Cell Res. 2024 Feb 2;34(3):245–57. doi: 10.1038/s41422-023-00923-y (PMC10907603; doi:10.1038/s41422-023-00923-y)
Supplement: Supplementary file 14 — Supplementary Table 12 [file 41422_2023_923_MOESM14_ESM.xlsx]

## Sheet: Legend
Lipidomic analysis of deuterated lipids and choline as well as endogenous lipids and choline from adult EcMfsd7c-KO and controls.
This dataset is related to data in the main Figure 4j-m

## Sheet: Choline levels
Brain	pmol/mg protein	nmol/mg protein		Liver	pmol/mg protein	nmol/mg protein		Plasma	nM (nmol/L)	uM (umol/L)
	choline-d13	endogenous choline			choline-d13	endogenous choline			choline-d13	endogenous choline
Control_1	3.57533	4.14223		Control_1	13.2556	0.880364		Control_1	113.847	9.31148
Control_2	3.43027	4.5931		Control_2	17.1065	1.3103		Control_2	150.424	10.2699
Control_3	2.8867	3.99302		Control_3	8.5901	0.946783		Control_3	112.507	8.35344
Control_4	2.60035	3.51824		Control_4	7.20446	0.791102		Control_4	113.241	8.34986
Control_5	3.20806	2.47983		Control_5	7.36225	0.694195		Control_5	65.8829	5.85284
Control_6	3.91759	2.97912		Control_6	9.08499	1.01229		Control_6	139.017	10.1254
EcMfsd7c-KO_1	39.9974	6.61091		EcMfsd7c-KO_1	15.5962	0.998744		EcMfsd7c-KO_1	338.765	10.9125
EcMfsd7c-KO_2	15.7062	4.96315		EcMfsd7c-KO_2	19.1427	0.969738		EcMfsd7c-KO_2	114.536	6.59254
EcMfsd7c-KO_3	28.1305	7.78435		EcMfsd7c-KO_3	12.2226	1.10971		EcMfsd7c-KO_3	99.2874	5.45513
EcMfsd7c-KO_4	29.1204	6.61091		EcMfsd7c-KO_4	9.93326	0.891543		EcMfsd7c-KO_4	60.1163	5.21548
EcMfsd7c-KO_5	22.3964	4.90388		EcMfsd7c-KO_5	11.2643	1.09811		EcMfsd7c-KO_5	109.021	9.61171

## Sheet: Brain
	Total amount of indicated lipids (nmol/mg protein)								Amount of individual lipid species (nmol/mg protein)
									Endogenous	Endogenous	Endogenous	Endogenous	Endogenous	Endogenous	d13	d13	d13	d13	d13	d13	d31	d49	Endogenous	Endogenous	Endogenous	Endogenous	Endogenous	Endogenous	Endogenous	Endogenous	Endogenous	Endogenous	Endogenous	Endogenous	Endogenous	d13	d13	d13	d13	d13	d13	d13	d13	d13	d13	d13	d13	d13	d31
Genotype	Endogenous LPC	LPC-d49	LPC-d31	LPC-d13	Endogenous PC	PC-d49	PC-d31	PC-d13	LPC 16:0	LPC 18:2	LPC 18:0	LPC 18:1	LPC 20:4	LPC 22:6	LPC 16:0 d13	LPC 18:0 d13	LPC 18:1 d13	LPC 18:2 d13	LPC 20:4 d13	LPC 22:6 d13	LPC 16:0 d31	LPC 16:0 d49	PC 32:0	PC 32:1	PC 34:1	PC 34:2	PC 36:1	PC 36:2	PC 36:3	PC 36:4	PC 38:3	PC 38:4	PC 38:5	PC 38:6	PC 40:6	PC 32:0 d13	PC 32:1 d13	PC 34:1 d13	PC 34:2 d13	PC 36:1 d13	PC 36:2 d13	PC 36:3 d13	PC 36:4 d13	PC 38:3 d13	PC 38:4 d13	PC 38:5 d13	PC 38:6 d13	PC 40:6 d13	PC 32:0 d31
EcMfsd7c-KO_1	2.98755	0	0	0	195.642	0.00487751	13.9554	0	0.733321	0	0.278808	0.385137	0.111669	0.0866546	0	0	0	0	0	0	0	0	34.6105	4.44643	83.4341	3.14924	19.2898	5.98902	1.20743	14.1085	0.447256	11.6796	3.6953	9.24609	4.33907	0	0	0	0	0	0	0	0	0	0	0	0	0	0.063904
EcMfsd7c-KO_2	3.07382	0	0	0	185.915	0.00671111	12.301	0	0.792037	0	0.267033	0.388923	0.12003	0.0903319	0	0	0	0	0	0	0	0	35.6842	4.34372	78.7394	2.49226	17.5998	5.01487	0.905458	15.0545	0.286426	10.116	3.54915	8.69838	3.43081	0	0	0	0	0	0	0	0	0	0	0	0	0	0.0584661
EcMfsd7c-KO_3	3.48878	0	0	0	219.954	0.00342303	13.2673	0	0.855836	0	0.292165	0.412223	0.121292	0.104098	0	0	0	0	0	0	0	0	43.4018	5.50596	96.268	3.21767	18.2698	6.11115	1.13674	16.3626	0.254198	10.8537	3.93626	10.5526	4.08402	0	0	0	0	0	0	0	0	0	0	0	0	0	0.0646379
EcMfsd7c-KO_4	3.37362	0	0	0	218.684	0.00442989	13.7986	0	0.94823	0	0.36506	0.440707	0.154727	0.106785	0	0	0	0	0	0	0	0	45.6798	4.4887	87.6952	3.2121	19.0477	6.24144	1.21153	18.2928	0.489523	13.4712	4.20054	10.4263	4.22669	0	0	0	0	0	0	0	0	0	0	0	0	0	0.0701275
EcMfsd7c-KO_5	3.26187	0	0	0	238.755	0.00382209	14.9967	0	0.713654	0	0.281174	0.432691	0.132817	0.111487	0	0	0	0	0	0	0	0	48.0675	5.116	101.137	3.29565	19.5782	6.87816	1.23291	18.7619	0.387618	12.9161	4.1294	12.1992	5.05555	0	0	0	0	0	0	0	0	0	0	0	0	0	0.0800748
Control_1	3.42641	0	0	0	222.935	0.00458828	13.5588	0	0.837174	0	0.290692	0.430014	0.149767	0.113486	0	0	0	0	0	0	0	0	42.5756	5.1334	96.1979	3.13568	18.1322	6.24755	1.22735	17.9382	0.223039	13.2209	4.33627	10.4148	4.15231	0	0	0	0	0	0	0	0	0	0	0	0	0	0.0650804
Control_2	3.6319	0	0	0	234.207	0.00425768	15.0557	0	0.951327	0	0.342897	0.496646	0.14255	0.093198	0	0	0	0	0	0	0	0	41.6308	5.77744	101.62	3.18234	21.6213	6.85711	1.29096	18.8016	0.490395	13.7943	4.98254	9.85503	4.30329	0	0	0	0	0	0	0	0	0	0	0	0	0	0.0632061
Control_3	3.17527	0	0	0	180.692	0.00238442	11.3895	0	0.729621	0	0.258359	0.37619	0.117107	0.0887075	0	0	0	0	0	0	0	0	36.4666	3.87445	77.0123	2.41954	17.0309	4.88834	0.901026	13.5533	0.131241	9.69902	3.1193	8.38065	3.21501	0	0	0	0	0	0	0	0	0	0	0	0	0	0.0638255
Control_4	2.83122	0	0	0	203.883	0.00349483	12.6484	0	0.783646	0	0.290025	0.397246	0.117031	0.0906463	0	0	0	0	0	0	0	0	36.6797	4.76523	87.335	2.87294	18.1296	6.17493	1.07046	15.7932	0.35856	12.112	3.91442	10.2972	4.3796	0	0	0	0	0	0	0	0	0	0	0	0	0	0.0581079
Control_5	2.61576	0	0	0	184.908	0.00213362	11.5556	0	0.471926	0	0.166559	0.238008	0.084847	0.0491419	0	0	0	0	0	0	0	0	40.2523	4.24252	76.2239	2.37681	15.4239	4.88587	0.959574	14.3542	0.258017	11.0851	3.38835	7.90902	3.54836	0	0	0	0	0	0	0	0	0	0	0	0	0	0.055135
Control_6	3.19838	0	0	0	205.239	0.00315383	11.8246	0	0.595782	0	0.205327	0.324227	0.125086	0.0733319	0	0	0	0	0	0	0	0	50.0772	4.72678	83.2081	2.77139	15.703	5.01738	1.16831	15.473	0.377635	11.4386	4.05257	7.66868	3.55651	0	0	0	0	0	0	0	0	0	0	0	0	0	0.0759655
[truncated: 25 more columns]

## Sheet: Liver
	Total amount of indicated lipids (nmol/mg protein)								Amount of individual lipid species (nmol/mg protein)
									Endogenous	Endogenous	Endogenous	Endogenous	Endogenous	Endogenous	d13	d13	d13	d13	d13	d13	d31	d49	Endogenous	Endogenous	Endogenous	Endogenous	Endogenous	Endogenous	Endogenous	Endogenous	Endogenous	Endogenous	Endogenous	Endogenous	Endogenous	d13	d13	d13	d13	d13	d13	d13	d13	d13	d13	d13	d13	d13	d31
Genotype	Endogenous LPC	LPC-d49	LPC-d31	LPC-d13	Endogenous PC	PC-d49	PC-d31	PC-d13	LPC 16:0	LPC 18:2	LPC 18:0	LPC 18:1	LPC 20:4	LPC 22:6	LPC 16:0 d13	LPC 18:0 d13	LPC 18:1 d13	LPC 18:2 d13	LPC 20:4 d13	LPC 22:6 d13	LPC 16:0 d31	LPC 16:0 d49	PC 32:0	PC 32:1	PC 34:1	PC 34:2	PC 36:1	PC 36:2	PC 36:3	PC 36:4	PC 38:3	PC 38:4	PC 38:5	PC 38:6	PC 40:6	PC 32:0 d13	PC 32:1 d13	PC 34:1 d13	PC 34:2 d13	PC 36:1 d13	PC 36:2 d13	PC 36:3 d13	PC 36:4 d13	PC 38:3 d13	PC 38:4 d13	PC 38:5 d13	PC 38:6 d13	PC 40:6 d13	PC 32:0 d31
EcMfsd7c-KO_1	3.30462	0.00399596	0.00379261	0.000265078	104.985	0.17954	2.18877	0.114142	0.636023	0.357119	0.5293	0.236234	0.323498	0.196792	0.000265078	0	0	0	0	0	0.00379261	0.00399596	2.20891	0.739193	8.50361	21.6851	0.967374	11.0508	5.76377	20.1642	1.04181	12.9167	5.18421	11.9793	2.77981	0.00114071	0.00165373	0.0184583	0.0453941	0.00597047	0.00795559	0.00658722	0.0115203	0.00202206	0.00372762	0.0023736	0.00641471	0.000924061	0.00713428
EcMfsd7c-KO_2	3.65562	0.0050771	0.00214896	0.000218025	125.937	0.229538	2.46975	0.0942583	0.771998	0.493789	0.602923	0.263711	0.475276	0.280563	0.000218025	0	0	0	0	0	0.00214896	0.0050771	2.52261	0.934961	8.08469	27.5733	1.15006	11.9675	6.13744	25.5076	1.13303	16.242	5.49816	15.6053	3.58002	0.000983012	0.00112217	0.0161763	0.0341344	0.0083423	0.0068376	0.00401699	0.00889563	0.00193888	0.00255657	0.00226117	0.00651767	0.000475566	0.00700868
EcMfsd7c-KO_3	2.97955	0.00386809	0.00212633	0.000227397	123.374	0.182933	1.975	0.113627	0.666266	0.392512	0.386994	0.229311	0.30163	0.198659	0.000227397	0	0	0	0	0	0.00212633	0.00386809	2.76409	0.892024	9.12944	31.2935	1.02712	10.4472	6.26794	24.3203	0.682538	11.7121	5.04906	17.2948	2.49348	0.00119153	0.00190825	0.0180535	0.0487194	0.00682463	0.00674653	0.00536902	0.0103024	0.00111393	0.0017809	0.00226242	0.00900418	0.000350216	0.00697221
EcMfsd7c-KO_4	3.84585	0.00278467	0.00326493	0.000588923	115.978	0.14248	2.06756	0.0949345	0.717756	0.495633	0.633459	0.185448	0.407862	0.245086	0.000588923	0	0	0	0	0	0.00326493	0.00278467	1.86151	0.62849	6.72796	26.9593	0.933883	15.1457	5.04917	21.4767	0.975471	14.8223	3.65811	14.0036	3.73587	0.000997146	0.00127872	0.0128087	0.0394431	0.00704767	0.008345	0.00568577	0.00916637	0.00106422	0.00182777	0.00160759	0.00544445	0.000218063	0.00642814
EcMfsd7c-KO_5	3.09258	0.00174406	0.00230717	0.000324808	113.881	0.107032	2.1932	0.0892949	0.644931	0.326375	0.5449	0.173259	0.248581	0.159338	0.000324808	0	0	0	0	0	0.00230717	0.00174406	2.24074	0.728948	8.14641	27.9222	0.836702	13.7799	5.48654	19.6621	1.18566	12.551	4.4631	13.4136	3.4645	0.000787695	0.00126047	0.0153488	0.0375081	0.00537714	0.00597496	0.00434895	0.00867066	0.000959326	0.00199826	0.00153965	0.00491853	0.000602394	0.0062665
Control_1	3.63446	0.00418281	0.00271156	0.00037931	120.463	0.19341	2.58231	0.109758	0.73263	0.482022	0.659911	0.239574	0.434352	0.253835	0.00037931	0	0	0	0	0	0.00271156	0.00418281	2.03516	0.781319	7.65738	26.5559	1.22048	15.2459	6.05115	21.4927	1.26771	15.775	4.82218	13.4656	4.09278	0.000865772	0.00138427	0.0170824	0.0445053	0.00689129	0.00705903	0.0075362	0.0111544	0.00176412	0.00283615	0.00168889	0.00629328	0.000696978	0.00725515
Control_2	3.12012	0.0015653	0.00303046	0.000391195	112.319	0.143389	2.11188	0.0954547	0.649475	0.400576	0.46603	0.256135	0.347978	0.195739	0.000391195	0	0	0	0	0	0.00303046	0.0015653	2.25078	0.849891	9.21805	26.6678	1.16196	10.9345	6.48	20.4219	0.981919	12.4326	5.32474	12.8388	2.75625	0.0011443	0.00103868	0.0157409	0.0404487	0.00522476	0.00516474	0.00636266	0.0101196	0.00111446	0.00171542	0.00216851	0.0048873	0.000324641	0.00604489
Control_3	3.04482	0.00301424	0.00282697	0.000233416	111.084	0.107178	2.22159	0.077128	0.693428	0.302637	0.523311	0.190323	0.27384	0.171731	0.000233416	0	0	0	0	0	0.00282697	0.00301424	1.87949	0.781791	9.23161	22.8915	0.738303	11.9122	5.65038	22.1673	1.1077	12.7911	5.03986	13.6007	3.29152	0.00116364	0.00118315	0.013583	0.0279894	0.00574652	0.00573461	0.00425795	0.00703624	0.00138607	0.00127636	0.00132099	0.00595863	0.00049144	0.0049281
Control_4	2.75386	0.00230425	0.00259919	0.000119068	99.0772	0.0964678	1.94127	0.0404211	0.540685	0.295963	0.448508	0.154387	0.224541	0.145067	0.000119068	0	0	0	0	0	0.00259919	0.00230425	1.61565	0.60327	6.33207	24.3782	0.852904	11.7646	5.58547	18.6998	1.21224	10.4619	3.83404	11.08	2.65713	0.000469201	0.000382386	0.00599718	0.0163872	0.00363386	0.0019926	0.00263194	0.00306121	0.000943314	0.00106705	0.00090396	0.00268376	0.000267403	0.00441113
Control_5	2.24573	0.001844	0.00141265	0.000285114	111.536	0.152092	2.18309	0.0571585	0.407148	0.255665	0.28604	0.124921	0.19856	0.137113	0.000285114	0	0	0	0	0	0.00141265	0.001844	1.91968	0.888835	8.42936	27.9325	0.977897	12.1767	6.4084	19.142	1.03512	10.7309	4.22282	14.6371	3.03485	0.000881833	0.000888531	0.00815564	0.0236758	0.0048509	0.00380078	0.00311958	0.00474909	0.00110625	0.00156599	0.00105812	0.00294649	0.000359453	0.00534177
Control_6	(Lost of sample)
[truncated: 25 more columns]

## Sheet: Plasma
	Total amount nmol/ml								Amount of individual lipid species (nmol/ml)
									Endogenous	Endogenous	Endogenous	Endogenous	Endogenous	Endogenous	d13	d13	d13	d13	d13	d13	d31	d49	Endogenous	Endogenous	Endogenous	Endogenous	Endogenous	Endogenous	Endogenous	Endogenous	Endogenous	Endogenous	Endogenous	Endogenous	Endogenous	d13	d13	d13	d13	d13	d13	d13	d13	d13	d13	d13	d13	d13	d31
Genotype	Endogenous LPC	LPC-d49	LPC-d31	LPC-d13	Endogenous PC	PC-d49	PC-d31	PC-d13	LPC 16:0	LPC 18:2	LPC 18:0	LPC 18:1	LPC 20:4	LPC 22:6	LPC 16:0 d13	LPC 18:0 d13	LPC 18:1 d13	LPC 18:2 d13	LPC 20:4 d13	LPC 22:6 d13	LPC 16:0 d31	LPC 16:0 d49	PC 32:0	PC 32:1	PC 34:1	PC 34:2	PC 36:1	PC 36:2	PC 36:3	PC 36:4	PC 38:3	PC 38:4	PC 38:5	PC 38:6	PC 40:6	PC 32:0 d13	PC 32:1 d13	PC 34:1 d13	PC 34:2 d13	PC 36:1 d13	PC 36:2 d13	PC 36:3 d13	PC 36:4 d13	PC 38:3 d13	PC 38:4 d13	PC 38:5 d13	PC 38:6 d13	PC 40:6 d13	PC 32:0 d31
EcMfsd7c-KO_1	375.885	5.5428	0.156925	0.0993061	1367.2	1.94011	29.3566	0.566707	118.538	103.728	65.4267	31.286	41.3924	10.0159	0.0327809	0.0130288	0.0153042	0.0364005	0	0.00179176	0.156925	5.5428	12.2103	4.67886	84.2788	383.74	12.1474	227.153	75.8365	224.133	14.9239	149.266	46.8572	103.115	28.8571	0.00505023	0.0109875	0.100022	0.246454	0.0344644	0.0434191	0.0317093	0.0413906	0	0.0147999	0.00847915	0.0299321	0	0.0827416
EcMfsd7c-KO_2	442.717	6.31971	0.169237	0.0879759	1406.85	1.98717	29.8641	0.436011	144.573	123.762	76.3154	34.473	45.3959	12.6989	0.0206009	0.0116942	0.0173237	0.0331204	0	0.0052367	0.169237	6.31971	12.5782	4.6008	82.2954	388.102	12.3299	235.394	74.8845	226.868	12.8835	162.964	45.3633	116.047	32.5362	0.00519315	0.00571617	0.0708493	0.186051	0.0361044	0.0369512	0.0267797	0.0303689	0	0.00732656	0.00645324	0.0242168	0	0.0903082
EcMfsd7c-KO_3	352.983	4.81131	0.126027	0.101305	1212.34	1.40397	22.2578	0.581409	127.901	94.9122	52.0885	30.457	31.4101	10.7165	0.0320086	0.00974057	0.0197355	0.0371925	0	0.00262764	0.126027	4.81131	13.4206	4.79599	88.9791	372.808	10.4989	174.377	72.9627	186.118	8.56366	101.475	38.3875	117.513	22.4345	0.00849424	0.00508805	0.0920194	0.274164	0.0287258	0.0306638	0.0310672	0.0466476	0	0.00938062	0.0108579	0.0443008	0	0.0754124
EcMfsd7c-KO_4	273.502	3.14429	0.138174	0.05472	1069.66	0.954725	21.8544	0.352443	93.009	66.2065	59.0216	17.9276	24.1661	7.67291	0.0179347	0.0051758	0.00745151	0.0223065	0	0.00185139	0.138174	3.14429	8.82293	2.94481	50.8763	313.929	9.54982	188.729	48.8279	147.884	8.93311	133.296	25.656	99.2402	30.9739	0.0040751	0.00260205	0.0421239	0.16975	0.027582	0.0276576	0.0273128	0.0257887	0	0.00351537	0.0049811	0.017054	0	0.0649444
EcMfsd7c-KO_5	327.813	3.24019	0.141678	0.0750332	1105.56	0.864263	23.7571	0.389322	110.221	89.2054	59.0029	25.8226	28.7066	9.35655	0.0287714	0.00389977	0.0114044	0.0297824	0	0.00117516	0.141678	3.24019	10.4202	3.66298	69.3945	325.183	13.3355	190.884	62.5602	156.626	10.1361	115.608	30.4779	90.0767	27.1963	0.00664696	0.003734	0.0588176	0.176034	0.0235794	0.0287208	0.0230512	0.0302942	0	0.00975476	0.00553337	0.0231559	0	0.0679472
Control_1	332.878	4.1717	0.15153	0.0833784	1486.07	1.81412	33.7316	0.50388	115.956	81.8155	67.323	23.9401	30.3963	7.9479	0.0270256	0.00987609	0.00696843	0.0369342	0	0.00257408	0.15153	4.1717	12.2218	4.4141	84.1464	399.321	15.5725	263.645	75.5816	223.62	16.1579	183.016	44.8674	123.69	39.8161	0.00564917	0.00564721	0.0766564	0.23546	0.0312574	0.0290297	0.0347689	0.0368173	0	0.00850329	0.00990544	0.030185	0	0.0885491
Control_2	350.52	4.18134	0.128573	0.0917832	1280.41	1.25858	27.3877	0.530527	115.441	97.5848	50.1692	33.1537	39.4844	9.18853	0.0261916	0.00821959	0.0137853	0.0404285	0	0.00315816	0.128573	4.18134	12.1959	5.11587	84.6328	365.348	14.6797	187.012	75.1146	210.279	11.0869	135.117	45.1651	108.77	25.8933	0.00472542	0.00531569	0.101608	0.239548	0.0275114	0.0314099	0.0274187	0.038535	0	0.0108993	0.00934816	0.0342075	0	0.0824407
Control_3	474.723	5.10281	0.177931	0.090857	1766.8	1.27258	38.4552	0.668776	164.168	122.699	77.6436	40.487	47.5356	16.6925	0.0244314	0.00748218	0.0181994	0.0372471	0	0.00349702	0.177931	5.10281	14.9511	6.94386	129.729	462.027	15.0147	275.593	87.2349	284.172	16.1415	191.454	59.3444	178.602	45.5949	0.00874026	0.00516371	0.110044	0.314569	0.0368511	0.0326387	0.0381728	0.0498391	0	0.0131248	0.0131549	0.0464776	0	0.0982288
Control_4	468.643	4.76558	0.181257	0.0501459	1744.16	1.32189	38.144	0.265608	153.475	138.276	82.8566	35.3251	39.8384	13.3742	0.0149203	0.00895257	0.00891479	0.0165827	0	0.000775569	0.181257	4.76558	12.7248	5.45934	114.376	482.634	15.9347	329.134	99.2369	259.183	19.0851	169.808	49.9347	147.013	39.6351	0.00264493	0.00238389	0.0388476	0.114719	0.0202721	0.0201181	0.0202769	0.0215793	0	0.00639189	0.00559346	0.0127811	0	0.107001
Control_5	287.993	3.39313	0.109788	0.0405073	1322.25	1.27285	28.7176	0.24378	99.9064	81.1858	44.4446	25.0625	24.4591	7.43594	0.0103962	0.00616611	0.00694897	0.0152617	0	0.00173425	0.109788	3.39313	11.8765	5.06278	93.3043	377.964	12.9682	214.112	82.684	193.363	13.8037	121.85	39.4091	126.004	29.8462	0.00469673	0.00597386	0.0347231	0.0971729	0.0280772	0.0169362	0.0158064	0.0169131	0	0.00603935	0.00357016	0.0138706	0	0.0926332
Control_6	259.925	2.98387	0.102327	0.0423132	1224.98	1.04136	25.9101	0.292286	84.5597	69.1118	42.7902	22.9886	27.1649	7.81173	0.0125758	0.0047953	0.00619405	0.0180382	0	0.00070985	0.102327	2.98387	10.4347	4.14247	73.9692	331.971	11.4747	183.639	69.8379	191.836	11.956	142.888	46.3424	115.278	31.213	0.00391281	0.00410741	0.0456724	0.134509	0.0171632	0.0159783	0.0153967	0.0222494	0	0.00415045	0.00755307	0.0215932	0	0.077542
[truncated: 25 more columns]
