# Supplementary material for: MFSD7c functions as a transporter of choline at the blood–brain barrier
Source: Cell Res. 2024 Feb 2;34(3):245–57. doi: 10.1038/s41422-023-00923-y (PMC10907603; doi:10.1038/s41422-023-00923-y)
Supplement: Supplementary file 15 — Supplementary Table 13 [file 41422_2023_923_MOESM15_ESM.xlsx]

## Sheet: List of missense mutations
No.	Mutated status	Mutation at cDNA level	Mutation at protein level	Activity (%)	Predicted net activity (%)	Phenotype	Reference
1	Homozygous	c.608C>A	p.Ser203Tyr	2.6	1.3	Terminated at 20w	F. C. Radio et al 2018
2	Homozygous	c.1289C>G	p.Thr430Arg	7.6	3.8	Terminated at 16w	Meyer et al 2010
3	Homozygous	c.1076T>C	p.Leu359Pro	49.7	24.85	Terminated at 15w	Thomas et al 2010
4	Homozygous	c.1076T>C	p.Leu359Pro	49.7	24.85	Terminated at 16w	Thomas et al 2010
5	Homozygous	c.1076T>C	p.Leu359Pro	49.7	24.85	Terminated at 20w	Thomas et al 2010
6	Homozygous	c.1234G>C	p.Gly412Arg	9.3	4.65	Terminated at 12w	Thomas et al 2010
7	Homozygous	c.1234G>C	p.Gly412Arg	9.3	4.65	Terminated at 15w	Thomas et al 2010
8	Homozygous	c.1289C>G	p.Thr430Arg	7.6	3.8	Terminated at 21w	Meyer et al 2010
9	Homozygous	c.1289C>T	p.Thr430Met	76.9	38.45	3 years (died)	Kvarnung et al 2016
10	Homozygous	c.1289C>T	p.Thr430Met	76.9	38.45	6 years	Kvarnung et al 2016
11	Het compound	c.1019C>T	p.Pro340Leu	83.3	70.1	2-3 years	Kalailingam et al., 2020
		c.1288A>G	p.Thr430Ala	56.9
12	Het compound	c.473C>A	p.Ser158Stop	0	0.55	Terminated at 24w	Meyer et al 2010
		c.839C>G	p.Pro280Arg	1.1
13	Het compound	c.1341+2T>C	ND	0	11.45	Terminated at 23w	Lalonde et al 2010
		c.977C>T	p.Ala326Val	22.9
14	Het compound	c.329_334del6	p.Asn110_Phe112delinsIle	0	53	Terminated at 13w	Meyer et al 2010, Lalonde et al 2010 (same patient)
		c.1192C>G	p.Leu398Val	106
15	Het compound	c.1289C>T	p.Thr430Met	76.9	40.45	Terminated at 22-23w	Thomas et al 2010
		c.1056C>G	p.Thr352Arg	4
16	Het compound	c.887C>T	p.Ser296Leu	86.4	43.2	18 years	Luca et al 2020
		c.327T>A	p.Asn109Lys	0
17	Het compound	c.887C>T	p.Ser296Leu	86.4	43.2	23 years	Luca et al 2020
		c.327T>A	p.Asn109Lys	0
18	Het compound	c.887C>T	p.Ser296Leu	86.4	43.2	29 years	Luca et al 2020
		c.327T>A	p.Asn109Lys	0
19	Het compound	c.827C>T	p.Pro276Ser	58.2	31.25	4 months	Current study
		c.1149T>G	p.Leu483Arg	4.3
20	Het compound	c.1192C>G	p.Leu398Val	106	66.7	Terminated at 18w	Thomas et al 2010
		c.251G>A	p.Arg84His	27.4
21	Homozygous	c.1276G>A	p.Ala426Thr	18.1	9.05	2-22 years	Fathiya Al-Murshedi et al 2020
22	Homozygous	c.379T>G	p.Ser127Ala	72.2	36.1		Unpublished
						`
