# Supplementary material for: MFSD7c functions as a transporter of choline at the blood–brain barrier
Source: Cell Res. 2024 Feb 2;34(3):245–57. doi: 10.1038/s41422-023-00923-y (PMC10907603; doi:10.1038/s41422-023-00923-y)
Supplement: Supplementary file 16 — Supplementary Table 14 [file 41422_2023_923_MOESM16_ESM.xlsx]

## Sheet: Legend
Lipidomic analysis of endogenous lipids in brains from E14.5 KO and control embryos.
WT: controls
KO: Global knockout of Mfsd7c

## Sheet: Embryos Brain
Protein Pellet - ISTD Normalized Area (Isotope Corrected)
Name	49	50	51	52	53				54	55	56	57	58
Genotype	KO (-/-)	KO (-/-)	KO (-/-)	KO (-/-)	KO (-/-)	Average (KO)	SEM (KO)		WT (+/+)	WT (+/+)	WT (+/+)	WT (+/+)	WT (+/+)	Average (WT)	SEM (WT)	KO/WT
LPC 16:1	0.0339356	0.0291529	0.0292318	0.0276997	0.0346318	0.0309304	0.00140024		0.0319668	0.0316125	0.0290015	0.0311413	0.0295165	0.0306477	0.000587538	1.00922
LPC 16:0	0.263079	0.190799	0.248195	0.193131	0.216042	0.222249	0.0145186		0.257672	0.250695	0.217157	0.227267	0.246414	0.239841	0.00758815	0.926652
LPC 18:1	0.0968021	0.0719535	0.0822511	0.0744122	0.0747221	0.0800282	0.00453431		0.0802876	0.0877848	0.0732857	0.0841903	0.0844731	0.0820043	0.00248243	0.975903
LPC 18:0	0.0889107	0.0679856	0.0693582	0.0679875	0.0710387	0.0730561	0.0040032		0.0681521	0.0835134	0.0545883	0.0688451	0.0665145	0.0683226	0.00459871	1.06928
LPC 20:4	0.00763446	0.00604929	0.00692511	0.00499818	0.0065598	0.00643337	0.000442023		0.00692835	0.00884864	0.00609657	0.00676296	0.00724529	0.00717636	0.000458237	0.896466
LPC 22:6	0.00413787	0.0034704	0.00377848	0.00323477	0.00261773	0.00344785	0.00025695		0.00337734	0.00339618	0.00227721	0.00359014	0.00399423	0.00332702	0.00028494	1.03632
Total LPC	0.4945	0.369411	0.43974	0.371463	0.405612	0.416145	0.0251553	0	0.448384	0.465851	0.382407	0.421797	0.438158
LPE 16:1	0.0281533	0.0250027	0.0279769	0.0276227	0.0268293	0.027117	0.000575415		0.0245225	0.0296302	0.0261246	0.024741	0.0232788	0.0256594	0.00109058	1.0568
LPE 16:0	0.213288	0.171295	0.19781	0.173679	0.186046	0.188423	0.00781908		0.195794	0.189328	0.16279	0.169364	0.185838	0.180623	0.00623655	1.04319
LPE 18:1	0.150147	0.130226	0.148885	0.128832	0.133282	0.138274	0.00464982		0.116643	0.126364	0.115629	0.114094	0.127913	0.120129	0.00290089	1.15105
LPE 18:0	0.276039	0.228741	0.284881	0.248605	0.242696	0.256192	0.0105124		0.251101	0.255287	0.2158	0.219866	0.24287	0.236985	0.00809545	1.08105
LPE 20:4	0.121849	0.0890335	0.11471	0.0897226	0.0983739	0.102738	0.00665143		0.0977753	0.115856	0.0883051	0.103268	0.100173	0.101075	0.00446123	1.01645
LPE 22:6	0.155929	0.126286	0.146659	0.110529	0.127871	0.133455	0.00802372		0.144351	0.144139	0.102589	0.126863	0.152307	0.13405	0.00889579	0.995564
LPE 22:5	0.0351992	0.0279901	0.0339459	0.0325848	0.0290198	0.031748	0.00139655		0.0299798	0.0342562	0.0287891	0.0337038	0.0391221	0.0331702	0.00182019	0.957124
LPE 22:4	0.076603	0.0703416	0.0738131	0.0646248	0.0723569	0.0715479	0.00200902		0.0720711	0.0702478	0.066525	0.0731748	0.0717775	0.0707592	0.00115721	1.01115
Total LPE	1.05721	0.868916	1.02868	0.8762	0.916475	0.949496	0.0416374	0	0.932237	0.965109	0.806552	0.865073	0.943279
PC 30:1	0.0276567	0.0231052	0.0245059	0.0184083	0.0210683	0.0229489	0.0015615		0.0241935	0.0244098	0.0191704	0.0224957	0.0272586	0.0235056	0.00132646	0.976315
PC 30:0	0.164411	0.144116	0.148756	0.109098	0.131343	0.139545	0.00926917		0.148869	0.14804	0.107103	0.121969	0.163944	0.137985	0.0102559	1.0113
PC 31:1/PC-O 32:1/PC-P 32:0	0.00663973	0.00521512	0.00587155	0.00419101	0.00484824	0.00535313	0.000421223		0.00494094	0.00487571	0.00364164	0.0044662	0.00533075	0.00465105	0.000287191	1.15095
PC 31:0/PC-O 32:0	0.0102883	0.00827778	0.00911067	0.00690949	0.00722594	0.00836243	0.000619618		0.00806513	0.0077534	0.00575137	0.00727301	0.00802002	0.00737259	0.000429072	1.13426
PC 32:2	0.0254114	0.0220576	0.0225699	0.0166715	0.018047	0.0209515	0.00158884		0.0231209	0.0246669	0.0193904	0.0215641	0.0287979	0.023508	0.00158445	0.891247
PC 32:1	0.347378	0.302338	0.321142	0.228076	0.258804	0.291548	0.0214593		0.313868	0.298276	0.237453	0.293114	0.352745	0.299091	0.0186182	0.974779
PC 32:0	0.503145	0.401208	0.480124	0.307896	0.375784	0.413632	0.0354969		0.426856	0.405889	0.3181	0.373102	0.491815	0.403152	0.0287814	1.02599
PC 33:2/PC-O 34:2/PC-P 34:1	0.00290649	0.0024064	0.00272786	0.00192244	0.00218719	0.00243008	0.00017789		0.00232845	0.00230515	0.00181232	0.00213689	0.0025668	0.00222992	0.00012488	1.08976
PC 33:1/PC-O 34:1/PC-P 34:0	0.0229578	0.0185883	0.0195002	0.0133992	0.0156567	0.0180205	0.00164063		0.0173615	0.0189072	0.0126437	0.0161936	0.0197232	0.0169658	0.00124109	1.06216
PC 33:0/PC-O 34:0	0.00357111	0.00310889	0.00324778	0.00245353	0.00270869	0.003018	0.000197647		0.0028112	0.00231316	0.0020911	0.00268399	0.00261588	0.00250306	0.000131565	1.20572
PC 34:4	0.00166508	0.00129943	0.00143569	0.000886299	0.00114094	0.00128549	0.000131737		0.00172967	0.00157349	0.00120102	0.00156957	0.0020382	0.00162239	0.000135489	0.792342
PC 34:3	0.00542609	0.0041697	0.00467822	0.00314824	0.00385376	0.0042552	0.000383651		0.00501179	0.00482868	0.00375724	0.00483695	0.00617886	0.0049227	0.000384731	0.864404
PC 34:2	0.0679532	0.0551113	0.0652746	0.0453158	0.0530509	0.0573411	0.00414454		0.0611294	0.0594167	0.0465303	0.0607319	0.070299	0.0596215	0.00380092	0.961753
PC 34:1	0.602318	0.453662	0.568174	0.376464	0.425786	0.485281	0.0429823		0.509814	0.493071	0.38823	0.458205	0.578039	0.485472	0.0311596	0.999607
PC 34:0	0.0448524	0.0348307	0.038193	0.027825	0.0309537	0.0353309	0.00295464		0.03875	0.0322487	0.0279997	0.0349938	0.0344793	0.0336943	0.00176613	1.04857
PC 35:5/PC-O 36:5/PC-P 36:4	0.000683203	0.000472766	0.000589098	0.000379587	0.000450141	0.000514959	5.39027e-05		0.000406272	0.000439899	0.0003042	0.000431741	0.000509711	0.000418365	3.32915e-05	1.23089
PC 35:4/PC-O 36:4/PC-P 36:3	0.00157974	0.000929941	0.00114145	0.000696326	0.000958707	0.00106123	0.000147681		0.00103531	0.00107973	0.000742133	0.000954308	0.0011401	0.000990317	6.90457e-05	1.07161
PC 35:3/PC-O 36:3/PC-P 36:2	0.000507398	0.000385206	0.000534601	0.000331953	0.000422181	0.000436268	3.76937e-05		0.000442661	0.000433791	0.000332197	0.00039698	0.000490716	0.000419269	2.64018e-05	1.04054
PC 35:2/PC-O 36:2/PC-P 36:1	0.00188632	0.00167763	0.0016946	0.00119169	0.00152036	0.00159412	0.000116156		0.00140179	0.00136456	0.00124287	0.00143231	0.00177118	0.00144254	8.82374e-05	1.10508
PC 35:1/PC-O 36:1/PC-P 36:0	0.00318027	0.00266811	0.0024151	0.0021617	0.00246115	0.00257727	0.000170931		0.00229243	0.00230036	0.00208378	0.00218066	0.00249661	0.00227077	6.90777e-05	1.13498
PC 36:5	0.00417915	0.00351192	0.0039528	0.00243294	0.00293938	0.00340324	0.000321909		0.0049964	0.00429239	0.00325008	0.00432267	0.00596474	0.00456526	0.000447629	0.745465
PC 36:4	0.0488032	0.0357242	0.0404255	0.0273405	0.0328384	0.0370264	0.00362835		0.04649	0.0442371	0.0323014	0.041129	0.0542284	0.0436772	0.00357392	0.847728
PC 36:3	0.00958145	0.00755119	0.009158	0.005873	0.00692047	0.00781682	0.00069156		0.00755156	0.00791945	0.00607431	0.00828236	0.00957852	0.00788124	0.000566427	0.991826
PC 36:2	0.0380946	0.0311093	0.0340666	0.0255924	0.0279805	0.0313687	0.00220714		0.0317757	0.0315678	0.0228953	0.0287456	0.0361212	0.0302211	0.00217813	1.03797
PC 36:1	0.0523343	0.0461434	0.0455636	0.0339437	0.0412696	0.0438509	0.00304115		0.0420011	0.0404447	0.0291249	0.0385838	0.0476719	0.0395653	0.00301985	1.10832
PC 37:4/PC-O 38:4/PC-P 38:3	0.00122112	0.000919916	0.00110655	0.000744843	0.000950963	0.000988678	8.17096e-05		0.000899387	0.000910474	0.000768459	0.000862346	0.00104677	0.000897488	4.49121e-05	1.10161
PC 37:3/PC-O 38:3/PC-P 38:2	0.00048739	0.000487576	0.000451634	0.00033229	0.000461327	0.000444043	2.88262e-05		0.000428472	0.000431482	0.00037625	0.000422234	0.000485249	0.000428737	1.73181e-05	1.0357
PC 37:2/PC-O 38:2/PC-P 38:1	0.000568716	0.000516935	0.000453948	0.000483604	0.000510657	0.000506772	1.90821e-05		0.000401501	0.000380202	0.00043478	0.000446233	0.000491934	0.00043093	1.92481e-05	1.176
PC 38:6	0.0151826	0.0110541	0.0149249	0.00815142	0.00945174	0.011753	0.00142441		0.0151636	0.0132136	0.00892497	0.0122206	0.0161218	0.0131289	0.00125704	0.895196
PC 38:5	0.0120618	0.00995998	0.0109123	0.00759039	0.00859598	0.00982409	0.000797108		0.0134803	0.0119496	0.00877375	0.0124009	0.0159002	0.012501	0.00115586	0.785867
PC 38:4	0.028781	0.0239146	0.0252902	0.0161398	0.0196943	0.022764	0.00220469		0.0269415	0.0236299	0.0185803	0.0229651	0.0301422	0.0244518	0.00194857	0.930973
PC 38:3	0.003598	0.00259233	0.00320366	0.00222806	0.00230394	0.0027852	0.000265985		0.00271528	0.00260913	0.00199537	0.00245351	0.00287551	0.00252976	0.000150275	1.10097
PC 38:2	0.00200041	0.00174401	0.0018976	0.00131864	0.00158836	0.0017098	0.000120134		0.0013548	0.00159158	0.00123528	0.00159871	0.00173177	0.00150243	9.0271e-05	1.13803
PC 38:1	0.000674225	0.000580183	0.000597042	0.000474686	0.000534094	0.000572046	3.32045e-05		0.00044762	0.000467655	0.000355596	0.00043624	0.000454122	0.000432246	1.98242e-05	1.32343
PC 38:0/PC 39:7/PC-O 40:7/PC-P 40:6	0.000677087	0.00057379	0.000618914	0.000458319	0.000504914	0.000566605	3.90678e-05		0.000500851	0.000535106	0.000402611	0.000453252	0.000593771	0.000497118	3.29047e-05	1.13978
PC 40:8	0.000712277	0.000509224	0.000538472	0.000406091	0.000519061	0.000537025	4.94746e-05		0.000573639	0.000544526	0.000431128	0.00048043	0.000700737	0.000546092	4.59373e-05	0.983396
PC 40:7	0.00270535	0.0021047	0.0026741	0.00156936	0.00170338	0.00215138	0.000236828		0.00269812	0.00229525	0.00153201	0.00225447	0.00332464	0.0024209	0.000293871	0.88867
PC 40:6	0.00580262	0.00471927	0.0056388	0.00340256	0.00384227	0.0046811	0.000475119		0.00525208	0.00480823	0.00322487	0.00435844	0.00595264	0.00471925	0.00045697	0.991917
PC 40:5	0.00389958	0.00298734	0.00360339	0.00220352	0.00263495	0.00306575	0.000309799		0.0033629	0.00304382	0.00227502	0.00322003	0.00432795	0.00324594	0.00032929	0.944488
PC 40:4	0.00272257	0.00211609	0.00228688	0.0015755	0.00198667	0.00213754	0.000187572		0.0018734	0.00194802	0.00150635	0.00182847	0.00234866	0.00190098	0.000134979	1.12444
PC 40:3	0.000581248	0.000563456	0.000504252	0.000427331	0.000461075	0.000507472	2.92941e-05		0.000383389	0.00048936	0.000361507	0.00047053	0.000538179	0.000448593	3.31695e-05	1.13125
PC 40:2	0.000465464	0.0003739	0.000427957	0.000349909	0.000333014	0.000390049	2.47481e-05		0.0003321	0.000387793	0.000298621	0.000293359	0.000373626	0.0003371	1.91347e-05	1.15707
PC 40:1	0.000192238	0.000145754	0.000158386	0.00013189	0.000133266	0.000152307	1.10767e-05		0.000131737	0.000152284	0.000128992	0.000130403	0.00013875	0.000136433	4.30352e-06	1.11635
Total PC	2.07974	1.67553	1.93014	1.3106	1.52643	1.70449	0.139784	0	1.80418	1.73204	1.34483	1.61909	2.04137
PE 32:1	0.0332076	0.0294511	0.0304703	0.0258923	0.0252925	0.0288627	0.00147273		0.0277362	0.0300472	0.0234006	0.0301642	0.0312182	0.0285133	0.00139891	1.01226
PE 32:0	0.0185857	0.0174789	0.0172464	0.0143076	0.013751	0.0162739	0.00094798		0.0157758	0.0170419	0.0122683	0.0155801	0.0179704	0.0157273	0.000968206	1.03476
PE 33:3/PE-O 34:3/PE-P 34:2	0.00117561	0.000967515	0.00115447	0.000967546	0.000872764	0.00102758	5.88188e-05		0.00107	0.00112553	0.000829256	0.00117355	0.00126989	0.00109365	7.37986e-05	0.939592
PE 33:2/PE-O 34:2/PE-P 34:1	0.0115699	0.0103852	0.0117154	0.00877842	0.00849492	0.0101888	0.000675824		0.00989711	0.01075	0.00788254	0.0106725	0.0111565	0.0100717	0.000583981	1.01162
PE 34:2	0.0394142	0.0330978	0.0361608	0.0298149	0.0298387	0.0336653	0.00185834		0.0311231	0.034523	0.0254993	0.0337823	0.0379768	0.0325809	0.00208093	1.03328
PE 34:1	0.285955	0.254188	0.261314	0.215349	0.210829	0.245527	0.0142712		0.238877	0.243873	0.19079	0.239709	0.264302	0.23551	0.0120992	1.04253
PE 35:5/PE-O 36:5/PE-P 36:4	0.0136966	0.0103853	0.0133038	0.00925672	0.00969223	0.011267	0.000931401		0.0123566	0.0130032	0.00920923	0.0124796	0.0140349	0.0122167	0.000808021	0.922258
PE 35:4/PE-O 36:4/PE-P 36:3	0.00982781	0.00751837	0.00852897	0.0071028	0.00665027	0.00792564	0.000567968		0.00682111	0.0073411	0.00557946	0.0074991	0.00859102	0.00716636	0.000490324	1.10595
PE 35:3/PE-O 36:3/PE-P 36:2	0.00395179	0.00380527	0.00452198	0.00309723	0.00341251	0.00375776	0.000242839		0.00299615	0.00349938	0.00240757	0.00351437	0.00377841	0.00323918	0.000243396	1.1601
PE 35:2/PE-O 36:2/PE-P 36:1	0.00570125	0.0055208	0.00579486	0.00442217	0.00436352	0.00516052	0.000316619		0.0039207	0.00446295	0.00313397	0.00420153	0.00458693	0.00406122	0.000258552	1.27068
PE 36:4	0.0764754	0.0586806	0.0721055	0.0531459	0.0565325	0.063388	0.00458983		0.0745819	0.0727292	0.0523036	0.0713429	0.0777276	0.069737	0.00448764	0.908957
PE 36:3	0.0149998	0.0143276	0.0152456	0.0118024	0.0121282	0.0137007	0.000726077		0.0121956	0.0141709	0.0105528	0.0130867	0.0150876	0.0130187	0.00078648	1.05239
PE 36:2	0.0837996	0.076067	0.0806546	0.0689808	0.0659711	0.0750946	0.00337825		0.0659395	0.0712944	0.0534981	0.072068	0.075396	0.0676392	0.00384709	1.11022
PE 36:1	0.161629	0.144013	0.148047	0.123328	0.120351	0.139474	0.00778249		0.131175	0.140545	0.107152	0.130596	0.147721	0.131438	0.00685067	1.06114
PE 37:7/PE-O 38:7/PE-P 38:6	0.0171341	0.013453	0.0153874	0.0103592	0.0107647	0.0134197	0.00130547		0.0167608	0.0163041	0.0100134	0.0153316	0.0188711	0.0154562	0.00147855	0.868237
PE 37:6/PE-O 38:6/PE-P 38:5	0.021909	0.0176237	0.0234455	0.0144329	0.0154086	0.0185639	0.00177376		0.0187678	0.0194141	0.0131165	0.0191838	0.0234993	0.0187963	0.00165696	0.987637
PE 37:5/PE-O 38:5/PE-P 38:4	0.0235439	0.017683	0.0224689	0.015969	0.0164651	0.019226	0.00157753		0.0189281	0.0203529	0.0141811	0.0209746	0.0248159	0.0198505	0.00171993	0.968538
PE 37:4/PE-O 38:4/PE-P 38:3	0.0224101	0.0184371	0.0225072	0.01641	0.0189564	0.0197442	0.00118715		0.017634	0.0178821	0.0137873	0.0183979	0.0227615	0.0180925	0.00142623	1.09129
PE 37:3/PE-O 38:3/PE-P 38:2	0.00430983	0.00429456	0.00497906	0.00359972	0.0033706	0.00411075	0.000286039		0.00315647	0.0035615	0.00241376	0.00368829	0.00364988	0.00329398	0.000239522	1.24796
PE 37:2/PE-O 38:2/PE-P 38:1	0.00185887	0.00176446	0.00165904	0.00155231	0.00147092	0.00166112	6.99309e-05		0.00119868	0.00132361	0.00112249	0.00128088	0.00139143	0.00126342	4.70985e-05	1.31478
PE 37:1/PE-O 38:1/PE-P 38:0	0.00137743	0.00139923	0.00129078	0.00113628	0.0010852	0.00125778	6.32295e-05		0.000979245	0.00101392	0.000818681	0.000938457	0.000956562	0.000941372	3.31583e-05	1.33612
PE 38:6	0.130614	0.104523	0.130395	0.0838014	0.0931054	0.108488	0.00956875		0.136356	0.135887	0.0901472	0.124005	0.16706	0.130691	0.0123901	0.830107
PE 38:5	0.0721695	0.0592847	0.0763423	0.0530324	0.0548642	0.0631386	0.00469759		0.0754779	0.0761692	0.0536325	0.0798069	0.104581	0.0779334	0.00810326	0.810161
PE 38:4	0.415015	0.340889	0.446277	0.308005	0.31732	0.365501	0.0275766		0.439337	0.418599	0.315502	0.423512	0.525818	0.424554	0.0334678	0.860907
PE 38:3	0.0245594	0.024863	0.0252679	0.0184413	0.0198866	0.0226036	0.00142715		0.0206293	0.0242919	0.0163203	0.023314	0.0264411	0.0221993	0.00174129	1.01821
PE 38:2	0.00620847	0.00649414	0.0072493	0.00484135	0.00444764	0.00584818	0.000523709		0.00495866	0.00530412	0.00420996	0.00554809	0.00619017	0.0052422	0.000327258	1.1156
PE 38:1/PE 39:8/PE-O 40:8/PE-P 40:7	0.00574848	0.00522082	0.00587125	0.00393275	0.00390365	0.00493539	0.000429429		0.00515882	0.00561064	0.003697	0.00540209	0.00635007	0.00524372	0.00043493	0.941199
PE 39:7/PE-O 40:7/PE-P 40:6	0.0129533	0.0102388	0.0136605	0.00853453	0.00870845	0.0108191	0.00106394		0.0126856	0.0115993	0.0076617	0.0114167	0.0155092	0.0117745	0.00126199	0.91886
PE 39:6/PE-O 40:6/PE-P 40:5	0.015997	0.0136203	0.0167658	0.0110128	0.0125549	0.0139902	0.00106755		0.0136185	0.013869	0.00944463	0.0136241	0.0182974	0.0137707	0.00140107	1.01594
PE 39:5/PE-O 40:5/PE-P 40:4	0.0143644	0.0120799	0.0149547	0.0105529	0.0115164	0.0126936	0.000844069		0.0125974	0.0121538	0.00937969	0.0131655	0.0171804	0.0128954	0.00125366	0.984357
PE 40:8	0.00279555	0.00232581	0.00296403	0.0018074	0.00198816	0.00237619	0.000223388		0.00292139	0.00285875	0.00204314	0.00297978	0.00372382	0.00290537	0.000266577	0.817861
PE 40:7	0.0289174	0.0249645	0.0325671	0.0197613	0.0207256	0.0253872	0.00242459		0.0319907	0.032447	0.0216771	0.0306085	0.041354	0.0316154	0.00312615	0.803
PE 40:6	0.123941	0.103724	0.139142	0.0821786	0.0923918	0.108276	0.0103736		0.134889	0.128724	0.0868376	0.11937	0.16317	0.126598	0.0123367	0.85527
PE 40:5	0.0375613	0.0297135	0.0359138	0.0261695	0.0298011	0.0318318	0.00212323		0.0349539	0.0374071	0.0290474	0.0368515	0.0510891	0.0378698	0.00362172	0.84056
PE 40:4	0.0479829	0.0374766	0.0472628	0.0331682	0.0360239	0.0403829	0.00303802		0.0466302	0.0441844	0.0350035	0.0460514	0.0606077	0.0464954	0.00410353	0.868534
PE 40:3	0.00578775	0.00562906	0.00645324	0.00391986	0.00422624	0.00520323	0.000484101		0.00560556	0.00553511	0.0039447	0.00493809	0.00633838	0.00527237	0.000399429	0.986887
PE 40:2	0.000985079	0.00101016	0.00101834	0.000824985	0.000823605	0.000932433	4.44865e-05		0.000728843	0.000907695	0.000828015	0.000924098	0.000994613	0.000876653	4.54657e-05	1.06363
Total PE	1.79813	1.5226	1.80011	1.30969	1.34799	1.5557	0.109994	0	1.69043	1.69981	1.24934	1.66718	2.02147
PG 32:1	0.00667732	0.00588019	0.00705664	0.0052384	0.00510247	0.005991	0.000385668		0.00540931	0.00579817	0.00490362	0.0068177	0.00670757	0.00592727	0.000369766	1.01075
PG 32:0	0.00573655	0.00513196	0.00582309	0.00439436	0.00476391	0.00516997	0.000275271		0.00564176	0.00606172	0.00417704	0.00536865	0.00609375	0.00546858	0.000350049	0.945395
PG 34:2	0.0132156	0.0110243	0.0132752	0.00981057	0.0106775	0.0116007	0.000700036		0.0111534	0.0121496	0.0102882	0.0116069	0.0146833	0.0119763	0.000742328	0.968635
PG 34:1	0.267604	0.220376	0.265808	0.18157	0.200452	0.227162	0.0172731		0.233466	0.231382	0.177554	0.233111	0.27768	0.230639	0.0158832	0.984926
PG 36:5	0.000516491	0.000340159	0.000750942	0.000506699	0.000392802	0.000501419	7.08234e-05		0.000787649	0.000805531	0.000488695	0.000671202	0.00126515	0.000803646	0.000128449	0.62393
PG 36:4	0.00566989	0.00472994	0.00667516	0.00434527	0.00451669	0.00518739	0.000436722		0.0061836	0.00601616	0.00443671	0.00653998	0.00774544	0.00618438	0.00053132	0.838789
PG 36:3	0.00438238	0.00352691	0.00373512	0.00306989	0.00340802	0.00362446	0.000218013		0.00260601	0.00326356	0.00238093	0.00360278	0.0041636	0.00320338	0.000325456	1.13145
PG 36:2	0.0159002	0.0127602	0.0136033	0.0100075	0.011502	0.0127547	0.000993248		0.0113771	0.0120594	0.00944702	0.0128299	0.0146212	0.0120669	0.000849889	1.05699
PG 36:1	0.0185723	0.0180832	0.0192289	0.0129483	0.0144253	0.0166516	0.00124604		0.0137975	0.0155507	0.0116394	0.014174	0.0177772	0.0145878	0.00101461	1.14148
PG 38:6	0.000748619	0.000737979	0.00109569	0.000536367	0.00055267	0.000734265	0.000100744		0.00100236	0.000930565	0.000771632	0.000912507	0.00131541	0.000986495	9.03345e-05	0.744317
PG 38:5	0.00154307	0.00125577	0.00157962	0.00114352	0.00131544	0.00136748	8.40172e-05		0.00160903	0.00154837	0.00119982	0.0015947	0.00198197	0.00158678	0.000124086	0.861798
PG 38:4	0.00580611	0.00521271	0.00655007	0.00385585	0.00498226	0.0052814	0.000447842		0.00559077	0.00594049	0.0041238	0.00535822	0.00779166	0.00576099	0.000592767	0.916753
PG 38:3	0.00100628	0.00061683	0.00071351	0.000565303	0.000491301	0.000678645	8.95343e-05		0.000770329	0.00057392	0.00054439	0.000626436	0.000469643	0.000596944	5.02145e-05	1.13687
PG 38:2	0.000536922	0.000398176	0.000581185	0.000417621	0.000669955	0.000520772	5.09096e-05		0.000421677	0.000323793	0.000356184	0.000385907	0.000410504	0.000379613	1.79278e-05	1.37185
Total PG	0.347916	0.290074	0.346477	0.238409	0.263252	0.297226	0.022372	0	0.299817	0.302404	0.232311	0.3036	0.362706
PI 32:1	0.00184168	0.00171506	0.00158812	0.00117975	0.000886364	0.0014422	0.000177928		0.00125135	0.00147253	0.000997174	0.000890047	0.00117706	0.00115763	0.000101407	1.24582
PI 34:2	0.00485962	0.00349095	0.00391144	0.00336347	0.00295497	0.00371609	0.000324049		0.00395221	0.00431821	0.00262543	0.00344973	0.00398421	0.00366596	0.000294797	1.01368
PI 34:1	0.00666001	0.00519776	0.00541489	0.00483322	0.00456216	0.00533361	0.000362623		0.00419147	0.00529767	0.00316172	0.00373586	0.00522512	0.00432237	0.000416797	1.23396
PI 36:4	0.131736	0.0940001	0.123152	0.0876239	0.0911091	0.105524	0.00910719		0.123697	0.117746	0.0811334	0.116243	0.137	0.115164	0.00926157	0.916295
PI 36:3	0.0108959	0.0101697	0.0110289	0.0091678	0.00744036	0.00974052	0.000663236		0.00817351	0.010848	0.00686587	0.0089547	0.00753054	0.00847452	0.000686782	1.14939
PI 36:2	0.0070051	0.00501713	0.00568454	0.00457933	0.00497906	0.00545303	0.000426644		0.00441935	0.00502634	0.00371361	0.00380683	0.00483131	0.00435949	0.000263958	1.25084
PI 36:1	0.00275478	0.00190427	0.00255213	0.00226699	0.00188607	0.00227285	0.00017259		0.00164564	0.00211995	0.00138327	0.00192099	0.00186688	0.00178735	0.000126129	1.27163
PI 38:6	0.00951106	0.00660288	0.0083401	0.00597079	0.00507047	0.00709906	0.000805986		0.00969514	0.00905613	0.00606528	0.00775009	0.00983811	0.00848095	0.000707694	0.837059
PI 38:5	0.141621	0.114099	0.147268	0.098682	0.0984238	0.120019	0.0104063		0.144222	0.13623	0.0984883	0.135307	0.166015	0.136053	0.0109	0.88215
PI 38:4	1.18374	0.923738	1.1326	0.822395	0.844705	0.981435	0.0745304		1.12352	1.09494	0.842544	1.05104	1.2604	1.07449	0.0677246	0.913397
PI 38:3	0.0592863	0.0555069	0.0506508	0.0433804	0.0357771	0.0489203	0.0042265		0.0389868	0.0414762	0.0220443	0.0409887	0.0489756	0.0384943	0.00444869	1.27084
PI 38:2	0.00415094	0.00340164	0.00441215	0.00364305	0.00260288	0.00364213	0.000315412		0.00298812	0.00420297	0.00348187	0.00310963	0.00366148	0.00348881	0.000216143	1.04395
PI 40:7	0.00257447	0.00218258	0.00241748	0.00161425	0.00165623	0.002089	0.000195579		0.0028492	0.00273146	0.00196352	0.00243682	0.00271344	0.00253889	0.000158951	0.822802
PI 40:6	0.0104994	0.00747277	0.00922955	0.00657262	0.00641036	0.00803693	0.000793544		0.00991101	0.00997614	0.00650201	0.00944077	0.0108517	0.00933633	0.000744321	0.860824
PI 40:5	0.00943676	0.00691586	0.009871	0.00663402	0.00611242	0.00779401	0.000773207		0.00845569	0.00907101	0.00600258	0.00814102	0.00978432	0.00829092	0.000637373	0.940066
PI 40:4	0.00962469	0.00687869	0.00779693	0.00522507	0.00610055	0.00712518	0.000755639		0.0075307	0.00755731	0.00559547	0.00738075	0.00846986	0.00730682	0.000469026	0.975142
PI 40:3	0.00151623	0.00141198	0.0010877	0.000961323	0.00112663	0.00122077	0.000104342		0.00116267	0.00126177	0.000932035	0.00114707	0.00174873	0.00125046	0.000135682	0.976263
Total PI	1.59771	1.24971	1.527	1.10809	1.1218	1.32086	0.104141	0	1.49665	1.46333	1.0935	1.40574	1.68407
PS 34:2	0.00799523	0.00650285	0.00735752	0.0061294	0.00617304	0.00683161	0.000365069		0.00708358	0.00784891	0.00598017	0.00730163	0.00825223	0.00729331	0.000387081	0.936696
PS 34:1	0.103822	0.0858824	0.0936901	0.0752838	0.0788983	0.0875153	0.00515052		0.0922342	0.0974097	0.0739582	0.0962806	0.102018	0.0923802	0.00486205	0.947338
PS 34:0	0.00948823	0.00719674	0.00830285	0.0063996	0.00652276	0.00758203	0.00058403		0.00938185	0.00908887	0.00722818	0.00929225	0.0104687	0.00909198	0.000524087	0.833926
PS 36:4	0.00769105	0.00589828	0.00715849	0.00534291	0.00594404	0.00640695	0.000436975		0.00805168	0.00790111	0.00604948	0.00770518	0.00881876	0.00770524	0.000454964	0.831506
PS 36:3	0.00494845	0.00394878	0.00482517	0.00413302	0.00397288	0.00436566	0.000215983		0.00443191	0.0047899	0.00360834	0.00460926	0.00492561	0.004473	0.000231644	0.976002
PS 36:2	0.0373629	0.0308596	0.0342939	0.0283576	0.0284109	0.031857	0.0017517		0.0288788	0.0335489	0.0247876	0.0328198	0.0333147	0.03067	0.00169874	1.0387
PS 36:1	0.225672	0.183661	0.196558	0.157934	0.162197	0.185204	0.0123328		0.165811	0.189055	0.139864	0.183071	0.189797	0.17352	0.0094596	1.06734
PS 38:5	0.0147829	0.0116158	0.013913	0.0102453	0.0113402	0.0123794	0.000846948		0.0150838	0.0152659	0.0111132	0.0150974	0.0176236	0.0148368	0.00104749	0.834376
PS 38:4	0.129825	0.103248	0.128102	0.0957505	0.102184	0.111822	0.00711977		0.134047	0.131907	0.0965905	0.130912	0.148685	0.128428	0.0085844	0.870694
PS 38:3	0.0257668	0.0225766	0.0260362	0.01949	0.0198543	0.0227448	0.0013954		0.021407	0.0241912	0.0172201	0.023651	0.0252734	0.0223485	0.00142889	1.01773
PS 38:2	0.00736372	0.0062547	0.0067095	0.00514637	0.00508667	0.00611219	0.000443166		0.0054044	0.00591466	0.00459669	0.00572125	0.00610143	0.00554768	0.00026423	1.10175
PS 38:1	0.00396106	0.00349559	0.00367048	0.00265047	0.00276158	0.00330783	0.000257292		0.00301516	0.00331949	0.00237479	0.00323459	0.00333252	0.00305531	0.000179374	1.08265
PS 40:7	0.016984	0.0143081	0.0178572	0.0123152	0.013017	0.0148963	0.00108779		0.0174224	0.0168516	0.0109301	0.0159381	0.019913	0.016211	0.00147555	0.918897
PS 40:6	0.390511	0.317321	0.380764	0.259927	0.276059	0.324916	0.0265423		0.392991	0.374984	0.250378	0.34797	0.433641	0.359993	0.0307389	0.902563
PS 40:5	0.0877983	0.0680539	0.0804802	0.0648628	0.0684464	0.0739283	0.00437062		0.081773	0.0810233	0.0635141	0.0829193	0.103387	0.0825233	0.00632298	0.895848
PS 40:4	0.109388	0.0873076	0.104947	0.0783416	0.0878189	0.0935606	0.00584741		0.104448	0.103496	0.0786764	0.101379	0.123357	0.102271	0.00710052	0.914829
PS 40:3	0.0153007	0.0149288	0.0163768	0.0103039	0.0108444	0.0135509	0.00124126		0.013394	0.0147873	0.0110918	0.0141072	0.0151872	0.0137135	0.000723025	0.988144
PS 40:2	0.00242125	0.0020704	0.00230046	0.00176644	0.0017224	0.00205619	0.000139377		0.00187255	0.00230183	0.0014154	0.00191973	0.00199036	0.00189997	0.00014241	1.08222
Total PS	1.20108	0.97513	1.13334	0.84438	0.891254	1.00904	0.0701284	0	1.10673	1.12368	0.809376	1.08393	1.25609
SM 34:2;2/SM 33:2;3	0.00962109	0.00673531	0.00724809	0.0069122	0.011651	0.00843354	0.000958281		0.00738201	0.0101127	0.00933757	0.0068669	0.00651079	0.00804199	0.000711593	1.04869
SM 34:1;2/SM 33:2;3	0.474253	0.263545	0.298855	0.201225	0.542555	0.356087	0.0650213		0.341434	0.415642	0.362273	0.291003	0.291338	0.340338	0.0234393	1.04627
SM 34:0;2/SM 33:1;3	0.029299	0.0198455	0.0253499	0.0140784	0.0268266	0.0230799	0.00273274		0.0151547	0.0236086	0.0173142	0.0191612	0.0127878	0.0176053	0.00184064	1.31096
SM 35:1;2/SM 34:2;3	0.00315083	0.00199092	0.00204599	0.00186801	0.00320408	0.00245197	0.000297698		0.00165591	0.00367523	0.00286565	0.00240728	0.00187081	0.00249498	0.000362746	0.982762
SM 36:2;2/SM 35:3;3	0.0122971	0.00663547	0.0102446	0.00795512	0.015847	0.0105958	0.00163172		0.0104738	0.0122232	0.0149655	0.0095276	0.0112702	0.011692	0.000931248	0.906244
SM 36:1;2/SM 35:2;3	0.190608	0.145808	0.174458	0.106966	0.26785	0.177138	0.0267609		0.180189	0.216936	0.156216	0.162848	0.156794	0.174597	0.0114384	1.01456
SM 38:2;2/SM 37:3;3	0.00539928	0.00297542	0.00435119	0.0026235	0.00824671	0.00471922	0.00101178		0.00379828	0.00489637	0.00386131	0.00385523	0.00223617	0.00372947	0.000426001	1.26538
SM 38:1;2/SM 37:2;3	0.032199	0.0170109	0.0247015	0.0173971	0.0403312	0.026328	0.00447087		0.0209537	0.0301407	0.0224574	0.0233747	0.0159252	0.0225703	0.00228847	1.16649
SM 40:2;2/SM 39:3;3	0.0099211	0.00480833	0.00753995	0.00427414	0.00953285	0.00721527	0.00116708		0.00543092	0.00917801	0.00730703	0.00557375	0.00544784	0.00658751	0.000737993	1.0953
SM 40:1;2/SM 39:2;3	0.0353842	0.0232369	0.0303211	0.0220223	0.0425441	0.0307017	0.00382994		0.027611	0.0368658	0.029962	0.0229431	0.0208911	0.0276546	0.00281171	1.11018
SM 42:3;2/SM 41:4;3	0.0287868	0.0154024	0.0216216	0.0175609	0.0366014	0.0239946	0.00389068		0.0203921	0.0290772	0.0224366	0.0167339	0.0169798	0.0211239	0.00225786	1.1359
SM 42:2;2/SM 41:3;3	0.0685564	0.045295	0.0547924	0.0421805	0.0843521	0.0590353	0.00781816		0.0526962	0.0735598	0.0540102	0.0552236	0.0525057	0.0575991	0.00402025	1.02493
SM 42:1;2/SM 41:2;3	0.0404305	0.026775	0.0298697	0.0252083	0.0515642	0.0347695	0.00496712		0.0306958	0.044655	0.0285482	0.0217149	0.0228039	0.0296836	0.00410662	1.17134
SM 43:1;2/SM 44:8;2/SM 42:2;3	0.00230593	0.00166299	0.00201935	0.00146704	0.0030616	0.00210338	0.000279744		0.00126293	0.00159659	0.00187785	0.00149619	0.00166948	0.00158061	0.000101133	1.33074
SM 43:0;2/SM 44:7;2/SM 42:1;3	0.00237061	0.00177027	0.00144291	0.00103957	0.00202853	0.00173038	0.000230243		0.00210369	0.0017148	0.0015233	0.00108838	0.00145403	0.00157684	0.000166304	1.09737
SM 44:3;2/SM 43:4;3	0.000981741	0.000355174	0.000579198	0.000686132	0.000828222	0.000686093	0.000106898		0.000711	0.000944485	0.000891203	0.000464187	0.00060215	0.000722605	8.91852e-05	0.949472
Total SM	0.945564	0.583852	0.69544	0.473465	1.14702	0.769069	0.125175	0	0.721945	0.914826	0.735846	0.644282	0.621087
