# Supplementary material for: MFSD7c functions as a transporter of choline at the blood–brain barrier
Source: Cell Res. 2024 Feb 2;34(3):245–57. doi: 10.1038/s41422-023-00923-y (PMC10907603; doi:10.1038/s41422-023-00923-y)
Supplement: Supplementary file 17 — Supplementary Table 15 [file 41422_2023_923_MOESM17_ESM.xlsx]

## Sheet: Legend
Lipidomic analysis of endogenous lipids of fetal livers from E14.5 KO and control embryos.
WT: controls
KO: Global knockout of Mfsd7c

## Sheet: Embryos Liver
Protein Pellet-ISTD Normalized Area (Isotope Corrected)
Name	59	60	61	62	63			64	65	66	67	68
Protein Weight - Pellet (ug)	4.61514	6.80943	7.56029	9.542	8.16114			7.499	10.8989	5.35357	8.18857	8.36429
Genotype	KO (-/-)	KO (-/-)	KO (-/-)	KO (-/-)	KO (-/-)	Average (KO)	SEM (KO)	WT (+/+)	WT (+/+)	WT (+/+)	WT (+/+)	WT (+/+)	Average (WT)	SEM (WT)	KO/WT
AcylCarnitine 16:0	0.116548	0.0896375	0.0801703	0.0818085	0.11143	0.095919	0.00759194	0.0913154	0.0537734	0.119024	0.123853	0.140452	0.105683	0.0151954	0.907606
AcylCarnitine 18:1	0.0926858	0.0577163	0.0430856	0.0538899	0.0307215	0.0556198	0.0103882	0.0747638	0.050661	0.0697948	0.0789004	0.0845987	0.0717438	0.00580461	0.775257
LPC 16:1 -104	0.00922356	0.0066444	0.00579006	0.00724239	0.00365189	0.00651046	0.00091118	0.00671823	0.00372051	0.00565511	0.00416388	0.00507443	0.00506643	0.000533907	1.28502
LPC 16:0 -104	0.322511	0.12275	0.188335	0.277888	0.175625	0.217422	0.0362324	0.233653	0.125768	0.236349	0.210467	0.211821	0.203612	0.0201845	1.06783
LPC 18:2 -104	0.00709981	0.00559502	0.00425605	0.00592343	0.00315401	0.00520567	0.00068431	0.00570384	0.0034019	0.00743883	0.00571749	0.00492713	0.00543784	0.000654171	0.957304
LPC 18:1 -104	0.0432076	0.0254294	0.0222124	0.0369842	0.0204877	0.0296643	0.00444228	0.0345578	0.0181912	0.0335873	0.0316392	0.0322954	0.0300541	0.00300858	0.987027
LPC 18:0/PAF 16:0 -104	0.142822	0.110834	0.0963079	0.150937	0.112015	0.122583	0.0103772	0.10955	0.0625738	0.121517	0.102637	0.108236	0.100903	0.0100638	1.21486
LPC 20:4 -104	0.00296886	0.00209731	0.00169821	0.00301503	0.00182449	0.00232078	0.000281587	0.00259583	0.00116564	0.00294939	0.00176899	0.00216113	0.0021282	0.000312223	1.09049
LPC 20:3 -104	0.00566418	0.0046936	0.0041713	0.00604653	0.00438109	0.00499134	0.000367401	0.00467405	0.00290251	0.00384985	0.00306633	0.00403634	0.00370582	0.000325708	1.34689
LPC 16:1	0.0107918	0.00799487	0.0101906	0.00931606	0.00456988	0.00857264	0.00110569	0.00742621	0.00383317	0.00735807	0.00554438	0.010001	0.00683256	0.00103255	1.25467
LPC 16:0	0.311796	0.238256	0.375137	0.285017	0.196062	0.281253	0.0307145	0.225004	0.121719	0.215299	0.209285	0.327396	0.21974	0.0326762	1.27993
LPC 18:2	0.0150544	0.011289	0.0141103	0.0135766	0.00770216	0.0123465	0.00131616	0.0135733	0.0066271	0.0123954	0.0115843	0.0146388	0.0117638	0.00138487	1.04954
LPC 18:1	0.0482479	0.0388241	0.0542558	0.044724	0.0286693	0.0429442	0.00435888	0.0362074	0.0207611	0.0461002	0.0364712	0.0544858	0.0388051	0.00564306	1.10666
LPC 18:0/PAF 16:0	0.128272	0.0967518	0.163786	0.136841	0.08856	0.122842	0.0137074	0.0935268	0.0533323	0.104453	0.096649	0.15888	0.101368	0.0168943	1.21184
LPC 20:4	0.00561232	0.00446923	0.00606279	0.00608835	0.00265639	0.00497781	0.000650413	0.00281007	0.00202429	0.00381814	0.00374489	0.00495456	0.00347039	0.000496299	1.43437
LPC 20:3	0.00134479	0.00120299	0.00207618	0.000938966	0.000700654	0.00125272	0.000233693	0.000741736	0.000690717	0.000940133	0.000997724	0.00175186	0.00102443	0.00019082	1.22284
LPC 22:6	0.00325871	0.0028311	0.00235603	0.00365538	0.00148141	0.00271653	0.000377095	0.00163411	0.00110285	0.00193669	0.0018035	0.00215933	0.0017273	0.000178174	1.5727
LPC 22:5	0.000492666	0.000336168	0.000632764	0.000602118	0.000352368	0.000483217	6.13743e-05	0.000205648	0.000204175	0.000284165	0.000367543	0.000622226	0.000336751	7.74512e-05	1.43494
LPC 22:0	0.0204512	0.0159727	0.0235529	0.0248501	0.0178696	0.0205393	0.00166814	0.0213288	0.0121904	0.020313	0.0193455	0.0330702	0.0212496	0.00336381	0.966574
LPC 24:0	0.0159329	0.0115745	0.0182279	0.0186434	0.012973	0.0154703	0.0014018	0.0220346	0.0112965	0.018842	0.0156829	0.0273356	0.0190383	0.00272999	0.81259
Total LPC	1.09475	0.707546	0.993159	1.03229	0.682735	0.902096	0.108891	0.821945	0.451504	0.843087	0.760936	1.00385	0.776264	0.0997505
LPE 16:0	0.234306	0.186267	0.1928	0.251657	0.162467	0.205499	0.0163453	0.210641	0.138657	0.219033	0.197785	0.233706	0.199964	0.0164004	1.02768
LPE 18:2	0.0153571	0.0121777	0.00940522	0.0154824	0.00834286	0.0121531	0.00147342	0.0115842	0.00981466	0.0128718	0.014626	0.015715	0.0129223	0.00105243	0.94047
LPE 18:1	0.0879947	0.0775948	0.0655576	0.093402	0.0590253	0.0767149	0.00649567	0.078229	0.0581113	0.0951846	0.0859662	0.0901505	0.0815283	0.00647986	0.94096
LPE 18:0	0.196013	0.154366	0.139579	0.22178	0.139514	0.17025	0.0165179	0.154035	0.131251	0.174939	0.175436	0.203698	0.167872	0.0120897	1.01417
LPE 20:4	0.0795813	0.0586379	0.0504125	0.0859249	0.0467092	0.0642532	0.00785972	0.0574157	0.0503132	0.0539985	0.0681297	0.062605	0.0584924	0.00314678	1.09849
LPE 22:6	0.0340278	0.0285431	0.0216566	0.0431955	0.0216332	0.0298112	0.00407372	0.0245489	0.028218	0.0220922	0.0314831	0.0269701	0.0266625	0.00159854	1.1181
PC 29:1/PC O-30:1/PC P-30:0	0.000222105	0.000111816	6.48395e-05	0.000109621	9.53575e-05	0.000120748	2.66902e-05	0.000154685	9.69731e-05	0.000126066	0.000110095	0.000177511	0.000133066	1.47005e-05	0.907427
PC 29:0/PC O-30:0	0.00140746	0.000958141	0.000837476	0.00132602	0.000965718	0.00109896	0.000112403	0.00101359	0.000883319	0.00149221	0.00111274	0.00112341	0.00112505	0.000101443	0.976811
PC 30:2	0.000221525	0.000158032	9.60667e-05	0.000193468	0.000144342	0.000162687	2.14545e-05	0.000230419	0.000155291	0.000261346	0.00023584	0.000183118	0.000213203	1.92166e-05	0.763062
PC 30:1	0.00449889	0.00281745	0.0024792	0.00371673	0.00245163	0.00319278	0.000398737	0.00290573	0.00311004	0.0034401	0.00321658	0.00310885	0.00315626	8.69916e-05	1.01157
PC 30:0	0.0476449	0.0263075	0.0215589	0.0337161	0.0247539	0.0307963	0.00466042	0.0285964	0.0278951	0.0353356	0.0376421	0.0302475	0.0319433	0.00192937	0.964091
PC 31:2/PC O-32:2/PC P-32:1	0.000177681	0.000121803	0.00010583	0.000192555	0.000115812	0.000142736	1.76468e-05	0.000179669	0.00016707	0.000165043	0.00021089	0.000140819	0.000172698	1.14318e-05	0.826506
PC 31:1/PC O-32:1/PC P-32:0	0.00424299	0.00283019	0.00244069	0.00407381	0.0029811	0.00331375	0.000356925	0.00305186	0.00363556	0.00385947	0.00314284	0.00356027	0.00345	0.000152828	0.960509
PC 31:0/PC O-32:0	0.0131452	0.00936124	0.00793601	0.0114408	0.00958429	0.0102935	0.000904939	0.0102624	0.00949076	0.0108249	0.0119037	0.0124751	0.0109914	0.000540586	0.936508
PC 32:3	0.000746591	0.00042054	0.000306676	0.00051719	0.000414157	0.000481031	7.42834e-05	0.000474561	0.000516681	0.000478666	0.000581787	0.000466415	0.000503622	2.13682e-05	0.955143
PC 32:2	0.0107924	0.00614675	0.00556029	0.00860547	0.00522502	0.00726599	0.00106201	0.00678717	0.00728659	0.00821168	0.0080994	0.00676491	0.00742995	0.000311068	0.977933
PC 32:1	0.157558	0.109541	0.0884786	0.135872	0.0860819	0.115506	0.0138111	0.110343	0.11357	0.122458	0.117976	0.111277	0.115125	0.00225824	1.00332
PC 32:0	0.306132	0.174739	0.162365	0.253278	0.223811	0.224065	0.0262948	0.218056	0.207525	0.251773	0.259887	0.24193	0.235834	0.00996812	0.950097
PC 33:4/PC O-34:4/PC P-34:3	0.000219941	0.000195076	0.000127719	0.000196899	0.000180818	0.000184091	1.54248e-05	0.000241183	0.000183191	0.000167422	0.00028104	0.000258961	0.000226359	2.19201e-05	0.813267
PC 33:3/PC O-34:3/PC P-34:2	0.000424512	0.000275394	0.00027602	0.000306519	0.000321262	0.000320741	2.74111e-05	0.000319744	0.000320527	0.00036192	0.000439798	0.000350848	0.000358567	2.19357e-05	0.894508
PC 33:2/PC O-34:2/PC P-34:1	0.00593087	0.00380003	0.00354192	0.00552057	0.00452661	0.004664	0.000467068	0.00461543	0.00525194	0.0060303	0.00587556	0.00618754	0.00559216	0.000291249	0.834025
PC 33:1/PC O-34:1	0.0241191	0.0178234	0.0157087	0.0217324	0.0183124	0.0195392	0.00149846	0.0187623	0.018806	0.0252573	0.0221815	0.0225265	0.0215067	0.00123264	0.908517
PC 33:0	0.00546593	0.00378462	0.00326713	0.0045806	0.0034366	0.00410698	0.000408028	0.00453913	0.00410016	0.00385328	0.00516038	0.00482104	0.0044948	0.000236504	0.913718
PC 34:4	0.00141753	0.000996183	0.000741018	0.00127901	0.000909631	0.00106868	0.000123258	0.000962366	0.00125333	0.00112509	0.00126966	0.00100486	0.00112306	6.25537e-05	0.951572
PC 34:3	0.0207807	0.0145756	0.0129153	0.0192813	0.0135675	0.0162241	0.00159425	0.0175107	0.0190561	0.0198843	0.0194601	0.0188781	0.0189579	0.000401302	0.855797
PC 34:2	0.212557	0.145512	0.124475	0.188466	0.15957	0.166116	0.0155847	0.202202	0.1995	0.228117	0.240049	0.238325	0.221639	0.0087385	0.74949
PC 34:1	0.343075	0.272407	0.244998	0.344676	0.266907	0.294412	0.0207089	0.302909	0.318875	0.365722	0.376868	0.329832	0.338841	0.0140348	0.86888
PC 34:0	0.0311922	0.0243219	0.0187503	0.0283552	0.027862	0.0260963	0.00213659	0.0264204	0.0253947	0.0263021	0.0329779	0.0317692	0.0285729	0.00157339	0.913325
PC 35:5/PC O-36:5/PC P-36:4	0.000500929	0.000316745	0.000242686	0.000387866	0.000356376	0.00036092	4.2591e-05	0.000322455	0.000365999	0.000324404	0.0004673	0.000399299	0.000375891	2.69329e-05	0.960171
PC 35:4/PC O-36:4/PC P-36:3	0.00313614	0.00215281	0.00158982	0.00310941	0.00233311	0.00246426	0.000295508	0.0022588	0.00269508	0.00304392	0.00310465	0.00274152	0.00276879	0.000150792	0.890011
PC 35:3/PC O-36:3/PC P-36:2	0.00191293	0.00156226	0.00137551	0.00212949	0.00158674	0.00171338	0.000135278	0.0019026	0.0020903	0.00252495	0.00234407	0.0022831	0.00222901	0.000107128	0.768677
PC 35:2/PC O-36:2/PC P-36:1	0.0072521	0.00478803	0.00458403	0.00641696	0.00567457	0.00574314	0.000499572	0.00827465	0.00645592	0.00797717	0.00837324	0.00837425	0.00789105	0.000366072	0.727804
PC 35:1/PC O-36:1	0.00895363	0.00588826	0.00547863	0.00703162	0.00681642	0.00683371	0.000602647	0.00840589	0.00645528	0.00940196	0.00804485	0.00910882	0.00828336	0.000517032	0.824993
PC 36:6	0.000554602	0.000417813	0.00040208	0.000706664	0.000513027	0.000518837	5.49682e-05	0.000536983	0.000564623	0.000604877	0.000635995	0.00049728	0.000567952	2.44519e-05	0.913524
PC 36:5	0.00583744	0.00361528	0.00310098	0.00496628	0.00340348	0.00418469	0.000522083	0.00381517	0.00504659	0.00478277	0.00544901	0.004139	0.00464651	0.000297601	0.900611
PC 36:4	0.0866735	0.056126	0.0528097	0.0796896	0.0681529	0.0686903	0.00653729	0.0630165	0.0774231	0.0771016	0.0945107	0.0777929	0.077969	0.00499143	0.880996
PC 36:3	0.0342389	0.0255635	0.0210439	0.0300225	0.0221721	0.0266082	0.00246593	0.0300645	0.0326471	0.0348128	0.037387	0.0353611	0.0340545	0.00125077	0.781341
PC 36:2	0.0662823	0.0466388	0.0388306	0.0564202	0.0524989	0.0521342	0.0046144	0.0699522	0.0692992	0.0773535	0.079735	0.0764526	0.0745585	0.00208655	0.699238
PC 36:1	0.0320034	0.0227369	0.0199783	0.0300398	0.0258024	0.0261122	0.00222762	0.0314996	0.0287074	0.0324945	0.0377778	0.0362157	0.033339	0.00163595	0.783232
PC 36:0/PC 37:7/PC O-38:7/PC P-38:6	0.00820327	0.00499696	0.00507688	0.0068505	0.00722771	0.00647106	0.00062585	0.0107931	0.00577675	0.0106325	0.0101262	0.00991057	0.00944782	0.000931781	0.684927
PC 37:6/PC O-38:6/PC P-38:5	0.000940668	0.000668008	0.00057743	0.000835401	0.000800597	0.000764421	6.39026e-05	0.000540105	0.000966404	0.00063031	0.00088275	0.000713566	0.000746627	7.87735e-05	1.02383
PC 37:5/PC O-38:5/PC P-38:4	0.00195199	0.00134381	0.00107267	0.00190953	0.00144526	0.00154465	0.000169122	0.00153011	0.00202205	0.0018149	0.00187768	0.00169584	0.00178812	8.32308e-05	0.863844
PC 37:4/PC O-38:4/PC P-38:3	0.00267523	0.00195856	0.00147488	0.00246705	0.00200823	0.00211679	0.000210169	0.00200575	0.00222474	0.00246752	0.00251242	0.00241696	0.00232548	9.37735e-05	0.91026
PC 37:3/PC O-38:3/PC P-38:2	0.00507883	0.00365672	0.00285144	0.00420704	0.00337763	0.00383433	0.000380387	0.00370897	0.00332179	0.00398603	0.00427446	0.00414259	0.00388677	0.000169767	0.986509
PC 38:7/PC 37:0/PC O-38:0	0.00217077	0.00163728	0.00146703	0.00207753	0.0016393	0.00179838	0.000137414	0.00176177	0.00172181	0.00180786	0.00197473	0.0019038	0.001834	4.64566e-05	0.980581
PC 38:6	0.0303969	0.0250445	0.0216738	0.0296198	0.0238888	0.0261248	0.00167994	0.0214441	0.0256191	0.0221247	0.0268095	0.0230094	0.0238014	0.00103315	1.09762
PC 38:5	0.0137766	0.0107973	0.00947129	0.0140007	0.010363	0.0116818	0.000926646	0.0102095	0.0143635	0.0147304	0.0159225	0.0121463	0.0134744	0.00101942	0.866958
PC 38:4	0.0337578	0.0238236	0.0187641	0.031444	0.0253352	0.0266249	0.00269634	0.0265403	0.0318461	0.0341673	0.0363816	0.032588	0.0323047	0.00163721	0.824182
PC 38:3	0.00608219	0.00484941	0.00427973	0.00678837	0.00410321	0.00522058	0.000523059	0.00508701	0.00634641	0.00666857	0.00685463	0.00633652	0.00625863	0.000309009	0.834142
PC 38:2	0.00545999	0.00375454	0.00363084	0.00512341	0.00437429	0.00446862	0.000362785	0.00568997	0.00439563	0.005946	0.00591942	0.00563707	0.00551762	0.000287035	0.809881
PC 38:1/PC 39:8/PC O-40:8/PC P-40:7	0.00403434	0.00259917	0.0022326	0.00319161	0.00289581	0.00299071	0.000305497	0.00470491	0.00312957	0.00434624	0.00454501	0.00485785	0.00431671	0.000308693	0.692821
PC 38:0/PC 39:7/PC O-40:7/PC P-40:6	0.00258986	0.00178141	0.00190601	0.00263265	0.00248081	0.00227815	0.000180158	0.00368987	0.00251152	0.00358886	0.00381975	0.00397351	0.0035167	0.00025943	0.647808
PC 39:6/PC O-40:6/PC P-40:5	0.000815879	0.000467463	0.000505898	0.000625362	0.000580659	0.000599052	6.08431e-05	0.00045166	0.000603912	0.000580014	0.000666948	0.000468223	0.000554151	4.10831e-05	1.08103
PC 39:5/PC O-40:5/PC P-40:4	0.00168062	0.00147146	0.00113316	0.00172047	0.00119178	0.0014395	0.000121102	0.00101928	0.00120389	0.00130938	0.0013732	0.00124835	0.00123082	6.00935e-05	1.16954
PC 40:8/PC 39:1/PC O-40:1/PC P-40:0	0.00373719	0.00261352	0.00223195	0.00326801	0.0028084	0.00293181	0.000261536	0.00324919	0.00288139	0.00348633	0.00370339	0.0032258	0.00330922	0.000137902	0.885953
PC 40:7	0.00309631	0.00233752	0.00196209	0.00265895	0.00218483	0.00244794	0.000197786	0.00221592	0.00359358	0.00285089	0.00292882	0.00241677	0.0028012	0.000238428	0.873891
PC 40:6	0.00909358	0.00782028	0.00594222	0.00942204	0.0078071	0.00801704	0.000613215	0.00708835	0.00902454	0.0075674	0.00957528	0.00803406	0.00825793	0.000459237	0.97083
PC 40:5	0.00233318	0.00157018	0.00144145	0.00196943	0.00151016	0.00176488	0.000169145	0.00136222	0.00199584	0.0017266	0.00202638	0.00171386	0.00176498	0.000119985	0.999943
PC 40:4	0.00229423	0.00178187	0.00151482	0.00229084	0.00163251	0.00190285	0.000164621	0.00165362	0.00173235	0.00210161	0.00214937	0.0019837	0.00192413	9.89289e-05	0.988943
PC 42:7	0.000533608	0.000313675	0.00038025	0.000451459	0.000405016	0.000416801	3.67116e-05	0.00046961	0.000389761	0.000517073	0.000532368	0.000549067	0.000491576	2.86951e-05	0.847888
PC 42:6	0.00041632	0.000304209	0.000197224	0.00040224	0.000283748	0.000320748	4.04202e-05	0.000333738	0.000425865	0.000382916	0.000393377	0.000387558	0.000384691	1.47957e-05	0.833781
PC 42:5	0.000418416	0.00032363	0.000229713	0.000347281	0.000293241	0.000322456	3.10489e-05	0.000307114	0.000336166	0.000348704	0.000336385	0.000397874	0.000345249	1.48268e-05	0.933982
Total PC	1.58086	1.09293	0.956485	1.42266	1.15016	1.24062	0.118261	1.29644	1.32526	1.49945	1.5721	1.44853	1.42836	0.0609566
PE 34:3	0.0104731	0.00672253	0.00613589	0.00886562	0.00671392	0.00778221	0.000818206	0.00836183	0.00944203	0.0112776	0.00969713	0.00970481	0.00969668	0.000466156	0.802565
PE 34:2	0.0836332	0.0613541	0.0532242	0.0741446	0.0644264	0.0673565	0.00526947	0.0792576	0.0811853	0.0937436	0.0887625	0.0906465	0.0867191	0.00278605	0.77672
PE 34:1	0.126223	0.0884039	0.0752633	0.102075	0.078406	0.0940743	0.00929803	0.100804	0.0925204	0.117595	0.104568	0.100811	0.10326	0.0040901	0.911044
PE 35:5/PE O-36:5/PE P-36:4	0.00745309	0.00482167	0.0042628	0.00644767	0.00515764	0.00562857	0.000580432	0.00549845	0.00627242	0.00610149	0.00721385	0.00599379	0.006216	0.000280736	0.905498
PE 35:4/PE O-36:4/PE P-36:3	0.00641828	0.00408227	0.00358293	0.0053536	0.00437443	0.0047623	0.000504763	0.00472335	0.00513885	0.00617453	0.00553237	0.00542295	0.00539841	0.000239165	0.882167
PE 35:3/PE O-36:3/PE P-36:2	0.00257787	0.00191101	0.00172886	0.00239619	0.00198717	0.00212022	0.000158152	0.00209457	0.00241121	0.00277534	0.00246258	0.00297231	0.0025432	0.000152186	0.833682
PE 35:2/PE O-36:2/PE P-36:1	0.0057552	0.00409377	0.00379261	0.00523098	0.00504779	0.00478407	0.000365506	0.00615623	0.0055164	0.00708521	0.00615055	0.00672972	0.00632762	0.000269669	0.756061
PE 35:1/PE O-36:1/PE P-36:0	0.00473067	0.00375878	0.00312535	0.00464225	0.00355929	0.00396327	0.000312813	0.00421044	0.00425126	0.00458307	0.00436454	0.0049399	0.00446984	0.000134152	0.886668
PE 36:5	0.015098	0.0106986	0.00856848	0.0134351	0.0088885	0.0113377	0.00127699	0.0101894	0.0130171	0.0138442	0.0129602	0.0118634	0.0123749	0.000630554	0.91619
PE 36:4	0.179674	0.123585	0.113644	0.158501	0.122673	0.139616	0.0126092	0.127741	0.149487	0.157642	0.163132	0.147238	0.149048	0.00604014	0.936716
PE 36:3	0.0729462	0.054491	0.0431778	0.0611621	0.0512343	0.0566023	0.00500701	0.0671541	0.0693563	0.0786498	0.0784201	0.0709887	0.0729138	0.00237443	0.77629
PE 36:2	0.138798	0.0983752	0.083176	0.114384	0.0961009	0.106167	0.00954707	0.131759	0.129985	0.149319	0.141367	0.141977	0.138882	0.00356784	0.764442
PE 36:1	0.0500238	0.0358141	0.0297109	0.0437508	0.0332253	0.038505	0.00369224	0.0399151	0.0424179	0.0449019	0.0448149	0.0430574	0.0430214	0.000915629	0.895018
PE 36:0/PE 37:7/PE O-38:7/PE P-38:6	0.00353383	0.00224523	0.00184893	0.00227261	0.00226094	0.00243231	0.000286665	0.00245045	0.00230706	0.00302748	0.00286384	0.0022686	0.00258349	0.000153132	0.941482
PE 37:6/PE O-38:6/PE P-38:5	0.00425416	0.00295775	0.00247284	0.00400927	0.00303661	0.00334613	0.000337162	0.00312891	0.00411492	0.00377618	0.00425063	0.00372867	0.00379986	0.000194712	0.880592
PE 37:5/PE O-38:5/PE P-38:4	0.0077879	0.00547185	0.00435555	0.00699437	0.00562255	0.00604644	0.00060416	0.0060471	0.00753655	0.00703413	0.00774761	0.00692627	0.00705833	0.000295332	0.856639
PE 37:4/PE O-38:4/PE P-38:3	0.00930637	0.0063591	0.00561461	0.00858926	0.00650408	0.00727468	0.000708654	0.00720511	0.00818815	0.00944299	0.00918715	0.0085203	0.00850874	0.000395945	0.854966
PE 37:3/PE O-38:3/PE P-38:2	0.00395991	0.00316277	0.00263361	0.00350406	0.00278623	0.00320932	0.00024113	0.00349783	0.00324499	0.00418794	0.00394166	0.00415654	0.00380579	0.000186663	0.843271
PE 37:2/PE O-38:2/PE P-38:1	0.00283149	0.00189451	0.00182783	0.00249159	0.00253484	0.00231605	0.00019499	0.0031215	0.00250724	0.00376085	0.00336247	0.00351468	0.00325335	0.000213521	0.711898
PE 38:6	0.16443	0.131429	0.11616	0.155949	0.118236	0.137241	0.0098198	0.122515	0.151451	0.136763	0.154188	0.139107	0.140805	0.0056842	0.974687
PE 38:5	0.0988773	0.0683251	0.0566226	0.0944772	0.0699015	0.0776407	0.00813294	0.0717868	0.0966326	0.0958801	0.0947597	0.0840235	0.0886165	0.00479109	0.876143
PE 38:4	0.251063	0.171689	0.154842	0.241586	0.184775	0.200791	0.0192434	0.211731	0.238651	0.250472	0.247315	0.234957	0.236625	0.00682859	0.848562
PE 38:3	0.0185967	0.0122091	0.0093696	0.0141439	0.0118246	0.0132288	0.00154203	0.0147786	0.0186429	0.0195212	0.0207757	0.0174372	0.0182311	0.00102124	0.725615
PE 38:2	0.00514758	0.00390838	0.00347298	0.0048352	0.00407885	0.0042886	0.000307442	0.00453259	0.00404998	0.00527448	0.00466712	0.00526999	0.00475883	0.00023337	0.901187
PE 38:1/PE 39:8/PE O-40:8/PE P-40:7	0.00302191	0.00218867	0.00202128	0.00281748	0.00245395	0.00250066	0.00018727	0.00333839	0.00274436	0.00352717	0.00343582	0.00356004	0.00332115	0.000149273	0.752949
PE 38:0/PE 39:7/PE O-40:7/PE P-40:6	0.00220932	0.00168217	0.00131461	0.00179464	0.0015511	0.00171037	0.000148129	0.00184166	0.00214459	0.00196996	0.00206054	0.00198472	0.00200029	5.03885e-05	0.855058
PE 39:6/PE O-40:6/PE P-40:5	0.00436788	0.00315132	0.00268479	0.00441079	0.00310772	0.0035445	0.000354463	0.00366272	0.00433095	0.00422607	0.00448776	0.00405154	0.00415181	0.000141373	0.853724
PE 39:5/PE O-40:5/PE P-40:4	0.00479204	0.0033934	0.00293685	0.00440315	0.00316646	0.00373838	0.000363364	0.00358673	0.00396787	0.00477064	0.00419861	0.00430818	0.00416641	0.000195151	0.897267
PE 39:4/PE O-40:4/PE P-40:3	0.00528514	0.0034782	0.00302862	0.0047984	0.00353457	0.00402498	0.000431185	0.00432789	0.00411165	0.00494323	0.00487889	0.004559	0.00456413	0.000158645	0.881872
PE 40:7	0.0271334	0.020173	0.0158814	0.0246747	0.0198077	0.0215341	0.00197486	0.0215895	0.0297902	0.0250009	0.0256598	0.022779	0.0249639	0.00141314	0.862609
PE 40:6	0.0838511	0.0556834	0.0484618	0.0745951	0.0573267	0.0639836	0.00656299	0.0576093	0.0758853	0.0685303	0.0722322	0.0655314	0.0679577	0.00311786	0.941521
PE 40:5	0.0177268	0.0122203	0.00996141	0.0164354	0.0120694	0.0136827	0.00145811	0.0120556	0.0150258	0.0156238	0.0173514	0.0142568	0.0148627	0.000867357	0.920606
PE 40:4	0.0121585	0.0089004	0.00712806	0.011794	0.00843761	0.00968371	0.000981719	0.00911057	0.0113839	0.0111051	0.0114507	0.0102134	0.0106527	0.000444259	0.909035
PE 40:0/PE 41:7/PE O-42:7/PE P-42:6	0.000961895	0.000697523	0.000588026	0.000835281	0.000662154	0.000748976	6.6661e-05	0.000794472	0.000807161	0.000882027	0.000894183	0.000833028	0.000842174	1.98472e-05	0.889336
PE-P 16:0/18:2	0.00238909	0.00160284	0.00150408	0.00223199	0.001877	0.001921	0.000172163	0.00198706	0.00238407	0.00250471	0.0024763	0.00238386	0.0023472	9.32427e-05	0.818422
PE-P 16:0/18:1	0.00617553	0.00450719	0.00413986	0.00595486	0.00413199	0.00498189	0.000448783	0.00512482	0.00578297	0.00602318	0.00526445	0.00582315	0.00560371	0.000173303	0.889033
PE-P 16:0/20:5	0.000852887	0.000486801	0.000436326	0.000652079	0.000449124	0.000575443	7.93775e-05	0.000496865	0.000648331	0.000620594	0.000690186	0.000580044	0.000607204	3.29159e-05	0.947694
PE-P 16:0/20:4	0.0215377	0.0131483	0.011203	0.0181219	0.0139381	0.0155898	0.00186711	0.0156553	0.0196091	0.0189018	0.0200175	0.0168198	0.0182007	0.000841487	0.856549
PE-P 18:0/18:2	0.00126839	0.00107199	0.000718166	0.00118619	0.00100592	0.00105013	9.45469e-05	0.0010433	0.00123064	0.00144872	0.0014046	0.00127976	0.00128141	7.15706e-05	0.819514
PE-P 18:0/18:1	0.00223254	0.00170194	0.0015862	0.0021391	0.00143007	0.00181797	0.000156945	0.00175132	0.00211687	0.00216063	0.00198694	0.00217972	0.0020391	7.94152e-05	0.891556
PE-P 16:0/22:6	0.00612662	0.00373122	0.00275611	0.00443082	0.00326173	0.0040613	0.0005854	0.00370626	0.00512999	0.00417439	0.00445338	0.00374091	0.00424098	0.000262286	0.957632
PE-P 18:0/20:5	0.000361541	0.000265239	0.000180288	0.000286424	0.000212496	0.000261197	3.13366e-05	0.000289485	0.000295329	0.000330583	0.000347649	0.000290901	0.000310789	1.19138e-05	0.840432
PE-P 18:1/20:4	0.0033703	0.00252148	0.00214868	0.00312704	0.00252331	0.00273816	0.000222646	0.00305837	0.00411782	0.00356693	0.00383082	0.00309848	0.00353448	0.000205663	0.774699
PE-P 18:0/20:4	0.0114224	0.00642556	0.00560077	0.00915939	0.00747046	0.00801572	0.00103855	0.00778867	0.00969469	0.00974792	0.0099427	0.00808538	0.00905187	0.000459405	0.885532
PE-P 18:1/22:6	0.000980824	0.000566239	0.000534405	0.000799458	0.000640219	0.000704229	8.29313e-05	0.000610876	0.000859343	0.000659993	0.000903295	0.000626956	0.000732093	6.18256e-05	0.96194
PE-P 18:0/22:6	0.00278752	0.00173029	0.0013524	0.00210781	0.00172951	0.00194151	0.000242898	0.00179726	0.00253741	0.00180999	0.00216318	0.00194403	0.00205037	0.000138401	0.946904
PG 34:2	0.0124293	0.00804968	0.00771011	0.0112545	0.00707444	0.00930359	0.00106434	0.00824889	0.00713731	0.00950236	0.00879115	0.00829063	0.00839407	0.000387119	1.10835
PG 34:1	0.156902	0.109992	0.0976424	0.131086	0.104051	0.119935	0.0108144	0.126402	0.107917	0.138425	0.128871	0.12446	0.125215	0.00494504	0.957829
PG 36:4	0.00593739	0.00393489	0.00319976	0.00516958	0.00377682	0.00440369	0.00050005	0.00335419	0.00358075	0.00479992	0.00449793	0.00424086	0.00409473	0.000273295	1.07545
PG 36:3	0.00995689	0.00598516	0.00437105	0.00789661	0.00583738	0.00680942	0.000965879	0.00552054	0.00547197	0.00710157	0.00632444	0.0069609	0.00627588	0.000344251	1.08501
PG 36:2	0.0204859	0.0126202	0.0104446	0.0154301	0.0121692	0.01423	0.00175705	0.0142655	0.0119962	0.0155656	0.0151923	0.0135716	0.0141182	0.000635302	1.00792
PG 36:1	0.011969	0.00846638	0.00722015	0.00986432	0.00807492	0.00911895	0.000830647	0.00922623	0.00870749	0.0115559	0.00952471	0.00949883	0.00970263	0.000486056	0.939843
PG 38:6	0.000702519	0.000652848	0.000436332	0.000755839	0.000498781	0.000609264	6.09066e-05	0.000510357	0.000514816	0.000665044	0.000546421	0.000495469	0.000546422	3.07953e-05	1.11501
PG 38:5	0.000838589	0.000603427	0.000633342	0.000880945	0.000572456	0.000705752	6.39608e-05	0.000525572	0.000649519	0.000858298	0.000649486	0.000719615	0.000680498	5.43446e-05	1.03711
PG 38:4	0.00278413	0.00172303	0.00161395	0.00259585	0.00163139	0.00206967	0.000255661	0.00169081	0.00178114	0.00209528	0.0019706	0.00192788	0.00189314	7.12554e-05	1.09325
PI 34:2	0.00533882	0.0036335	0.0031536	0.00366037	0.00314841	0.00378694	0.000403531	0.00344792	0.00342612	0.00438693	0.00361432	0.00352366	0.00367979	0.000179837	1.02912
PI 34:1	0.0165144	0.0116308	0.0113186	0.0124556	0.00974213	0.0123323	0.00113433	0.0133777	0.0114162	0.0151025	0.0115044	0.011808	0.0126418	0.000710194	0.975523
PI 36:4	0.0372205	0.0307935	0.0289276	0.03588	0.0250501	0.0315743	0.00224275	0.0272821	0.027752	0.0315972	0.0308821	0.0293092	0.0293645	0.000843439	1.07525
PI 36:3	0.00936715	0.00618452	0.00570368	0.0068427	0.00560573	0.00674075	0.000692155	0.00685902	0.00645201	0.0074618	0.00770462	0.00626176	0.00694784	0.000279403	0.970194
PI 36:2	0.0252049	0.0158372	0.0137358	0.0171544	0.0147163	0.0173297	0.00204968	0.0192142	0.017001	0.0183479	0.0206244	0.0182354	0.0186846	0.000599707	0.927489
PI 36:1	0.0123495	0.0101071	0.00868074	0.00970444	0.00816662	0.00980169	0.000725402	0.00958085	0.00829062	0.0104261	0.00993159	0.00938192	0.00952222	0.000355287	1.02935
PI 38:6	0.0021783	0.00180005	0.00145495	0.00167668	0.00147698	0.00171739	0.000131833	0.0017556	0.00180421	0.00192393	0.00180029	0.00163023	0.00178285	4.72745e-05	0.963281
PI 38:5	0.0266677	0.0200913	0.0172494	0.0226771	0.0194326	0.0212236	0.001613	0.0237271	0.0280661	0.0280989	0.028152	0.0240987	0.0264286	0.00102878	0.803057
PI 38:4	0.243416	0.173406	0.146877	0.207016	0.170259	0.188195	0.0168094	0.19422	0.197089	0.224098	0.232794	0.202348	0.21011	0.00772179	0.895697
PI 38:3	0.0202652	0.0148906	0.0162699	0.016543	0.0138493	0.0163636	0.00108985	0.0163773	0.0155958	0.0191178	0.0177292	0.0169584	0.0171557	0.000602364	0.953829
PI 40:6	0.00501614	0.0035722	0.00268169	0.00349715	0.00312532	0.0035785	0.000392627	0.00363558	0.00416377	0.00445541	0.00416039	0.00354212	0.00399145	0.000173498	0.89654
PI 40:5	0.00406161	0.00280854	0.00236003	0.00304735	0.00277015	0.00300954	0.000285295	0.00270194	0.00308773	0.00339797	0.00341558	0.00285762	0.00309217	0.000142375	0.973277
PI 40:4	0.00443436	0.00286443	0.00240932	0.00336944	0.00288523	0.00319256	0.000345611	0.00338059	0.00336985	0.00410965	0.00363054	0.00324939	0.003548	0.000153492	0.899819
PI 40:3	0.000741256	0.000433444	0.000332357	0.000589922	0.00051614	0.000522624	6.94714e-05	0.000482526	0.000532357	0.000862444	0.000670637	0.000659583	0.000641509	6.60217e-05	0.814678
PS 36:4	0.0538735	0.0397208	0.0336346	0.0495724	0.0340545	0.0421712	0.00410172	0.0421592	0.0459813	0.0519429	0.0486575	0.044262	0.0466006	0.00170805	0.90495
PS 36:3	0.0465407	0.0317713	0.0275663	0.0384658	0.0297976	0.0348283	0.00344821	0.0367397	0.0371419	0.0440256	0.0416417	0.038474	0.0396046	0.00140082	0.879401
PS 36:2	0.170691	0.109873	0.0985931	0.146439	0.108681	0.126855	0.0136428	0.134318	0.12802	0.150009	0.148687	0.139197	0.140046	0.00419569	0.905811
PS 36:1	0.240836	0.156254	0.143277	0.198565	0.143249	0.176436	0.0190333	0.183899	0.1773	0.196035	0.191975	0.173286	0.184499	0.00428304	0.956299
PS 38:6	0.0971497	0.0728321	0.0576065	0.0795282	0.0492138	0.0712661	0.00840704	0.0607481	0.0724849	0.0685583	0.069125	0.0574938	0.065682	0.00280888	1.08502
PS 38:5	0.0461032	0.0361445	0.0287826	0.0428086	0.030864	0.0369406	0.0033354	0.0367769	0.0427333	0.0462431	0.0433621	0.0370209	0.0412272	0.00186392	0.896024
PS 38:4	0.261294	0.18238	0.165108	0.254148	0.212923	0.215171	0.0190172	0.255948	0.283202	0.297524	0.313328	0.262076	0.282416	0.0107207	0.761893
PS 38:3	0.054915	0.037876	0.0330069	0.0473637	0.0338808	0.0414085	0.0042286	0.0394727	0.0431419	0.0499435	0.0460975	0.0435163	0.0444344	0.00173563	0.931901
PS 38:2	0.0115798	0.00733225	0.00714739	0.00884807	0.00735618	0.00845274	0.000839541	0.00889203	0.00818529	0.0100215	0.00982141	0.00872645	0.00912933	0.000345307	0.925888
PS 38:1	0.0095954	0.00694879	0.00648215	0.00836769	0.00699876	0.00767856	0.000573378	0.0095135	0.00676806	0.00996503	0.00852381	0.00912262	0.0087786	0.000555574	0.87469
PS 40:7	0.0292182	0.0221567	0.0193516	0.0262841	0.0204522	0.0234925	0.00185408	0.026742	0.0304788	0.0300008	0.0288013	0.0233129	0.0278671	0.00130869	0.843019
PS 40:6	0.237719	0.164195	0.139958	0.186148	0.137249	0.173054	0.0184512	0.167187	0.206443	0.183617	0.185536	0.158362	0.180229	0.00829184	0.960188
PS 40:5	0.0598969	0.0387167	0.0324231	0.051174	0.0380481	0.0440518	0.00500763	0.0405537	0.048359	0.0486434	0.0509749	0.0419144	0.0460891	0.0020447	0.955796
PS 40:4	0.0654965	0.0408519	0.035036	0.054505	0.0414879	0.0474755	0.0055165	0.0493197	0.049975	0.0552784	0.0547251	0.0456908	0.0509978	0.00179225	0.930931
PS 40:3	0.00767977	0.00612871	0.00442071	0.00610447	0.00477423	0.00582158	0.000578214	0.00595438	0.00635214	0.00784281	0.00676193	0.00640294	0.00666284	0.000321571	0.873738
SM 32:2	0.000759035	0.000532211	0.000412636	0.00073773	0.000611591	0.000610641	6.4626e-05	0.000662545	0.000483567	0.000671269	0.000526286	0.000701883	0.00060911	4.35585e-05	1.00251
SM 32:0	0.00113392	0.000983184	0.000678217	0.00112875	0.00106807	0.000998429	8.45462e-05	0.00159281	0.000718875	0.00121745	0.0012274	0.0015447	0.00126025	0.000156126	0.792248
SM 34:2	0.00938593	0.00587265	0.00515207	0.00812592	0.00455926	0.00661916	0.000918644	0.00662079	0.00562225	0.00842808	0.00668873	0.00699418	0.0068708	0.000452486	0.963375
SM 34:1	0.308432	0.244728	0.216298	0.295471	0.217311	0.256448	0.0193729	0.236339	0.217384	0.288055	0.244433	0.307106	0.258663	0.0167564	0.991436
SM 34:0	0.011118	0.0101206	0.00451879	0.0153136	0.0150914	0.0112325	0.00197319	0.00970149	0.0120328	0.0143796	0.0138167	0.0103076	0.0120476	0.000924663	0.932339
SM 36:2	0.00237879	0.00172346	0.00134625	0.00182583	0.00152856	0.00176058	0.000175118	0.00185029	0.00136992	0.00199138	0.00190957	0.00188573	0.00180138	0.000110335	0.97735
SM 36:1	0.0243423	0.0188478	0.0172623	0.026734	0.0197408	0.0213855	0.00178177	0.0250452	0.0190529	0.0226427	0.0246947	0.0248099	0.0232491	0.00113419	0.91984
SM 38:1	0.00977449	0.00782815	0.0064675	0.0117353	0.00857982	0.00887706	0.000893578	0.0096318	0.00852779	0.011251	0.0102413	0.0107285	0.0100761	0.000470538	0.881002
SM 40:2	0.00701093	0.00642336	0.00490533	0.00807774	0.00613173	0.00650982	0.000521262	0.0066419	0.00557164	0.00666947	0.00623264	0.0069006	0.00640325	0.00023408	1.01664
SM 40:1	0.0680952	0.0498118	0.0413684	0.0654476	0.0503452	0.0550136	0.00507464	0.0634896	0.0502285	0.0710489	0.0600136	0.0714402	0.0632442	0.00392424	0.869861
SM 41:1	0.00233675	0.0016367	0.00147508	0.00227232	0.00180148	0.00190447	0.000171591	0.0021258	0.00163996	0.00261513	0.00207855	0.00235433	0.00216275	0.000161728	0.880575
SM 42:3	0.0286713	0.0219268	0.0171545	0.0300037	0.0212934	0.02381	0.00241007	0.0222166	0.0217243	0.0283423	0.0249979	0.0255952	0.0245752	0.00120625	0.968859
SM 42:2	0.0896034	0.0863748	0.0644966	0.103716	0.069887	0.0828155	0.00706501	0.0757712	0.0711354	0.0809656	0.0661231	0.0772812	0.0742553	0.00257244	1.11528
SM 42:1	0.0782855	0.063499	0.0478432	0.0836422	0.0750364	0.0696613	0.00637471	0.0715556	0.0651136	0.0814664	0.0738744	0.0802294	0.0744479	0.00298753	0.935705
Total SM	0.641328	0.520309	0.429379	0.654231	0.492986	0.547647	0.0468817	0.533244	0.480605	0.619745	0.536858	0.62788	0.559666	0.0311345	13.247
