# Supplementary material for: MFSD7c functions as a transporter of choline at the blood–brain barrier
Source: Cell Res. 2024 Feb 2;34(3):245–57. doi: 10.1038/s41422-023-00923-y (PMC10907603; doi:10.1038/s41422-023-00923-y)
Supplement: Supplementary file 18 — Supplementary Table 16 [file 41422_2023_923_MOESM18_ESM.xlsx]

## Sheet: Legend
Lipidomic analysis of endogenous lipids in brains from adult EcMfsd7c-KO and control mice.
WT: controls
KO: EcMfsd7c-KO (conditional knockout of Mfsd7c in endothelial cells using CHD5-ERT2Cre)

## Sheet: Adult Brain
Protein Pellet-ISTD Normalized Area (Isotope Corrected)
Name	5	6	7	8	10	34	35	36			1	2	3	4	9	31	32	33
Protein Weight - Pellet (ug)	6.64893	9.93693	8.74853	9.89733	9.71773	8.57653	8.86333	8.85373			7.85773	8.60493	9.11893	9.80653	7.56773	7.95013	7.43773	8.65493
Genotype	KO	KO	KO	KO	KO	KO	KO	KO	Average (KO)	SEM (KO)	WT	WT	WT	WT	WT	WT	WT	WT	Average (WT)	SEM (WT)
LPC 16:1	0.00301463	0.00271504	0.00217283	0.00161804	0.00173988	0.00409095	0.00377155	0.00610619	0.00315364	0.000526246	0.00179443	0.00196666	0.00113767	0.0016763	0.00175307	0.00228796	0.00298177	0.00355283	0.00214383	0.000275335
LPC 16:0	0.197162	0.134447	0.131338	0.147547	0.153714	0.165464	0.138951	0.198659	0.15841	0.00944655	0.104661	0.15088	0.114376	0.129914	0.144552	0.132037	0.174611	0.172471	0.140438	0.00892471
LPC 18:1	0.0612295	0.0536369	0.0466401	0.0523858	0.0566661	0.0527733	0.0430887	0.0540236	0.0525555	0.00198273	0.0574997	0.055391	0.0474011	0.0456315	0.0536368	0.0468731	0.0597527	0.0542507	0.0525546	0.00186666
LPC 18:0	0.0545424	0.0471177	0.051799	0.0449512	0.0590371	0.0630277	0.0553124	0.0668181	0.0553257	0.00264987	0.0568425	0.0553542	0.062776	0.0496605	0.0568561	0.0493752	0.073182	0.0583897	0.0578045	0.00269501
LPC 20:4	0.0117747	0.00943017	0.00889772	0.00915337	0.010643	0.0137798	0.00933566	0.0115515	0.0105707	0.000602803	0.0114343	0.0116665	0.00450773	0.009694	0.00842848	0.00839617	0.010936	0.0102679	0.00941638	0.000827626
LPC 22:6	0.0123155	0.00831265	0.0087393	0.00919877	0.0112082	0.0112757	0.00767061	0.00771508	0.00955449	0.000635083	0.0124639	0.00989677	0.0135387	0.00903186	0.0100541	0.00734402	0.00866379	0.00983244	0.0101032	0.000711219
Total LPC	0.340039	0.255659	0.249587	0.264854	0.293009	0.310411	0.25813	0.344873	0.28957		0.244696	0.285156	0.243737	0.245608	0.275281	0.246313	0.330127	0.308764	0.27246
LPE 16:1	0.0016373	0.00136835	0.00169085	0.00128025	0.00159922	0.00158015	0.00163417	0.00259719	0.00167344	0.000141318	0.00160417	0.00166796	0.000960429	0.00131669	0.00103453	0.00146886	0.00182989	0.00237852	0.00153263	0.000161109
LPE 16:0	0.0311555	0.0251128	0.0303532	0.0277429	0.0303361	0.0291049	0.0326179	0.0390964	0.0306899	0.00144632	0.0331431	0.033981	0.0198249	0.027319	0.029448	0.0327443	0.0355879	0.043209	0.0319072	0.00239378
LPE 18:1	0.0523395	0.039475	0.0566437	0.0373207	0.060018	0.0416786	0.0387173	0.0426768	0.0461087	0.00313548	0.073831	0.0523013	0.0646451	0.054946	0.0680747	0.0440425	0.0534684	0.0551258	0.0583044	0.0034355
LPE 18:0	0.0931195	0.0820159	0.0974029	0.0910766	0.113111	0.108308	0.118292	0.139191	0.105315	0.00646785	0.105772	0.107967	0.0676531	0.0869242	0.113513	0.129256	0.132497	0.142976	0.11082	0.00878213
LPE 20:4	0.0480346	0.0385247	0.049909	0.0382106	0.051848	0.0490636	0.0448537	0.0528856	0.0466662	0.00200327	0.0634595	0.0490967	0.0253942	0.0545827	0.0457919	0.0446653	0.0499461	0.0696383	0.0503218	0.00470454
LPE 22:6	0.184969	0.123189	0.168556	0.145947	0.195785	0.149518	0.131565	0.146721	0.155781	0.00894644	0.241318	0.188283	0.0986081	0.211361	0.17305	0.144483	0.16187	0.242259	0.182654	0.0173694
LPE 22:5	0.00621872	0.00417363	0.00575295	0.00439055	0.00511406	0.00682448	0.00640039	0.00751878	0.0057992	0.000414985	0.00740065	0.00469275	0.00165896	0.00447799	0.00475888	0.00626828	0.00787517	0.0109073	0.006005	0.000982362
LPE 22:4	0.0224158	0.0177701	0.0250887	0.0179234	0.0301892	0.019925	0.0204251	0.0225382	0.0220344	0.00145377	0.0372178	0.027264	0.0146984	0.0325868	0.0286002	0.0201982	0.0250142	0.0371944	0.0278467	0.00279659
Total LPE	0.43989	0.33163	0.435398	0.363892	0.488001	0.406003	0.394505	0.453225	0.414068		0.563747	0.465254	0.293443	0.473514	0.464271	0.423127	0.468088	0.603688	0.469391
PC 30:1	0.000132306	8.53266e-05	9.57894e-05	6.03914e-05	5.52477e-05	0.000277034	0.000280726	0.000624162	0.000201373	6.83198e-05	7.65441e-05	6.62784e-05	4.5508e-05	5.53479e-05	6.98953e-05	0.000135001	0.000178093	0.000178976	0.000100705	1.94172e-05
PC 30:0	0.0055075	0.00366784	0.003666	0.0035259	0.00298382	0.0104731	0.0103877	0.0193981	0.00745124	0.00201897	0.00431735	0.00386213	0.0024299	0.00307874	0.00376939	0.00597238	0.00908607	0.00913953	0.00520694	0.000925882
PC 31:1/PC-O 32:1/PC-P 32:0	0.00114337	0.000811499	0.000850914	0.000787401	0.000815252	0.0011536	0.00105289	0.00117638	0.000973914	6.11939e-05	0.00113501	0.000978719	0.000412235	0.000892794	0.000879154	0.000908159	0.00106481	0.000977624	0.000906064	7.70887e-05
PC 31:0/PC-O 32:0	0.00321098	0.00239288	0.00243856	0.00226902	0.00218801	0.00333321	0.00341574	0.00354652	0.00284937	0.000203672	0.00292584	0.00272822	0.00116403	0.00231055	0.00262675	0.00296058	0.003478	0.00313551	0.00266618	0.00024719
PC 32:2	0.000285052	0.000182567	0.000176646	0.000128507	0.000109694	0.000502072	0.000470541	0.000953878	0.000351119	0.000101015	0.000136617	0.000136154	7.18344e-05	0.000107815	0.000125443	0.000230626	0.000299178	0.000331307	0.000179872	3.36344e-05
PC 32:1	0.0201264	0.014134	0.0140958	0.0118884	0.00921505	0.0283459	0.027113	0.040256	0.0206468	0.00372877	0.0121831	0.0123599	0.00617012	0.00983768	0.0119574	0.0164432	0.0220065	0.0222642	0.0141527	0.00201325
PC 32:0	0.159638	0.105788	0.121443	0.105387	0.110655	0.126142	0.121183	0.125368	0.121951	0.00614349	0.141226	0.130174	0.0814284	0.114614	0.132384	0.135193	0.141658	0.127595	0.125534	0.00699077
PC 33:2/PC-O 34:2/PC-P 34:1	0.000800696	0.000675212	0.000755257	0.000533714	0.000598013	0.000774716	0.000630933	0.000660251	0.000678599	3.27677e-05	0.000837667	0.000635935	0.000827907	0.000518166	0.000788343	0.00054388	0.000679024	0.000583328	0.000676781	4.51975e-05
PC 33:1/PC-O 34:1/PC-P 34:0	0.00438924	0.00340188	0.00387829	0.0034299	0.00372901	0.00554791	0.00508805	0.00623663	0.00446261	0.000373038	0.00486315	0.00411075	0.00348661	0.00327119	0.00478611	0.00492041	0.00540486	0.00492743	0.00447131	0.000269716
PC 33:0/PC-O 34:0	0.00172002	0.00153858	0.00159811	0.00125577	0.00157769	0.00173441	0.00165941	0.00154692	0.00157886	5.31199e-05	0.0019323	0.00163872	0.00111229	0.00148432	0.00195192	0.00170566	0.00191846	0.0017452	0.00168611	0.000100121
PC 34:4	6.85739e-05	4.0353e-05	4.39869e-05	3.70425e-05	3.27937e-05	9.40367e-05	9.11594e-05	0.000145624	6.91963e-05	1.38664e-05	3.88177e-05	4.16651e-05	1.9892e-05	3.05179e-05	3.42922e-05	5.17795e-05	6.17918e-05	6.58497e-05	4.30757e-05	5.56962e-06
PC 34:3	0.000298424	0.000188743	0.000193497	0.000165949	0.000152633	0.000428219	0.000353959	0.000489935	0.00028392	4.56635e-05	0.000201828	0.000183	0.000120626	0.000150048	0.000157933	0.000198281	0.000275711	0.000281778	0.000196151	2.03372e-05
PC 34:2	0.00857061	0.00526394	0.00631904	0.00537273	0.00516202	0.00946745	0.00790802	0.00984157	0.00723817	0.000687959	0.0067909	0.00610338	0.00419358	0.00497157	0.00546166	0.00620259	0.0076101	0.00759795	0.00611647	0.000429394
PC 34:1	0.171146	0.121125	0.133229	0.114926	0.123543	0.143295	0.133506	0.136854	0.134703	0.00613863	0.160781	0.138711	0.119229	0.123493	0.151563	0.146217	0.156809	0.13922	0.142003	0.00527944
PC 34:0	0.0335174	0.0230237	0.0272082	0.023833	0.0276524	0.0283631	0.0290317	0.0260607	0.0273363	0.00115534	0.0391117	0.033895	0.0209695	0.0298689	0.0338681	0.029494	0.0361681	0.0299615	0.0316671	0.00194014
PC 35:5/PC-O 36:5/PC-P 36:4	0.000354035	0.000224701	0.000222486	0.000227937	0.000180384	0.000290975	0.000238169	0.00025884	0.000249691	1.86365e-05	0.000290121	0.000248825	0.00011614	0.000221836	0.000196135	0.000202199	0.000229963	0.000227809	0.000216629	1.76745e-05
PC 35:4/PC-O 36:4/PC-P 36:3	0.000419582	0.000303318	0.000291386	0.00027262	0.000260062	0.000486715	0.000442259	0.000569567	0.000380689	4.06226e-05	0.00031864	0.000300806	0.000120344	0.000235651	0.000243621	0.000306021	0.000369508	0.000335447	0.000278755	2.75346e-05
PC 35:3/PC-O 36:3/PC-P 36:2	0.000236059	0.000222102	0.00025049	0.000152572	0.000146571	0.000223491	0.000172887	0.000169375	0.000196693	1.43797e-05	0.000215345	0.000164416	0.000235914	0.000140969	0.000209187	0.000121643	0.000141068	0.000135773	0.000170539	1.53268e-05
PC 35:2/PC-O 36:2/PC-P 36:1	0.00101533	0.000775435	0.000852897	0.00068571	0.000769509	0.000929552	0.000826241	0.000830627	0.000835663	3.58561e-05	0.00103637	0.000829575	0.00108998	0.000730322	0.000988816	0.000754292	0.000968467	0.000832839	0.000903832	4.75543e-05
PC 35:1/PC-O 36:1/PC-P 36:0	0.00118857	0.00113441	0.00118082	0.000878472	0.0011109	0.00103301	0.000885344	0.000792946	0.00102556	5.43256e-05	0.0013637	0.00105386	0.00162834	0.000921211	0.00146713	0.000996776	0.0011827	0.00104628	0.0012075	8.91921e-05
PC 36:5	0.00090991	0.00055587	0.000502996	0.000413621	0.000354955	0.00102754	0.000956279	0.00136055	0.000760215	0.000125712	0.000518887	0.000479413	0.000226863	0.000378485	0.000418091	0.000625339	0.000728973	0.000728078	0.000513016	6.20573e-05
PC 36:4	0.0473712	0.0351374	0.0334809	0.0331875	0.02982	0.0479994	0.045163	0.0500554	0.0402769	0.00287124	0.0396982	0.0418874	0.0122546	0.0305924	0.0332995	0.0342906	0.0400587	0.0401185	0.034025	0.00341705
PC 36:3	0.00305902	0.00139293	0.00177207	0.00139851	0.00162377	0.00255928	0.00190123	0.00263027	0.00204214	0.000221639	0.00248673	0.00206582	0.00140789	0.00189948	0.00150551	0.00222212	0.00267331	0.00195576	0.00202708	0.00015499
PC 36:2	0.0131051	0.00972292	0.0112602	0.00914191	0.0104799	0.0127944	0.0121057	0.0132118	0.0114777	0.000556802	0.0155297	0.0113045	0.0113658	0.00976379	0.0135168	0.0133908	0.0150296	0.0128433	0.0128431	0.000691589
PC 36:1	0.0397356	0.0302286	0.0353534	0.0292777	0.0369186	0.0318242	0.0269724	0.0241031	0.0318017	0.00185732	0.0539713	0.0376673	0.0461462	0.0375533	0.0502971	0.0353176	0.0386336	0.0305697	0.0412695	0.00283555
PC 37:4/PC-O 38:4/PC-P 38:3	0.000592885	0.000409501	0.0004566	0.0003928	0.000399625	0.000606981	0.00053984	0.000576734	0.000496871	3.24891e-05	0.000506851	0.00041061	0.000186484	0.000333933	0.000399637	0.000430016	0.000502447	0.000471142	0.00040514	3.72564e-05
PC 37:3/PC-O 38:3/PC-P 38:2	9.90551e-05	9.49265e-05	0.000120141	9.00325e-05	0.000105826	0.000105927	0.000107029	0.000118964	0.000105238	3.75665e-06	0.000144039	0.000110373	0.000152676	0.000104921	0.000126177	0.000104003	0.000116317	0.000115323	0.000121729	6.36852e-06
PC 37:2/PC-O 38:2/PC-P 38:1	0.000138206	0.000137768	0.000169402	0.000112787	0.000168889	0.000132098	0.000105639	0.000101439	0.000133279	9.27403e-06	0.000196382	0.000142833	0.000364719	0.000131578	0.000240345	0.000134987	0.00015977	0.000121075	0.000186461	2.90722e-05
PC 38:6	0.0306041	0.0198252	0.0214922	0.0193172	0.020691	0.0238798	0.0224512	0.0212925	0.0224442	0.00127187	0.0286946	0.0247244	0.0194094	0.0204225	0.0225763	0.0193393	0.0211248	0.0200949	0.0220483	0.00114353
PC 38:5	0.0113948	0.00816445	0.00735931	0.00730847	0.0069846	0.0121332	0.010041	0.0120918	0.0094347	0.000790528	0.0102451	0.00925596	0.00355131	0.00693344	0.0074647	0.00983117	0.0112589	0.0106859	0.00865332	0.00090244
PC 38:4	0.0325894	0.0221123	0.0249088	0.0220367	0.0236353	0.0326255	0.032125	0.0356079	0.0282051	0.00196328	0.0339005	0.0298774	0.0108439	0.02453	0.025751	0.0268035	0.0320434	0.0292544	0.0266255	0.00251429
PC 38:3	0.000877962	0.000681665	0.000464004	0.000653387	0.000661141	0.00111711	0.000860045	0.00129141	0.000825841	9.58108e-05	0.000897	0.000900914	0.000798164	0.000547757	0.000736916	0.000943912	0.00115287	0.000958931	0.000867058	6.29223e-05
PC 38:2	0.00133214	0.00108899	0.00140256	0.00106046	0.0015783	0.00147636	0.00129326	0.00150093	0.00134163	6.66232e-05	0.00213635	0.00139797	0.00311443	0.00119428	0.00218065	0.00169198	0.00201602	0.00149618	0.00190348	0.000214612
PC 38:1	0.00131765	0.00130741	0.00159661	0.00104691	0.00191925	0.00131891	0.00115866	0.00106984	0.00134191	0.000103088	0.00235433	0.00154222	0.00351777	0.00141451	0.00288835	0.00159969	0.0019049	0.00136543	0.0020734	0.000277088
PC 38:0/PC 39:7/PC-O 40:7/PC-P 40:6	0.0002997	0.000246332	0.000255536	0.000205924	0.00026938	0.000324155	0.000279637	0.000295161	0.000271978	1.29457e-05	0.00031831	0.00025142	0.00034766	0.000200592	0.000348143	0.000286337	0.000300314	0.00029815	0.000293866	1.74517e-05
PC 40:8	0.000597501	0.000425446	0.000461671	0.000415508	0.000408494	0.000556154	0.000449528	0.000454151	0.000471057	2.43292e-05	0.000564925	0.000416222	0.000497294	0.000321333	0.000450416	0.000375655	0.000465751	0.000392172	0.000435471	2.69163e-05
PC 40:7	0.00488486	0.00298342	0.00304298	0.00291359	0.00282885	0.00367508	0.0031484	0.00345333	0.00336631	0.000239096	0.00446187	0.003495	0.00313475	0.00286373	0.00327085	0.00328281	0.00390667	0.00364333	0.00350738	0.000176708
PC 40:6	0.00997599	0.00666533	0.00695931	0.00697355	0.00703797	0.00861027	0.00718132	0.00682054	0.00752804	0.0004097	0.0106866	0.00852609	0.0112224	0.00779552	0.00801539	0.00729957	0.00810475	0.00720167	0.00860651	0.000536473
PC 40:5	0.00101556	0.000690164	0.000777106	0.000739476	0.000869828	0.000978768	0.00118165	0.00143677	0.000961164	8.89306e-05	0.00112729	0.000897147	0.000496038	0.000775724	0.00097954	0.001018	0.00127261	0.00116299	0.000966167	8.69652e-05
PC 40:4	0.00148939	0.000933086	0.00104256	0.00108225	0.00109181	0.0013664	0.00128318	0.00148103	0.00122121	7.504e-05	0.00174962	0.00129623	0.000795932	0.00125527	0.00128304	0.00135184	0.00152292	0.00142905	0.00133549	9.6131e-05
PC 40:3	6.37081e-05	6.69908e-05	8.5066e-05	5.4481e-05	8.08665e-05	0.00012612	0.000130008	0.00017538	9.78276e-05	1.48173e-05	8.60952e-05	7.93181e-05	9.27334e-05	6.15141e-05	0.000102875	9.8072e-05	0.00013667	0.000129064	9.82928e-05	8.79645e-06
PC 40:2	0.000441404	0.000430625	0.000541994	0.000325699	0.000492179	0.000552308	0.000459443	0.000393486	0.000454642	2.66322e-05	0.000580958	0.000377579	0.00101971	0.0003089	0.000664968	0.000467602	0.000599902	0.00048963	0.000563656	7.72399e-05
PC 40:1	0.000744473	0.000778035	0.000895942	0.000546269	0.000744152	0.00109153	0.000791033	0.000560867	0.000769037	6.19409e-05	0.000818649	0.000552615	0.00126799	0.000413794	0.00106501	0.000715347	0.000990295	0.000776387	0.000825011	9.80961e-05
Total PC	0.616408	0.429059	0.473192	0.414512	0.440102	0.549777	0.515422	0.555863	0.499292		0.591457	0.515881	0.377086	0.446732	0.531109	0.515177	0.574293	0.516885	0.508577
PE 32:1	0.00114165	0.000867093	0.000964769	0.00065207	0.000593001	0.00110098	0.00092597	0.00136241	0.000950994	8.99882e-05	0.000810965	0.000704907	0.000658894	0.000580071	0.000670656	0.0008105	0.00103632	0.000998516	0.000783854	5.78567e-05
PE 32:0	0.00162126	0.00110738	0.00140916	0.00124219	0.00128846	0.00130341	0.00144167	0.00141675	0.00135378	5.44895e-05	0.00178972	0.00172745	0.000792599	0.00147766	0.00146305	0.00148324	0.0018044	0.00180331	0.00154268	0.000120142
PE 33:3/PE-O 34:3/PE-P 34:2	0.000442921	0.000365523	0.000400856	0.000295467	0.000363861	0.000535501	0.000428382	0.000489085	0.000415199	2.68988e-05	0.000462859	0.000352613	0.000418558	0.000278638	0.000494929	0.000434801	0.000557831	0.000455901	0.000432016	3.02749e-05
PE 33:2/PE-O 34:2/PE-P 34:1	0.00635188	0.00528247	0.00685048	0.00437793	0.00706265	0.0061593	0.00485477	0.00502858	0.00574601	0.000350683	0.00915989	0.00656744	0.0123992	0.00572541	0.00925042	0.00694217	0.00805237	0.00607463	0.00802144	0.000782771
PE 34:2	0.0040124	0.00279662	0.00348288	0.0022189	0.00250233	0.00354621	0.00269465	0.00376094	0.00312687	0.000231421	0.00342831	0.00269686	0.00334799	0.00231587	0.00289897	0.00279329	0.00341232	0.00333979	0.00302918	0.000146145
PE 34:1	0.038414	0.0267706	0.0320204	0.0252691	0.0319536	0.0319188	0.0260693	0.0327062	0.0306403	0.00155081	0.0440603	0.0373148	0.0401579	0.0306838	0.0371294	0.0315884	0.0423932	0.0352298	0.0373197	0.00169305
PE 35:5/PE-O 36:5/PE-P 36:4	0.00425433	0.00277535	0.0030624	0.00278863	0.00262337	0.00455005	0.00395027	0.00462031	0.00357809	0.000300945	0.00387844	0.00352324	0.00179823	0.00299503	0.00300796	0.00430085	0.0046434	0.00413669	0.00353548	0.000324062
PE 35:4/PE-O 36:4/PE-P 36:3	0.00477164	0.00333555	0.00372392	0.00313021	0.0033095	0.00473147	0.0037421	0.00497576	0.00396502	0.000263573	0.00449806	0.00378061	0.00250384	0.00315944	0.0038662	0.00349189	0.00446666	0.00380674	0.00369668	0.000232856
PE 35:3/PE-O 36:3/PE-P 36:2	0.00529582	0.00480063	0.00647567	0.00393307	0.00584532	0.00423596	0.00327949	0.00314285	0.0046261	0.000423259	0.00768885	0.00499039	0.01269	0.00516537	0.00889353	0.00467197	0.00491856	0.003899	0.00661472	0.00105239
PE 35:2/PE-O 36:2/PE-P 36:1	0.00538148	0.00513995	0.00659694	0.0042363	0.00704681	0.00458632	0.00353573	0.00393255	0.00505701	0.00044152	0.0087049	0.00595688	0.016118	0.00561546	0.00979018	0.00538124	0.00615603	0.00441192	0.00776682	0.00135067
PE 36:4	0.0365555	0.0234072	0.0263283	0.0202022	0.0195644	0.0283171	0.0233498	0.0259284	0.0254566	0.00190542	0.0249748	0.0245702	0.0114948	0.0190928	0.0196666	0.0233835	0.0261786	0.0224772	0.0214798	0.00167519
PE 36:3	0.00375154	0.00255867	0.00295318	0.00230298	0.00288514	0.00366267	0.00260133	0.00395296	0.00308356	0.000220031	0.00405154	0.00297259	0.00397569	0.00232894	0.00324505	0.00275319	0.00354015	0.00312979	0.00324962	0.000208733
PE 36:2	0.0363874	0.0279679	0.0354685	0.0245844	0.0362573	0.0335695	0.0262915	0.0339484	0.0318093	0.00168613	0.0466769	0.0329366	0.0609248	0.0290992	0.0468143	0.0352526	0.0445745	0.0349851	0.041408	0.00366045
PE 36:1	0.0350189	0.0286162	0.0381856	0.0261617	0.0480342	0.02807	0.0229357	0.0218631	0.0311107	0.00311689	0.0574264	0.041378	0.0643401	0.0373579	0.0617988	0.0345275	0.0407129	0.0317883	0.0461662	0.00457847
PE 37:7/PE-O 38:7/PE-P 38:6	0.0176386	0.0089121	0.0101636	0.0100675	0.00874414	0.0124663	0.0108576	0.0122183	0.0113835	0.00101389	0.0130726	0.0115001	0.00471762	0.00993738	0.00977288	0.0117831	0.0134538	0.011982	0.0107774	0.000980627
PE 37:6/PE-O 38:6/PE-P 38:5	0.0174525	0.0107081	0.0121716	0.0110679	0.0108187	0.0134161	0.011573	0.0136241	0.012604	0.000797311	0.0141716	0.012565	0.00771222	0.0108303	0.0118191	0.010341	0.0117438	0.0111509	0.0112917	0.00065937
PE 37:5/PE-O 38:5/PE-P 38:4	0.0124153	0.00929847	0.0107922	0.00901513	0.00949993	0.012159	0.010088	0.0109011	0.0105211	0.000452799	0.012645	0.0105306	0.00892514	0.00951449	0.0112023	0.0109758	0.0125552	0.0109342	0.0109104	0.000459781
PE 37:4/PE-O 38:4/PE-P 38:3	0.00721903	0.00525809	0.0059106	0.0053192	0.00537544	0.00785255	0.00677445	0.00860937	0.00653984	0.000451329	0.00809892	0.00638094	0.00415804	0.00548464	0.00656307	0.00628313	0.00777431	0.00710087	0.00648049	0.0004456
PE 37:3/PE-O 38:3/PE-P 38:2	0.00143474	0.00142063	0.0020432	0.00118065	0.00204866	0.0013339	0.00105531	0.00131905	0.00147952	0.00013116	0.00249486	0.00164682	0.00612702	0.00177402	0.00314396	0.00155079	0.00178457	0.00134312	0.00248315	0.000560196
PE 37:2/PE-O 38:2/PE-P 38:1	0.00145753	0.00153947	0.0021349	0.00123997	0.00262755	0.00147041	0.00121864	0.00148132	0.00164622	0.0001719	0.00314279	0.00209361	0.00832364	0.00197726	0.00384739	0.00208238	0.00247587	0.00175061	0.00321169	0.000770741
PE 37:1/PE-O 38:1/PE-P 38:0	0.000754978	0.000759003	0.00105908	0.000622282	0.00144276	0.0011012	0.000982791	0.00141982	0.00101774	0.000107286	0.0017469	0.00108411	0.00480356	0.000940803	0.002085	0.00165878	0.00212051	0.00150879	0.00199356	0.000428117
PE 38:6	0.099086	0.0512819	0.0572904	0.0569609	0.0508296	0.0666666	0.0590642	0.0619702	0.0628937	0.00548799	0.0689742	0.067969	0.0316117	0.0570944	0.053409	0.0615733	0.069162	0.0609023	0.058837	0.00438795
PE 38:5	0.027142	0.0180246	0.0203572	0.0149175	0.0177085	0.0213039	0.0179321	0.0207649	0.0197688	0.00128351	0.0189841	0.0176402	0.0195834	0.0148016	0.0194079	0.0193698	0.0211844	0.0207909	0.0189703	0.00070826
PE 38:4	0.173669	0.120197	0.140757	0.114889	0.123529	0.169461	0.14345	0.172203	0.144769	0.00862214	0.157986	0.152182	0.0720539	0.122567	0.136439	0.16172	0.174403	0.157455	0.141851	0.0114469
PE 38:3	0.00333183	0.00315171	0.00316167	0.00216649	0.0043295	0.00396558	0.00425352	0.00641112	0.00384643	0.000443795	0.00418529	0.00322361	0.00320523	0.00319175	0.003833	0.00447902	0.0052225	0.00532653	0.00408337	0.000309895
PE 38:2	0.00281052	0.0025047	0.00377123	0.00253171	0.00516255	0.00358307	0.00300984	0.00396861	0.00341778	0.000317746	0.00648112	0.00430653	0.0132214	0.00349548	0.00734988	0.00483296	0.00614115	0.0045331	0.00629521	0.0010871
PE 38:1/PE 39:8/PE-O 40:8/PE-P 40:7	0.00842669	0.00569688	0.00720611	0.00555411	0.0088109	0.00697875	0.00587744	0.00643736	0.00687353	0.000434971	0.0110287	0.00818088	0.0133843	0.00669536	0.011155	0.00795555	0.0091191	0.00737573	0.00936183	0.000809101
PE 39:7/PE-O 40:7/PE-P 40:6	0.021321	0.0148861	0.0170329	0.0143169	0.0158913	0.0191471	0.0159451	0.0160605	0.0168251	0.000822999	0.0211306	0.0177398	0.0136394	0.0162515	0.0190058	0.0162723	0.0187111	0.0161173	0.0173585	0.000809493
PE 39:6/PE-O 40:6/PE-P 40:5	0.00782848	0.00571755	0.00720663	0.00583589	0.00633715	0.00788579	0.00686432	0.00728576	0.0068702	0.000296352	0.00839011	0.00647344	0.00720559	0.00618546	0.00795608	0.00679792	0.00729287	0.00687377	0.0071469	0.000260473
PE 39:5/PE-O 40:5/PE-P 40:4	0.00534819	0.00398048	0.00500067	0.00414517	0.0046387	0.0053111	0.0046224	0.00531915	0.00479573	0.000190365	0.00645419	0.00467158	0.00493142	0.0045498	0.00569521	0.00502904	0.00600146	0.00512307	0.00530697	0.000238233
PE 40:8	0.00177327	0.00103912	0.00126077	0.00106473	0.00116892	0.00165937	0.00141374	0.00156705	0.00136837	9.83909e-05	0.00140917	0.00124446	0.0015187	0.000974317	0.0013351	0.00134928	0.00159343	0.00140748	0.00135399	6.63992e-05
PE 40:7	0.0204004	0.0118453	0.0131411	0.0119723	0.0109598	0.0150491	0.0126084	0.0136729	0.0137062	0.00105351	0.0157502	0.0138261	0.0104344	0.0120017	0.0126174	0.0144145	0.0157379	0.0141178	0.0136125	0.000650771
PE 40:6	0.200563	0.131982	0.158494	0.139254	0.145102	0.152118	0.130134	0.128767	0.148302	0.00836638	0.18791	0.164878	0.131287	0.152417	0.170445	0.154998	0.165096	0.150387	0.159677	0.00588023
PE 40:5	0.00776267	0.00470948	0.00499894	0.00572285	0.0053322	0.00793919	0.00744427	0.0100433	0.00674412	0.000655508	0.00820566	0.00641509	0.0038896	0.00668447	0.0066762	0.00769494	0.00921909	0.00828165	0.00713334	0.000576046
PE 40:4	0.0202484	0.013414	0.0165346	0.0146329	0.0152417	0.0197445	0.0171515	0.0211758	0.0172679	0.0010066	0.021813	0.0170177	0.00952234	0.0160189	0.0182019	0.0207478	0.0223999	0.0201523	0.0182342	0.00147868
PE 40:3	0.000221688	0.000160944	0.000227675	9.02234e-05	0.00031575	0.000289883	0.000329831	0.000557425	0.000274177	4.94397e-05	0.000332618	0.0001961	0.00044426	0.000130032	0.000410784	0.000337355	0.000618599	0.000358438	0.000353523	5.29875e-05
PE 40:2	0.000419681	0.000393669	0.000596712	0.000377218	0.000720017	0.000598268	0.000547682	0.000663639	0.000539611	4.56597e-05	0.000798388	0.000540974	0.00186098	0.000455243	0.000967508	0.000744139	0.000941206	0.000735139	0.000880447	0.000153249
Total PE	0.842127	0.562672	0.669236	0.55434	0.625964	0.707788	0.599299	0.673569	0.654374		0.812818	0.701779	0.614182	0.609849	0.732328	0.690806	0.777199	0.682245	0.702651
PG 32:1	0.0035448	0.00199325	0.00222671	0.00201959	0.00155363	0.00317705	0.00273977	0.0037701	0.00262811	0.000284958	0.00222934	0.00202782	0.00150717	0.00181503	0.00206101	0.00254756	0.00275796	0.00310281	0.00225609	0.0001842
PG 32:0	0.0400254	0.0273937	0.0352224	0.0305399	0.0289292	0.0267389	0.0238591	0.0225177	0.0294033	0.00205936	0.0393003	0.0339078	0.037463	0.0311456	0.0347338	0.03099	0.0352018	0.0352495	0.034749	0.00100319
PG 34:2	0.00883126	0.00487822	0.00531289	0.00464481	0.00419537	0.0077536	0.00691365	0.0102785	0.00660104	0.000781085	0.00631329	0.00506937	0.00435558	0.00441173	0.00515191	0.0067951	0.00762577	0.00742397	0.00589334	0.00046526
PG 34:1	0.211205	0.131236	0.157823	0.136227	0.159124	0.156556	0.143314	0.177165	0.159081	0.0090615	0.2169	0.178999	0.183052	0.164368	0.18354	0.180955	0.192891	0.191858	0.18657	0.00533047
PG 34:0	0.0077751	0.00567943	0.00904255	0.00743306	0.00721352	0.00664906	0.00579886	0.00534118	0.00686659	0.00044169	0.00896253	0.00803578	0.0140465	0.00652667	0.011271	0.00737376	0.00885465	0.00774159	0.00910156	0.000864375
PG 36:5	0.00320894	0.00193776	0.00177897	0.00187357	0.00158666	0.0035913	0.00350359	0.0049394	0.00280252	0.000422193	0.00257922	0.00176734	0.000667746	0.00157049	0.00205371	0.00328585	0.00387456	0.00304311	0.00235525	0.000368339
PG 36:4	0.0506343	0.0265722	0.0341948	0.0388045	0.0286833	0.03384	0.0323342	0.033724	0.0348484	0.00260624	0.0497494	0.0482836	0.012435	0.0405963	0.0320098	0.0358171	0.0390974	0.0401665	0.0372694	0.00411093
PG 36:3	0.00719432	0.00422039	0.00403446	0.00409654	0.00400502	0.00590466	0.00421267	0.00562231	0.0049113	0.000420967	0.00607788	0.00387125	0.00434708	0.0034486	0.00394012	0.00529186	0.00610815	0.00467062	0.00471945	0.00035818
PG 36:2	0.0278253	0.0164608	0.019027	0.0173245	0.0202724	0.0205235	0.0187416	0.0203618	0.0200671	0.00122397	0.0268261	0.0188332	0.0228518	0.0179508	0.0238564	0.0214999	0.0257727	0.022352	0.0224929	0.00109015
PG 36:1	0.0168351	0.0113397	0.0143742	0.0132566	0.0163467	0.0137218	0.0132772	0.0147513	0.0142378	0.000627157	0.0209088	0.0180312	0.0174534	0.0156506	0.0195373	0.016195	0.0182598	0.0165417	0.0178222	0.000624549
PG 38:6	0.0106826	0.006373	0.00709791	0.00666419	0.00668684	0.00746271	0.00625397	0.00724508	0.00730828	0.000504359	0.00942715	0.00719347	0.00753682	0.00631647	0.00764703	0.0073293	0.00793573	0.00724539	0.00757892	0.000312409
PG 38:5	0.0179292	0.0105103	0.0114165	0.0112092	0.0109911	0.0132857	0.0116558	0.0133151	0.0125391	0.000850776	0.0177858	0.0139889	0.00583266	0.0124711	0.0126708	0.013285	0.0146194	0.0135326	0.0130233	0.0011849
PG 38:4	0.0684297	0.0347868	0.0444482	0.0524105	0.0398142	0.0538111	0.045349	0.0512325	0.0487852	0.00362864	0.0764367	0.0595879	0.0219977	0.0569047	0.049397	0.0505923	0.0585504	0.058039	0.0539382	0.00540669
PG 38:2	0.000806638	0.000405565	0.000615531	0.000503442	0.000592978	0.000587662	0.00057852	0.000695961	0.000598287	4.22402e-05	0.000942652	0.000619396	0.000962322	0.00056565	0.000805274	0.000621057	0.000852609	0.000737152	0.000763264	5.38194e-05
PI 32:1	0.00103415	0.000817559	0.000805459	0.000467157	0.000601059	0.000532461	0.000451771	0.000471056	0.000647585	7.56788e-05	0.000780683	0.000571469	0.000746378	0.000596974	0.000767857	0.000441176	0.000523505	0.000487303	0.000614418	4.72807e-05
PI 34:2	0.00181715	0.00126777	0.00149324	0.000984607	0.0012333	0.00153718	0.00100607	0.000933825	0.00128414	0.000110556	0.0018285	0.00125598	0.0016509	0.0011618	0.00145956	0.00106751	0.0012811	0.00107745	0.00134785	9.77019e-05
PI 34:1	0.0196306	0.0144919	0.0187563	0.0113479	0.0168215	0.00944234	0.00838454	0.00603509	0.0131138	0.00178798	0.0220657	0.0155889	0.0259655	0.0149504	0.020222	0.0107277	0.0115918	0.00955698	0.0163336	0.00208332
PI 36:4	0.186133	0.106372	0.117054	0.109793	0.109635	0.143893	0.122962	0.129827	0.128208	0.00937014	0.149429	0.141666	0.0780649	0.113258	0.117059	0.120474	0.141149	0.124052	0.123144	0.00794281
PI 36:2	0.0065547	0.00509511	0.00622031	0.00391762	0.00604175	0.00343009	0.00264496	0.00218552	0.00451126	0.000600495	0.00811326	0.00546295	0.0100024	0.00477327	0.00800543	0.00388223	0.00409366	0.00299263	0.00591572	0.000880406
PI 36:1	0.0164634	0.013542	0.0171876	0.0119224	0.0197512	0.00353356	0.00276221	0.00160775	0.0108462	0.00254833	0.0285977	0.0174717	0.0264689	0.020971	0.0250961	0.00586579	0.00514113	0.00379375	0.0166758	0.00364465
PI 38:6	0.0298939	0.0126031	0.0168037	0.0112651	0.0151312	0.0163935	0.0146908	0.0127146	0.016187	0.00207357	0.0180677	0.016171	0.0311459	0.0124734	0.0166893	0.0138663	0.0158331	0.0141893	0.0173045	0.0020739
PI 38:5	0.140541	0.085991	0.0887132	0.0792712	0.085599	0.116333	0.0950636	0.105223	0.0995918	0.00722267	0.115731	0.110695	0.0750717	0.0824159	0.0875936	0.096787	0.118549	0.10462	0.0989329	0.00568989
PI 38:4	0.861814	0.559465	0.627638	0.580291	0.679616	0.774246	0.698773	0.767493	0.693667	0.0367581	0.846021	0.760873	0.472288	0.629866	0.721429	0.740577	0.87624	0.742115	0.723676	0.0447722
PI 38:3	0.0144435	0.00792777	0.00909181	0.00720017	0.009129	0.010244	0.00576621	0.00693155	0.00884176	0.000946132	0.0113536	0.00937171	0.0116361	0.00878763	0.0103352	0.0102169	0.0137761	0.00741658	0.0103617	0.000686858
PI 38:2	0.00245576	0.00215075	0.00262278	0.00186096	0.0029294	0.00159698	0.00162235	0.00169157	0.00211632	0.000178953	0.00404056	0.00289301	0.00407793	0.00257543	0.00348038	0.00182924	0.00181164	0.00194615	0.00283179	0.000336322
PI 40:7	0.00419643	0.00260142	0.00313933	0.00218559	0.0022947	0.00359226	0.00251011	0.00246155	0.00287267	0.000250764	0.00316712	0.00256019	0.00404427	0.00196813	0.00227949	0.00221353	0.00257216	0.00252885	0.00266672	0.000232636
PI 40:6	0.0490917	0.0155478	0.0201258	0.0110641	0.0208893	0.0152876	0.0128782	0.0110057	0.0194863	0.00442904	0.0199349	0.0184683	0.0493906	0.0149032	0.0242486	0.0155726	0.0176775	0.0147623	0.0218697	0.00408535
PI 40:5	0.00478177	0.00237609	0.0032536	0.00253073	0.00340166	0.00372545	0.00329694	0.00359077	0.00336963	0.000263232	0.00424143	0.00324166	0.00489199	0.00287058	0.00392381	0.00372258	0.00414813	0.00354974	0.00382374	0.000222145
PI 40:4	0.00501133	0.00306285	0.00390907	0.0031172	0.00478706	0.00344026	0.0031794	0.0028708	0.00367225	0.000290029	0.00612957	0.00392822	0.00633872	0.00397733	0.00538009	0.00385006	0.00461457	0.00371889	0.00474218	0.00037767
PS 28:0 (IS)	0.1504	0.100635	0.114305	0.101037	0.102905	0.116597	0.112824	0.112947	0.113956	0.00567584	0.127263	0.116212	0.109662	0.101973	0.13214	0.125784	0.13445	0.115541	0.120378	0.00402518
PS 34:2	0.000512443	0.000334649	0.000372715	0.000259139	0.000249141	0.0005454	0.00044254	0.000686458	0.000425311	5.34761e-05	0.000321566	0.000288087	0.000294441	0.00025029	0.00027821	0.000336797	0.000392025	0.000409481	0.000321362	1.9704e-05
PS 34:1	0.0108566	0.00666898	0.00796165	0.0067148	0.00674366	0.0100217	0.008901	0.0113117	0.00864751	0.00067712	0.00863412	0.0078581	0.00604311	0.00675498	0.00667384	0.00783323	0.00907058	0.0092179	0.00776073	0.000417468
PS 34:0	0.000238394	0.000255098	0.000303639	0.000271001	0.000391159	0.000527424	0.000560187	0.000885285	0.000429023	7.83509e-05	0.000397536	0.000343114	0.000445875	0.000259978	0.00043514	0.000651484	0.000897702	0.000802042	0.000529109	8.07802e-05
PS 36:4	0.00133538	0.000668909	0.000713746	0.000567153	0.000590213	0.000897686	0.00067113	0.00092798	0.000796525	8.98331e-05	0.000656007	0.000647082	0.000413066	0.000515177	0.000535586	0.000585907	0.000632919	0.000667852	0.000581699	3.1296e-05
PS 36:3	0.000744225	0.000500232	0.000527589	0.000395071	0.000418616	0.000825318	0.000620267	0.000816746	0.000606008	6.10565e-05	0.00052497	0.000429639	0.000602579	0.000364628	0.000461489	0.000477203	0.000565032	0.00056555	0.000498886	2.83287e-05
PS 36:2	0.0218913	0.0165405	0.018698	0.0134054	0.0172325	0.0206197	0.0158185	0.01698	0.0176482	0.00095554	0.0223251	0.0160243	0.0317183	0.0152821	0.0214905	0.0175949	0.0203712	0.0180715	0.0203597	0.00184979
PS 36:1	0.0420414	0.0372906	0.0462564	0.0317335	0.0499689	0.0365072	0.0292099	0.025871	0.0373599	0.00296063	0.0636273	0.0432415	0.09312	0.0446727	0.0695273	0.0396948	0.0444149	0.0372005	0.0544374	0.0068714
PS 38:5	0.00395201	0.0020107	0.00221993	0.00166606	0.00185983	0.00285197	0.00215131	0.00275203	0.00243298	0.000260648	0.00230755	0.00205679	0.00188374	0.00171495	0.00217906	0.00207134	0.00241454	0.00231296	0.00211762	8.33294e-05
PS 38:4	0.016632	0.014144	0.0158262	0.0110773	0.0148568	0.0178208	0.0145721	0.0189511	0.015485	0.000859359	0.0171325	0.0139815	0.0131306	0.0117574	0.0179479	0.0154472	0.0182724	0.0159714	0.0154551	0.000828928
PS 38:3	0.00303985	0.00296081	0.00341596	0.00234229	0.00370104	0.00397238	0.00296529	0.00419609	0.00332421	0.000216986	0.00422033	0.00328313	0.00386406	0.00271567	0.00461386	0.00398153	0.00473679	0.00382621	0.0039052	0.000235613
PS 38:2	0.00195524	0.00183249	0.00229824	0.00145289	0.00259463	0.00209589	0.00167006	0.00173586	0.00195441	0.000129775	0.00318773	0.00205569	0.00687279	0.00198878	0.00369658	0.00231917	0.0026887	0.00213805	0.00311844	0.000576697
PS 38:1	0.00424997	0.00383344	0.00503472	0.00294302	0.00575318	0.00367039	0.00293139	0.00273819	0.00389429	0.000380437	0.00673812	0.00423523	0.0162287	0.00430878	0.00839121	0.00448141	0.00505305	0.00394144	0.00667225	0.00146805
PS 40:7	0.0117513	0.00718159	0.00732925	0.00733485	0.00659792	0.0101562	0.00805285	0.00897014	0.00842177	0.000623505	0.0105559	0.00961442	0.00370054	0.00796301	0.00735768	0.00839549	0.00975352	0.00967983	0.00837755	0.00076708
PS 40:6	0.333936	0.212039	0.223901	0.229233	0.207643	0.256038	0.214643	0.216483	0.23674	0.0148782	0.32746	0.288002	0.100689	0.258455	0.233675	0.236273	0.262808	0.245926	0.244161	0.0232118
PS 40:5	0.00905167	0.00554545	0.00664396	0.00578902	0.00574129	0.0111151	0.0102104	0.0113918	0.00818608	0.000894194	0.00732485	0.00720559	0.00252388	0.00504593	0.00726134	0.00973855	0.0124116	0.012033	0.00794309	0.00118827
PS 40:4	0.0179383	0.013664	0.0157588	0.0139412	0.015776	0.0195332	0.0166238	0.0217129	0.0168685	0.000973173	0.0232534	0.0173516	0.011053	0.0161357	0.0193157	0.0195059	0.0224101	0.0203895	0.0186769	0.00137091
PS 40:3	0.000188197	0.000289266	0.000357205	0.000216482	0.000461751	0.00046858	0.000418525	0.00046834	0.000358543	4.06232e-05	0.000356913	0.000254225	0.000728248	0.000202497	0.000607386	0.000406871	0.000516869	0.000445989	0.000439875	6.21016e-05
PS 40:2	0.00123786	0.00113051	0.00143344	0.000944239	0.00150555	0.00134779	0.00102042	0.00092596	0.00119322	7.88703e-05	0.00194473	0.00121662	0.00307801	0.00120945	0.00219946	0.0012485	0.00147248	0.0012333	0.00170032	0.000237395
SM 32:1;2/SM 31:3;3	0.000669421	0.0005122	0.00057004	0.000499297	0.000387381	0.000657362	0.000535389	0.000568529	0.000549952	3.19573e-05	0.000656113	0.000454789	0.000430822	0.000393854	0.000707596	0.00059231	0.000539502	0.000545986	0.000540122	3.89327e-05
SM 34:2;2/SM 33:2;3	0.000859004	0.000626338	0.000882528	0.000711501	0.000647373	0.000938712	0.000703072	0.000539121	0.000738456	4.96363e-05	0.000604482	0.0006303	0.000677474	0.000728873	0.000947981	0.000578565	0.000773127	0.000713357	0.00070677	4.15596e-05
SM 34:1;2/SM 33:2;3	0.0528772	0.0301709	0.0324079	0.0306802	0.0230333	0.0331193	0.0227715	0.0213664	0.0308033	0.00355957	0.0279528	0.022773	0.0270956	0.0236772	0.0298599	0.0240782	0.0299538	0.025625	0.0263769	0.000982444
SM 34:0;2/SM 33:1;3	0.00235342	0.00171447	0.00134188	0.000787824	0.000984189	0.00114383	0.000782041	0.00071923	0.00122836	0.000199741	0.00123882	0.00105364	0.00105597	0.00050618	0.000927332	0.000902786	0.000870742	0.00109617	0.000956453	7.70455e-05
SM 35:1;2/SM 34:2;3	0.00317458	0.00237026	0.00246771	0.00189874	0.00179506	0.00198851	0.00134048	0.000880258	0.00198945	0.000249133	0.00217666	0.00195415	0.00199637	0.00194374	0.00218092	0.0016	0.00175013	0.00158491	0.00189836	8.25167e-05
SM 36:2;2/SM 35:3;3	0.0491041	0.0373224	0.0476045	0.0382179	0.0396209	0.04479	0.0338021	0.0293455	0.0399759	0.00241304	0.0460145	0.0502604	0.0192361	0.0594693	0.05074	0.0354793	0.0466821	0.0379907	0.043234	0.00433516
SM 36:1;2/SM 35:2;3	1.00388	0.693866	0.819905	0.72758	0.72616	0.750452	0.577446	0.46341	0.720337	0.0564474	0.973093	0.771535	0.611334	0.747458	0.857275	0.681282	0.829802	0.650277	0.765257	0.0422894
SM 37:1;2/SM 36:2;3	0.00252855	0.00185001	0.00244412	0.00161944	0.00200843	0.00143511	0.00117931	0.000816049	0.00173513	0.000210319	0.00213925	0.00149269	0.0024684	0.00150807	0.00265811	0.00135161	0.00166429	0.00139434	0.0018346	0.000181871
SM 38:2;2/SM 37:3;3	0.00201966	0.00202553	0.00255232	0.00167543	0.00207152	0.00272534	0.00178027	0.00157642	0.00205331	0.000143156	0.00201613	0.00209797	0.00296804	0.00216058	0.00338214	0.00259102	0.00305227	0.00217064	0.00255485	0.000184483
SM 38:1;2/SM 37:2;3	0.0371774	0.034575	0.0482434	0.0289917	0.0434996	0.0345339	0.0236456	0.0177125	0.0335474	0.00353495	0.0435286	0.0311269	0.0535465	0.0300199	0.0625549	0.0365443	0.0441825	0.0270136	0.0410647	0.00437531
SM 39:1;2/SM 38:2;3	0.00130249	0.000820227	0.00108497	0.000759024	0.000855017	0.000635691	0.00040195	0.000344509	0.000775484	0.000113933	0.000999082	0.000597509	0.00211257	0.000740126	0.00118184	0.000510794	0.00052582	0.000425744	0.000886686	0.000197829
SM 40:3;2/SM 39:4;3	0.000227789	0.000194544	0.000244582	0.000171055	0.000178757	0.000178848	0.000140908	0.000138073	0.00018432	1.32865e-05	0.000211724	0.000136207	0.000398021	0.000150459	0.000228084	0.000194431	0.000183423	0.000192311	0.000211833	2.86316e-05
SM 40:2;2/SM 39:3;3	0.00494508	0.00369038	0.00552942	0.00343334	0.00512229	0.00556372	0.00340482	0.00289421	0.00432291	0.000380247	0.00581955	0.00400791	0.0214622	0.00428446	0.00953102	0.00428702	0.00540811	0.00398351	0.00734798	0.0021184
SM 40:1;2/SM 39:2;3	0.0191912	0.0130418	0.0196497	0.0139434	0.0149854	0.0149925	0.0123102	0.00835146	0.0145582	0.00129569	0.0158611	0.0113751	0.0576169	0.0109432	0.0220903	0.0127583	0.014683	0.0135501	0.0198598	0.00553416
SM 41:2;2/SM 40:3;3	0.000960517	0.000863933	0.0011704	0.000725129	0.00113014	0.000609922	0.000489402	0.000266577	0.000777003	0.000111368	0.00101395	0.00068415	0.00403709	0.00083637	0.00177907	0.000611478	0.000588743	0.000468376	0.0012524	0.000423646
SM 41:1;2/SM 42:8;2/SM 40:2;3	0.00488145	0.00418669	0.00449327	0.00347614	0.00351963	0.00250033	0.00164114	0.00112861	0.00322841	0.000479129	0.00357227	0.00266128	0.0115457	0.00294994	0.00453669	0.00174502	0.00265541	0.00191832	0.00394808	0.00113002
SM 42:4;2/SM 41:5;3	0.000258498	0.000182523	0.000222839	0.000161361	0.000145515	0.000207163	0.000135222	0.000167057	0.000185022	1.47894e-05	0.000175964	0.000144313	0.000282149	0.000167639	0.000173753	0.00011169	0.000190899	0.000169178	0.000176948	1.72915e-05
SM 42:3;2/SM 41:4;3	0.00517183	0.00363199	0.00535685	0.00293533	0.00334995	0.00427724	0.00315636	0.00265138	0.00381637	0.000359646	0.00366691	0.0032211	0.0105116	0.00272315	0.00452369	0.00290404	0.0037836	0.00308766	0.00430271	0.000909964
SM 42:2;2/SM 41:3;3	0.049269	0.0418896	0.0677465	0.0459307	0.0543191	0.0442246	0.0331676	0.0230117	0.0449448	0.00473792	0.0593173	0.039273	0.231619	0.0381793	0.0936681	0.0348277	0.0446632	0.0365166	0.0722581	0.0237965
SM 42:1;2/SM 41:2;3	0.0169955	0.0136067	0.0180257	0.0104165	0.0145744	0.0136753	0.0111532	0.00641232	0.0131074	0.0013223	0.0175207	0.00987824	0.0562159	0.0101437	0.0225582	0.0106705	0.0157717	0.0124452	0.0194005	0.00548211
SM 43:3;2/SM 42:4;3	5.07712e-05	4.86059e-05	7.10686e-05	3.67035e-05	5.59065e-05	2.93078e-05	2.62647e-05	3.39921e-05	4.40775e-05	5.38729e-06	4.34281e-05	3.65671e-05	0.000128338	3.67303e-05	9.47655e-05	2.17177e-05	5.07997e-05	4.48712e-05	5.71523e-05	1.26478e-05
SM 43:2;2/SM 42:3;3	0.00048596	0.000494436	0.000889768	0.000449597	0.000565925	0.000392338	0.000234145	0.000111079	0.000452906	8.18122e-05	0.000643404	0.000413493	0.00206257	0.000540094	0.00113624	0.00031429	0.000330565	0.000255248	0.000711987	0.00021711
SM 43:1;2/SM 44:8;2/SM 42:2;3	0.000460098	0.000388992	0.000609398	0.00035242	0.000451363	0.00025496	0.000298921	0.000182545	0.000374837	4.74261e-05	0.000532413	0.000377927	0.000955172	0.000325244	0.000663834	0.0002811	0.000361721	0.000380278	0.000484711	8.01802e-05
SM 43:0;2/SM 44:7;2/SM 42:1;3	0.000552346	0.000496187	0.000728636	0.000445437	0.000557785	0.000331344	0.000446966	0.000239559	0.000474783	5.2669e-05	0.000904849	0.000645711	0.00110093	0.000751854	0.000717782	0.000417926	0.000506352	0.000522461	0.000695983	7.98569e-05
SM 44:3;2/SM 43:4;3	0.000186094	0.000138195	0.000167578	0.000110007	0.000142421	0.000134464	8.53482e-05	9.50883e-05	0.000132399	1.22229e-05	0.00010993	9.75451e-05	0.000420303	0.000107685	0.000249034	0.000123154	0.00015975	0.000156449	0.000177981	3.86405e-05
SM 44:2;2/SM 43:3;3	0.000413509	0.000447087	0.000566016	0.000358736	0.000533456	0.000386761	0.000327429	0.000182699	0.000401961	4.27002e-05	0.000467112	0.000322955	0.00167689	0.00030782	0.000723724	0.00034518	0.000369852	0.000337343	0.00056886	0.000165504
Total SM	1.26	0.889155	1.08498	0.916367	0.940695	0.960178	0.731405	0.583145	0.92074		1.21028	0.957251	1.12296	0.941053	1.17509	0.855124	1.0495	0.822865	1.01677
