# Supplementary material for: MFSD7c functions as a transporter of choline at the blood–brain barrier
Source: Cell Res. 2024 Feb 2;34(3):245–57. doi: 10.1038/s41422-023-00923-y (PMC10907603; doi:10.1038/s41422-023-00923-y)
Supplement: Supplementary file 19 — Supplementary Table 17 [file 41422_2023_923_MOESM19_ESM.xlsx]

## Sheet: Legend
Lipidomic analysis of endogenous lipids in livers from adult EcMfsd7c-KO and control mice.
WT: controls
KO: EcMfsd7c-KO (conditional knockout of Mfsd7c in endothelial cells using CHD5-ERT2Cre)

## Sheet: Adult Liver 
Protein Pellet-ISTD Normalized Area (Isotope Corrected)
Name	15	16	17	18	20	40	41	42			11	12	13	14	19	37	38	39
Protein Weight - Pellet (ug)	18.0303	15.2643	19.3083	15.3611	15.9946	18.2707	12.7396	14.102			17.8841	19.5744	20.2224	23.1689	14.4157	19.4253	11.4804	13.7047
Genotype	KO	KO	KO	KO	KO	KO	KO	KO	Average (KO)	SEM (KO)	WT	WT	WT	WT	WT	WT	WT	WT	Average (WT)	SEM (WT)	KO/WT
AcylCarnitine 16:1	0.00524349	0.0125267	0.0136173	0.0474271	0.00307308	0.00304375	0.00369955	0.000898487	0.0111912	0.00542882	0.0548247	0.0123313	0.0354183	0.032041	0.00524518	0.00338764	0.00168701	0.00157911	0.0183143	0.00707096	0.611064
AcylCarnitine 16:0	0.0521585	0.0812996	0.0638524	0.0868041	0.0205752	0.0330113	0.0275123	0.013737	0.0473688	0.00986561	0.226712	0.0409309	0.0897236	0.0648098	0.0219031	0.0186629	0.0129119	0.00732613	0.0603725	0.0257785	0.784609
AcylCarnitine 18:2	0.0370576	0.0492083	0.0347758	0.0446732	0.0145325	0.0267243	0.0331815	0.021909	0.0327578	0.00405673	0.111367	0.0260636	0.044065	0.0480116	0.00975457	0.0160724	0.0116891	0.0066903	0.0342142	0.0123192	0.957433
AcylCarnitine 18:1	0.0695841	0.138285	0.13772	0.372866	0.0189155	0.0364567	0.0248421	0.0125467	0.101402	0.0427123	0.578274	0.0810338	0.18145	0.194584	0.0331755	0.0351232	0.0118935	0.00860829	0.140518	0.0676575	0.721631
AcylCarnitine 18:0	0.0194307	0.033436	0.0206021	0.0231744	0.0143751	0.0322216	0.0267911	0.0138471	0.0229848	0.00262204	0.143495	0.0385861	0.0405629	0.0375285	0.0145228	0.0151904	0.0160002	0.00720398	0.0391362	0.0156009	0.587302
AcylCarnitine 20:5	0.00395938	0.00955182	0.0027805	0.00171379	0.00204122	0.00408495	0.00726149	0.00346904	0.00435777	0.000956907	0.00197523	0.00120276	0.00064624	0.00134815	0.00194508	0.00103936	0.00557154	0.00299222	0.00209007	0.00055894	2.08499
AcylCarnitine 20:4	0.00718949	0.0118392	0.0086404	0.0232313	0.00217424	0.00983773	0.0107599	0.00540307	0.00988441	0.00220011	0.0417776	0.0112699	0.0178934	0.0141388	0.00322504	0.00552696	0.00402879	0.00233652	0.0125246	0.00462943	0.789198
Total acylcarnitines	0.194623	0.336147	0.281988	0.59989	0.0756869	0.14538	0.134048	0.0718105	0.229947		1.15842	0.211418	0.40976	0.392462	0.0897712	0.0950029	0.063782	0.0367366	0.30717
LPC 16:1 -104	0.000179181	0.000325265	0.000479182	0.000317986	0.00019818	0.00019936	0.000532297	0.00032677	0.000319778	4.62351e-05	0.000593197	0.00102847	0.000618867	0.000821831	0.0010107	0.0003099	0.000309267	0.000342235	0.000629309	0.000106077	0.508141
LPC 16:0 -104	0.011328	0.0113751	0.0214152	0.0397662	0.0254711	0.00988057	0.0312713	0.0204152	0.0213653	0.00374865	0.0406693	0.0271432	0.0626309	0.0414194	0.0358707	0.0297666	0.0233974	0.0341999	0.0368872	0.00429589	0.579207
LPC 18:3 -104	0.000492065	0.00119569	0.000806398	0.00207765	0.000688968	0.000954276	0.000926363	0.00113693	0.00103479	0.000169475	0.00215301	0.00220361	0.00149866	0.00162721	0.00160315	0.00107797	0.00076797	0.000791121	0.00146534	0.000196177	0.706181
LPC 18:2 -104	0.00183763	0.00259687	0.0062908	0.00602831	0.00585359	0.0022723	0.00463065	0.00346044	0.00412132	0.000640845	0.0120832	0.0102724	0.0109332	0.0138528	0.00842323	0.00233083	0.00199118	0.00217866	0.00775817	0.0017245	0.531224
LPC 18:1 -104	0.00166041	0.00327334	0.00652805	0.00787915	0.00454915	0.00209516	0.00421317	0.00300405	0.00415031	0.000758606	0.00628882	0.00811261	0.00789926	0.00860451	0.0108645	0.00392591	0.00295153	0.00404077	0.00658598	0.000975474	0.630173
LPC 18:0/PAF 16:0 -104	0.010247	0.0129321	0.0304675	0.0515302	0.033328	0.0133255	0.0255408	0.0089539	0.0232906	0.00523905	0.0422576	0.0396237	0.064316	0.036537	0.0435453	0.0193003	0.0204286	0.0328295	0.0373547	0.00504979	0.623498
LPC 20:5 -104	0.000113663	0.000130684	0.000246519	0.00033979	0.000332686	0.000143821	0.000186308	0.000179302	0.000209097	3.12477e-05	0.000544733	0.000556016	0.000533568	0.00042841	0.000474464	0.000130389	0.000106136	4.05707e-05	0.000351786	7.78184e-05	0.594386
LPC 20:4 -104	0.000839828	0.0012079	0.00205065	0.00245467	0.0025986	0.000779917	0.00169644	0.00161898	0.00165587	0.000243471	0.00580637	0.00503978	0.00482743	0.00688322	0.00516547	0.00192634	0.00146358	0.00161265	0.0040906	0.000744831	0.404799
LPC 20:3 -104	0.000423333	0.000614565	0.00198798	0.00306356	0.00155751	0.000555949	0.00139065	0.000546426	0.0012675	0.000327583	0.00250648	0.00360069	0.00346154	0.00310471	0.00279543	0.00119313	0.00104374	0.0013838	0.00238619	0.000367423	0.53118
LPC 22:6 -104	0.00129961	0.00172176	0.00348142	0.00301597	0.00320545	0.00100052	0.00179671	0.00136739	0.0021111	0.000343033	0.00675207	0.00577254	0.00532624	0.00713343	0.00471683	0.00171631	0.00161058	0.00115569	0.00427296	0.000858003	0.494061
LPC 22:5 -104	8.61208e-05	0.000179156	0.000569492	0.000577959	0.000293653	0.00013511	0.00035899	0.000223065	0.000302943	6.63854e-05	0.000219353	0.000451409	0.000568907	0.000414053	0.000264631	0.000149107	3.84461e-05	0.000193826	0.000287467	6.22774e-05	1.05384
LPC 16:1	0.000221639	0.000688934	0.00119101	0.00221239	0.000571201	0.000143333	0.000370981	0.000408525	0.000726002	0.000241707	0.00201774	0.00187179	0.00154522	0.00271744	0.000936483	0.000785872	0.000561929	0.00070458	0.00139263	0.000271848	0.521317
LPC 16:0	0.0115192	0.0189086	0.0354444	0.0379305	0.0264902	0.0190329	0.0326038	0.0178324	0.0249703	0.00338624	0.0282199	0.0480659	0.0570104	0.0456149	0.0214944	0.0272377	0.0247447	0.0377232	0.0362639	0.00454399	0.688571
LPC 18:3	0.000262686	0.000478809	0.0012455	0.00113311	0.000635226	0.000465286	0.000851687	0.000564789	0.000704637	0.00012143	0.00293613	0.00166549	0.00152796	0.00277209	0.000731871	0.000406202	0.000560966	0.000693829	0.00141182	0.000352662	0.4991
LPC 18:2	0.00851276	0.0156025	0.0441843	0.0458351	0.0338695	0.0159767	0.0284542	0.0178495	0.0262856	0.00495012	0.110094	0.0912115	0.0849977	0.132831	0.0443623	0.0166197	0.0139945	0.0135351	0.0634557	0.016754	0.414235
LPC 18:1	0.00483964	0.00960882	0.0293899	0.0433792	0.0142965	0.00482647	0.0105256	0.00834093	0.0156509	0.00483609	0.0421208	0.037729	0.03771	0.0580009	0.0211166	0.0114802	0.00892789	0.0110156	0.0285126	0.00635102	0.54891
LPC 18:0/PAF 16:0	0.00791876	0.0130803	0.0254193	0.0406552	0.0274494	0.0145613	0.0223022	0.00911688	0.0200629	0.00391569	0.0360462	0.0354264	0.0539061	0.0395152	0.0346231	0.0190325	0.0211643	0.0287297	0.0335554	0.00389197	0.597904
LPC 20:5	4.12304e-05	0.000302898	0.000485937	0.000823121	0.00021137	0.000141345	0.000151376	0.000118283	0.000284445	9.07705e-05	0.000318717	0.000263408	0.000329598	0.000430699	0.000274524	0.000113135	0.000158423	0.000150632	0.000254892	3.81005e-05	1.11594
LPC 20:4	0.00456953	0.00854417	0.0127404	0.0186099	0.01867	0.00609083	0.0136083	0.00901094	0.0114805	0.00189059	0.0404051	0.0380036	0.0381121	0.0535594	0.0233567	0.0138543	0.0137132	0.0104092	0.0289267	0.00557071	0.396882
LPC 20:3	0.000525421	0.0015031	0.006609	0.0088776	0.00316806	0.000504239	0.00159646	0.00117007	0.00299424	0.00109797	0.00874906	0.00933546	0.00986245	0.018393	0.00546325	0.00154959	0.00110311	0.00102796	0.00693548	0.00210858	0.431728
LPC 22:6	0.00592791	0.0109901	0.0193158	0.0201413	0.0210053	0.00723004	0.0105037	0.00957604	0.0130863	0.00215561	0.0504995	0.04337	0.0422229	0.0620117	0.0204032	0.0112792	0.0107922	0.010181	0.031345	0.00727394	0.417492
LPC 22:5	0.00055498	0.000983811	0.00336489	0.00342994	0.0010797	0.00132443	0.00205881	0.00077265	0.00169615	0.000403179	0.00277432	0.00260158	0.00301838	0.00358648	0.00129236	0.00112271	0.000523731	0.00124378	0.00202042	0.00039037	0.839506
LPC 24:0	0.000461656	0.000489139	0.00032611	0.00038127	0.000765565	0.000493592	0.000573221	0.000400847	0.000486425	4.82196e-05	0.000408774	0.00050442	0.000453436	0.000298826	0.00114033	0.000448424	0.000544328	0.00103564	0.000604272	0.000109018	0.804976
LPE 16:0	0.00412917	0.00577102	0.0109044	0.022252	0.00855313	0.00610274	0.0134608	0.0070797	0.00978163	0.00207316	0.0184331	0.0151923	0.0230361	0.0167928	0.011578	0.00945008	0.00749685	0.0118307	0.0142262	0.00181108	0.687577
LPE 18:2	0.00185455	0.00343924	0.0074502	0.0104503	0.00556549	0.00352541	0.00661218	0.00320575	0.00526289	0.0009982	0.0187032	0.0120999	0.0155362	0.0191029	0.00641887	0.00312611	0.00274461	0.00276195	0.0100617	0.00253103	0.52306
LPE 18:1	0.00170762	0.00298448	0.00455558	0.00767549	0.00354285	0.00183298	0.00374621	0.00258786	0.00357913	0.000676792	0.0051831	0.00517876	0.00601421	0.00604131	0.00535456	0.00261864	0.0022591	0.00295012	0.00444997	0.00055532	0.804305
LPE 18:0	0.00608964	0.0138091	0.0255516	0.0402338	0.0193969	0.00917414	0.0210784	0.010845	0.0182723	0.0038976	0.0442649	0.0339997	0.0478628	0.0329233	0.0204579	0.0176609	0.0177254	0.0205731	0.0294335	0.00428323	0.6208
LPE 20:4	0.006785	0.014944	0.0223453	0.0349346	0.0246743	0.0089813	0.0222166	0.0129202	0.0184752	0.00329621	0.0653537	0.0556191	0.0423286	0.0678185	0.0293827	0.0191342	0.0158797	0.0165846	0.0390126	0.00771876	0.473569
LPE 22:6	0.0127527	0.021731	0.0372167	0.0661737	0.037704	0.0141937	0.0392541	0.0256913	0.0318397	0.00614233	0.142604	0.10219	0.0968302	0.122914	0.0373428	0.035085	0.0278927	0.0298472	0.0743382	0.0165548	0.428308
LPI 20:4	0.000854352	0.001424	0.00235038	0.00213404	0.00196413	0.00103537	0.00252636	0.00160033	0.00173612	0.00021533	0.00269296	0.00283243	0.00295565	0.00308207	0.00164716	0.00216423	0.00182286	0.001867	0.00238305	0.000201956	0.72853
Total LPC	0.108035	0.180837	0.364414	0.524314	0.32769	0.146978	0.305039	0.180324	0.267204		0.741699	0.640965	0.727875	0.809233	0.402111	0.254995	0.226719	0.281633	0.510654
PC 29:0/PC O-30:0	5.70047e-06	1.21871e-05	1.01161e-05	7.99496e-06	7.10956e-06	1.0746e-05	1.42833e-05	2.51927e-05	1.16663e-05	2.16781e-06	8.224e-06	1.17948e-05	9.04538e-06	4.74323e-06	1.04129e-05	1.18156e-05	9.51775e-06	1.52549e-05	1.01011e-05	1.08687e-06	1.15495
PC 30:2	4.42962e-06	6.73354e-06	4.63721e-06	4.86745e-06	8.52216e-06	4.42751e-06	1.19064e-05	1.08899e-05	7.05172e-06	1.07675e-06	1.29428e-05	7.41961e-06	6.41002e-06	4.59028e-06	1.37271e-05	7.98938e-06	6.23909e-06	5.53325e-06	8.10644e-06	1.20132e-06	0.869891
PC 30:1	2.93898e-05	5.55048e-05	4.60803e-05	7.51033e-05	1.84268e-05	9.84782e-06	2.66198e-05	3.68305e-05	3.72254e-05	7.46926e-06	3.39825e-05	3.97066e-05	3.00253e-05	2.10729e-05	3.77472e-05	3.63164e-05	2.43583e-05	4.06278e-05	3.29796e-05	2.54755e-06	1.12874
PC 30:0	0.000296197	0.000348349	0.000282311	0.00029769	0.000209754	0.000162655	0.000421288	0.000529072	0.000318415	4.10031e-05	0.000188996	0.000212239	0.000158876	0.000166176	0.000250212	0.000379991	0.000291083	0.00039795	0.000255691	3.29212e-05	1.24531
PC 31:2/PC O-32:2/PC P-32:1	4.6885e-06	8.74226e-06	6.24275e-06	6.07658e-06	7.02953e-06	6.1659e-06	1.45154e-05	1.03719e-05	7.97909e-06	1.12347e-06	8.16699e-06	7.123e-06	6.90755e-06	7.35134e-06	6.86495e-06	7.56862e-06	7.88723e-06	1.02006e-05	7.75879e-06	3.84422e-07	1.02839
PC 31:1/PC O-32:1/PC P-32:0	5.14871e-05	8.66936e-05	8.78278e-05	6.78047e-05	5.41385e-05	3.92201e-05	8.839e-05	7.28173e-05	6.85474e-05	6.6444e-06	6.63774e-05	7.14888e-05	7.36523e-05	6.09157e-05	6.20019e-05	6.93291e-05	5.43577e-05	5.88484e-05	6.46214e-05	2.36503e-06	1.06075
PC 31:0/PC O-32:0	0.000249101	0.000313918	0.0003278	0.000288103	0.000285185	0.000231555	0.000486501	0.000314436	0.000312075	2.75251e-05	0.000278941	0.000354441	0.000282973	0.000241871	0.000284306	0.000314986	0.000279228	0.000309285	0.000293254	1.17266e-05	1.06418
PC 32:3	3.67101e-05	3.6157e-05	3.33572e-05	3.11731e-05	2.03528e-05	2.44622e-05	5.42832e-05	5.08721e-05	3.5921e-05	4.14938e-06	3.96519e-05	3.80755e-05	2.88833e-05	2.30437e-05	3.6574e-05	2.77667e-05	2.93671e-05	3.55428e-05	3.23631e-05	2.08165e-06	1.10994
PC 32:2	0.000723014	0.000913095	0.000706852	0.000772926	0.000372026	0.000522986	0.00124011	0.00107867	0.000791209	9.98889e-05	0.00057093	0.000527426	0.00050682	0.000469228	0.000565036	0.000637753	0.000499369	0.000605145	0.000547714	2.01891e-05	1.44457
PC 32:1	0.00196728	0.00435111	0.00405366	0.00576468	0.00157783	0.000700849	0.00254636	0.00208869	0.00288131	0.000595787	0.00329939	0.0031675	0.00305772	0.0032192	0.0022983	0.00323001	0.00217318	0.00335221	0.00297469	0.000164583	0.968608
PC 32:0	0.00549233	0.00597061	0.00488588	0.00415179	0.00549658	0.00316026	0.00898285	0.00761005	0.00571879	0.000655884	0.00557397	0.00613759	0.00558299	0.00442675	0.00603915	0.00626656	0.00551034	0.00705443	0.00582397	0.000268119	0.98194
PC 33:4/PC O-34:4/PC P-34:3	3.84064e-06	5.16788e-06	4.33553e-06	3.35495e-06	6.81752e-06	5.05153e-06	1.21568e-05	1.05979e-05	6.41534e-06	1.1523e-06	3.17951e-06	6.83952e-06	3.85419e-06	3.58843e-06	9.66898e-06	6.09486e-06	5.89944e-06	1.50859e-05	6.77635e-06	1.40339e-06	0.946724
PC 33:3/PC O-34:3/PC P-34:2	3.38912e-05	4.87308e-05	5.65943e-05	3.26655e-05	2.71647e-05	3.826e-05	7.31261e-05	5.58428e-05	4.57844e-05	5.49535e-06	3.22336e-05	2.85591e-05	3.22235e-05	2.84033e-05	2.78958e-05	4.16102e-05	3.83172e-05	3.51193e-05	3.30452e-05	1.76765e-06	1.38551
PC 33:2/PC O-34:2/PC P-34:1	0.000506814	0.000708778	0.0010904	0.000354786	0.000349963	0.000583578	0.00134328	0.000781933	0.000714943	0.000124198	0.000373154	0.000329484	0.000318777	0.000249375	0.000311632	0.000468643	0.00049493	0.000480142	0.000378267	3.25014e-05	1.89005
PC 33:1/PC O-34:1	0.000458996	0.000964393	0.00127639	0.000819499	0.000486083	0.000366255	0.00107076	0.000686484	0.000766107	0.000114511	0.000544683	0.000666702	0.000488021	0.000495204	0.000554179	0.000656935	0.000560361	0.000705929	0.000584002	2.90062e-05	1.31182
PC 33:0	0.000121196	0.000146607	0.000182531	0.000105391	0.000132106	7.67329e-05	0.000216567	0.000147972	0.000141138	1.546e-05	8.42551e-05	9.41011e-05	8.56761e-05	7.2854e-05	0.000110825	0.000130507	0.000136615	0.000146715	0.000107693	9.74869e-06	1.31055
PC 34:5	1.08113e-05	2.11089e-05	1.38695e-05	1.44577e-05	1.34894e-05	9.31431e-06	2.07998e-05	1.50833e-05	1.48668e-05	1.49133e-06	2.42162e-05	1.77721e-05	1.65559e-05	1.35398e-05	1.44811e-05	1.48113e-05	1.13844e-05	1.40644e-05	1.58532e-05	1.37324e-06	0.93778
PC 34:4	0.000256481	0.000353957	0.000222619	0.000231959	0.000191511	0.000138933	0.000411049	0.000350391	0.000269613	3.29011e-05	0.000300024	0.000260081	0.000227118	0.000206848	0.000270069	0.00022898	0.000203768	0.000261078	0.000244746	1.18574e-05	1.1016
PC 34:3	0.00320628	0.00531015	0.00414036	0.0048234	0.00371262	0.00237509	0.00733209	0.00496788	0.00448348	0.000533463	0.00630033	0.0056331	0.00486956	0.00534271	0.00537294	0.00389503	0.00404621	0.00508466	0.00506807	0.0002824	0.884654
PC 34:2	0.0630719	0.0837758	0.0710918	0.0592758	0.0657338	0.0656724	0.113141	0.0774934	0.074907	0.00614641	0.0834729	0.0670984	0.0697706	0.0624445	0.0654346	0.0642852	0.0794033	0.0768229	0.0710916	0.00275817	1.05367
PC 34:1	0.0212771	0.0362323	0.0415929	0.0495655	0.0152568	0.0131697	0.0308415	0.0230461	0.0288727	0.00457411	0.0306811	0.0271096	0.0263901	0.0287104	0.0185559	0.0334333	0.0223697	0.033718	0.027621	0.00185663	1.04532
PC 35:5/PC O-36:5/PC P-36:4	0.000145994	0.000201654	0.000111652	6.57168e-05	0.000134052	0.000128117	0.000189515	0.000155175	0.000141485	1.52361e-05	0.000127578	0.000127218	0.000137706	0.000131373	0.00013045	0.000156761	0.000116086	0.00012109	0.000131033	4.34184e-06	1.07976
PC 35:4/PC O-36:4/PC P-36:3	0.000342897	0.000529318	0.000485542	0.000258493	0.000385992	0.000384438	0.000837744	0.000527883	0.000469038	6.23366e-05	0.000387763	0.000407429	0.000316829	0.00032197	0.000324036	0.000428565	0.000422821	0.000418095	0.000378439	1.73856e-05	1.2394
PC 35:3/PC O-36:3/PC P-36:2	0.0002956	0.000510704	0.000560959	0.000376616	0.000281359	0.000289211	0.000743075	0.0004419	0.000437428	5.73536e-05	0.000415322	0.000388273	0.000354923	0.000352078	0.000307064	0.0003977	0.00029259	0.000359139	0.000358386	1.5057e-05	1.22055
PC 35:2/PC O-36:2/PC P-36:1	0.000804638	0.00109303	0.00167673	0.000664651	0.000586455	0.000835202	0.00143442	0.0008858	0.000997616	0.000134771	0.000442605	0.000382904	0.000433205	0.00039229	0.00064053	0.000636241	0.000699633	0.000658216	0.000535703	4.74468e-05	1.86226
PC 35:1/PC O-36:1	0.000256238	0.000372923	0.000633893	0.000352756	0.000256351	0.000175654	0.000412602	0.000264904	0.000340665	4.99195e-05	0.000182754	0.000193982	0.000199901	0.000166556	0.00032616	0.000280868	0.000245835	0.000326985	0.00024038	2.27916e-05	1.41719
PC 36:6	0.000171403	0.000261434	0.000160513	0.000129871	0.000103185	0.000113872	0.000237843	0.000201193	0.000172414	2.03567e-05	0.000143699	0.000116447	0.000103885	9.12582e-05	0.000143777	0.000152403	0.000121668	0.000144149	0.000127161	7.85028e-06	1.35587
PC 36:5	0.00203186	0.00370913	0.00272143	0.0027941	0.00203795	0.00217053	0.00397381	0.00232888	0.00272096	0.000265569	0.00247506	0.00202743	0.00220554	0.00221686	0.00289171	0.00213529	0.00174883	0.00213771	0.0022298	0.000118679	1.22027
PC 36:4	0.0415595	0.0546766	0.0338386	0.030679	0.0460555	0.0328749	0.0795085	0.0461966	0.0456736	0.00562506	0.0553266	0.0482711	0.0475978	0.0451508	0.0480851	0.0540462	0.0603925	0.0656482	0.0530648	0.00252986	0.860715
PC 36:3	0.00795015	0.0115788	0.0102653	0.0108697	0.00786426	0.00634641	0.0145179	0.0105934	0.00999823	0.000908243	0.0086785	0.00741548	0.00909927	0.00959381	0.0105402	0.00857159	0.00653801	0.00729823	0.00846688	0.000467054	1.18086
PC 36:2	0.016343	0.0207101	0.0209423	0.0191978	0.0187795	0.0201498	0.0407887	0.0145386	0.0214312	0.00287393	0.0194333	0.0162106	0.018052	0.0170348	0.0233663	0.0197105	0.0186439	0.0177985	0.0187813	0.000773279	1.1411
PC 36:1	0.00128457	0.00182289	0.00193035	0.00393432	0.00179832	0.000912675	0.0019536	0.00133808	0.00187185	0.000322421	0.00224178	0.00228596	0.00171339	0.00243592	0.00226457	0.00209329	0.00181412	0.00233374	0.00214785	9.08461e-05	0.871501
PC 36:0/PC 37:7/PC O-38:7/PC P-38:6	0.000138913	0.000152103	0.000112283	3.61197e-05	0.00017673	0.000129499	0.000267265	0.000142172	0.000144386	2.28401e-05	0.000127518	0.000133452	0.000143923	0.000118205	0.000297362	0.000145664	0.000152663	0.00015214	0.000158866	2.02415e-05	0.908852
PC 37:6/PC O-38:6/PC P-38:5	0.000228906	0.000333504	0.000400185	0.000134025	0.000181314	0.000207817	0.000441203	0.00032561	0.00028157	3.87811e-05	0.000191322	0.000177372	0.000165733	0.000160963	0.000166846	0.000240603	0.000241539	0.000264357	0.000201092	1.45719e-05	1.40021
PC 37:5/PC O-38:5/PC P-38:4	0.00035626	0.000524497	0.00036671	0.000326608	0.000416335	0.000371651	0.000809888	0.000572813	0.000468095	5.75938e-05	0.00040199	0.000489862	0.000352884	0.000356123	0.000443477	0.000488215	0.000414265	0.000510556	0.000432172	2.15649e-05	1.08312
PC 37:4/PC O-38:4/PC P-38:3	0.000752231	0.000931186	0.000910876	0.000503682	0.000748774	0.000673618	0.00145202	0.000847957	0.000852543	9.85187e-05	0.000491054	0.000504395	0.000497201	0.000449085	0.000772651	0.000796158	0.000968886	0.000872565	0.000669	7.25701e-05	1.27436
PC 37:3/PC O-38:3/PC P-38:2	0.000137374	0.000231711	0.000282119	0.000187732	0.000217467	0.000113747	0.000292584	0.000171596	0.000204291	2.26769e-05	0.000124351	0.000144506	0.000118916	0.000106852	0.000337442	0.000153326	0.000148248	0.00020749	0.000167641	2.65519e-05	1.21862
PC 38:7/PC 37:0/PC O-38:0	0.000880952	0.00137637	0.000851074	0.000912493	0.000667087	0.000580727	0.00119963	0.000906518	0.000921856	9.18093e-05	0.0010736	0.000887841	0.000984854	0.000928735	0.00103041	0.000853763	0.000762232	0.000923641	0.000930635	3.52254e-05	0.990567
PC 38:6	0.0352623	0.0432874	0.0298763	0.0222028	0.0266942	0.0233834	0.0458294	0.0314214	0.0322447	0.00308235	0.0388726	0.0329006	0.0309351	0.0305249	0.0253308	0.0357487	0.041549	0.0445538	0.0350519	0.00225259	0.919911
PC 38:5	0.00901853	0.0106034	0.00819182	0.00944312	0.00729286	0.00770874	0.0162341	0.00929762	0.00972377	0.00100207	0.00741129	0.00728413	0.00734956	0.00692221	0.0107729	0.0094082	0.00784392	0.0104108	0.00842538	0.000542884	1.15411
PC 38:4	0.0220266	0.0220235	0.0134385	0.0152783	0.0258673	0.0185335	0.0404547	0.0155273	0.0216437	0.00306743	0.0234644	0.0212955	0.0179045	0.020649	0.027449	0.0307634	0.0359883	0.0317474	0.0261577	0.00223655	0.827431
PC 38:3	0.00117257	0.00248154	0.00275734	0.0037225	0.00190374	0.000890863	0.00257207	0.00126949	0.00209626	0.000340255	0.00192287	0.00220903	0.0023642	0.00252312	0.00281357	0.00239545	0.00176566	0.00193315	0.00224088	0.0001246	0.935464
PC 38:2	0.000239871	0.000278222	0.00031104	0.000301057	0.00030398	0.000233234	0.00050064	0.00024778	0.000301978	3.03663e-05	0.000402649	0.000285396	0.000347278	0.000415915	0.000433932	0.000310356	0.000288465	0.000333543	0.000352192	2.0673e-05	0.857425
PC 38:1/PC 39:8/PC O-40:8/PC P-40:7	4.76273e-05	7.54787e-05	7.73384e-05	6.80497e-05	8.48476e-05	4.88129e-05	0.00010984	6.54946e-05	7.21861e-05	7.10487e-06	9.8496e-05	8.344e-05	9.0066e-05	9.62242e-05	0.000116017	6.28762e-05	6.00845e-05	7.70418e-05	8.55308e-05	6.64082e-06	0.843978
PC 38:0/PC 39:7/PC O-40:7/PC P-40:6	0.000139327	0.000215388	0.000147833	0.000105266	0.000167457	0.00010348	0.000232747	0.000167918	0.000159927	1.64989e-05	0.000144918	0.000158927	0.000129412	0.0001277	0.000216435	0.000172002	0.000145065	0.000194448	0.000161114	1.11294e-05	0.992637
PC 39:6/PC O-40:6/PC P-40:5	0.000451631	0.000563386	0.000647086	0.000223087	0.000289551	0.000308244	0.000578207	0.000344823	0.000425752	5.53924e-05	0.000243879	0.000213609	0.000226888	0.000203194	0.000320237	0.000361117	0.000426455	0.000394164	0.000298693	3.11445e-05	1.42538
PC 39:5/PC O-40:5/PC P-40:4	0.000134118	0.000132599	0.000163546	0.00011207	0.000150906	0.000121279	0.000255101	0.000138684	0.000151038	1.59063e-05	8.83003e-05	0.000109407	9.04879e-05	7.85931e-05	0.000254563	0.000125138	0.000131988	0.00020911	0.000135948	2.23149e-05	1.111
PC 40:8/PC 39:1/PC O-40:1/PC P-40:0	0.00204752	0.00203235	0.00113716	0.000824827	0.00121441	0.0013288	0.00207617	0.0014036	0.00150811	0.000170204	0.00132005	0.00113235	0.00118865	0.00129035	0.00121424	0.00130359	0.00121598	0.00116154	0.00122834	2.4466e-05	1.22776
PC 40:7	0.00424042	0.00406338	0.00231111	0.00256691	0.00228989	0.00194778	0.00368225	0.00271776	0.00297744	0.000312936	0.00279226	0.00277405	0.00267203	0.00268672	0.00306802	0.00314165	0.0027495	0.0030239	0.00286351	6.5317e-05	1.03978
PC 40:6	0.00618085	0.00731338	0.00655453	0.00503038	0.00609505	0.00479571	0.0101711	0.00446619	0.0063259	0.000645941	0.00862992	0.00656415	0.00650419	0.00649858	0.0056764	0.00824433	0.00935421	0.00963247	0.00763803	0.000532173	0.82821
PC 40:5	0.000756354	0.000864929	0.00100137	0.0010407	0.00053753	0.0010382	0.00238595	0.000566374	0.00102393	0.000206973	0.00081033	0.000680335	0.000791457	0.000798619	0.000668205	0.000836324	0.000966676	0.00128552	0.000854683	6.97928e-05	1.19802
PC 40:4	0.000189166	0.000198537	0.000195393	0.00019919	0.000198626	0.000221486	0.000438037	0.000196436	0.000229609	2.996e-05	0.000282637	0.000199437	0.000258598	0.000272885	0.000261357	0.000253317	0.000234388	0.000329547	0.000261521	1.32752e-05	0.877976
PC 42:7	6.33669e-05	7.44449e-05	6.19563e-05	6.28113e-05	5.27852e-05	4.88996e-05	0.00010929	8.56274e-05	6.98977e-05	6.9559e-06	7.36442e-05	6.65654e-05	7.85977e-05	8.1789e-05	8.24351e-05	7.61381e-05	6.44275e-05	6.94348e-05	7.4129e-05	2.41006e-06	0.94292
PC 42:6	3.16245e-05	3.81369e-05	5.05618e-05	4.94395e-05	2.94709e-05	3.48149e-05	8.55176e-05	3.93278e-05	4.48617e-05	6.40206e-06	6.95212e-05	3.38172e-05	5.40421e-05	6.32643e-05	3.64629e-05	4.4891e-05	3.60625e-05	5.26775e-05	4.88423e-05	4.69669e-06	0.918501
PC 42:5	3.24393e-05	3.74439e-05	3.20392e-05	2.32036e-05	2.66943e-05	2.81846e-05	5.15431e-05	2.85297e-05	3.25097e-05	3.1105e-06	3.83677e-05	3.53677e-05	3.62759e-05	3.35556e-05	3.87195e-05	3.99684e-05	3.5518e-05	4.5678e-05	3.79314e-05	1.33133e-06	0.857067
Total PC	0.253522	0.33297	0.273322	0.259372	0.247857	0.214542	0.443177	0.267807	0.286571		0.310829	0.26801	0.265446	0.259487	0.271088	0.298726	0.312735	0.334798	0.29014
PE 34:3	0.00229252	0.00288059	0.00246202	0.00296094	0.00176879	0.00185515	0.00431852	0.00194656	0.00256064	0.000296895	0.0035847	0.00292704	0.00339408	0.00283614	0.00207343	0.00183132	0.00151532	0.0018144	0.00249705	0.000278388	1.02546
PE 34:2	0.0236776	0.0248357	0.0296482	0.0301369	0.0219091	0.0292918	0.0582364	0.0228509	0.0300733	0.00418567	0.0445694	0.0337813	0.0395499	0.0339535	0.0192279	0.024756	0.0217575	0.0198791	0.0296843	0.00339777	1.01311
PE 34:1	0.00747747	0.00747144	0.00965367	0.0094895	0.00303604	0.00358054	0.00721822	0.00419884	0.00651572	0.000917229	0.00421699	0.00501023	0.00556488	0.00569916	0.00325057	0.0050067	0.00329025	0.00487207	0.00461386	0.0003335	1.41221
PE 35:5/PE O-36:5/PE P-36:4	0.000776438	0.000980424	0.000691256	0.000753617	0.000909428	0.000798556	0.00126604	0.00105896	0.000904339	6.7641e-05	0.000946454	0.000927976	0.000867525	0.000719563	0.000877358	0.000972272	0.000848252	0.000822397	0.000872725	2.8359e-05	1.03622
PE 35:4/PE O-36:4/PE P-36:3	0.000180128	0.000271829	0.000284242	0.000300788	0.000249737	0.000236036	0.000482202	0.000271381	0.000284543	3.10917e-05	0.000253889	0.000305957	0.000245853	0.000214523	0.000249067	0.000618731	0.00026636	0.000288053	0.000305304	4.58322e-05	0.931998
PE 35:3/PE O-36:3/PE P-36:2	0.000230462	0.000276448	0.000320212	0.000313329	0.000184321	0.000251695	0.000523355	0.00023784	0.000292208	3.65858e-05	0.000215108	0.00019624	0.000209002	0.000169872	0.000178922	0.000211099	0.000194776	0.000184607	0.000194953	5.76174e-06	1.49886
PE 35:2/PE O-36:2/PE P-36:1	0.000932495	0.000824579	0.00173507	0.000941898	0.000507385	0.00122747	0.00217284	0.000825897	0.00114595	0.000194059	0.000575683	0.000428073	0.000550796	0.000519272	0.000442462	0.000710892	0.000642625	0.000612497	0.000560288	3.42156e-05	2.0453
PE 35:1/PE O-36:1/PE P-36:0	0.000345006	0.000343918	0.000627984	0.000418994	0.000146466	0.000255954	0.000374505	0.000200699	0.000339191	5.24957e-05	0.000147718	0.000155187	0.000175863	0.000157268	0.000136774	0.000249727	0.000189633	0.000207865	0.000177504	1.31891e-05	1.91089
PE 36:5	0.00231628	0.00385117	0.00286216	0.00501927	0.00300762	0.00247476	0.00512335	0.00243069	0.00338566	0.00040548	0.00479493	0.00395928	0.00451762	0.0037748	0.00402725	0.00347647	0.00263411	0.00311514	0.00378745	0.000250509	0.893916
PE 36:4	0.0440074	0.0536899	0.0472021	0.0697765	0.0457821	0.0457703	0.108891	0.0615057	0.0595781	0.00773526	0.0653257	0.0578117	0.0585119	0.0512553	0.0452853	0.0650843	0.0595824	0.0611831	0.0580049	0.00240513	1.02712
PE 36:3	0.0176449	0.0170584	0.0161593	0.0202346	0.0127632	0.0177261	0.0362185	0.01912	0.0196156	0.00249708	0.0178368	0.0138634	0.0165062	0.0140664	0.0143224	0.0122456	0.00982603	0.010307	0.0136218	0.000983097	1.44002
PE 36:2	0.0204747	0.0224287	0.0305446	0.029681	0.0220238	0.0339217	0.0659944	0.0247471	0.031227	0.00524166	0.0395849	0.0259607	0.028759	0.0264532	0.0184712	0.0243251	0.0233895	0.0210768	0.0260025	0.00224766	1.20092
PE 36:1	0.00182294	0.00180469	0.0020545	0.00317093	0.00129791	0.00156303	0.00252778	0.00136394	0.00195072	0.000223252	0.00197504	0.00195475	0.00205035	0.00211007	0.00157131	0.00218975	0.00151856	0.00192404	0.00191173	8.58084e-05	1.02039
PE 36:0/PE 37:7/PE O-38:7/PE P-38:6	0.000447015	0.000511082	0.000451348	0.000427961	0.000480772	0.000472648	0.000840033	0.000577248	0.000526013	4.77682e-05	0.000663048	0.000566986	0.00050116	0.000468251	0.000484239	0.000592278	0.000515654	0.000473975	0.000533199	2.42567e-05	0.986524
PE 37:6/PE O-38:6/PE P-38:5	0.000680313	0.000902262	0.000980547	0.000639683	0.00066822	0.000746464	0.00163836	0.000973006	0.000903607	0.000115745	0.000701255	0.000739545	0.000672045	0.000572006	0.000576536	0.000973425	0.000880239	0.000925191	0.00075503	5.4724e-05	1.19678
PE 37:5/PE O-38:5/PE P-38:4	0.000843988	0.00117113	0.00102848	0.00114123	0.00115312	0.000939416	0.00198113	0.0010818	0.00116754	0.000122929	0.00119544	0.00120348	0.00104557	0.000894816	0.00108165	0.00147973	0.00111568	0.00116054	0.00114711	5.90945e-05	1.0178
PE 37:4/PE O-38:4/PE P-38:3	0.00197968	0.00232964	0.00266862	0.00231438	0.00210945	0.0023714	0.00465949	0.0028768	0.00266368	0.000302453	0.00160087	0.00147513	0.00163107	0.00132264	0.00189774	0.00243087	0.00259571	0.00250162	0.00193196	0.000179049	1.37875
PE 37:3/PE O-38:3/PE P-38:2	0.00016397	0.000173506	0.000263216	0.000263583	0.000153366	0.000181445	0.000377146	0.000210639	0.000223359	2.66213e-05	0.000146714	0.000144765	0.000146215	0.000112933	0.000201168	0.000190714	0.000176192	0.000165708	0.000160551	1.01281e-05	1.3912
PE 37:2/PE O-38:2/PE P-38:1	0.000250333	0.000295815	0.000418989	0.000372457	0.000192696	0.000344568	0.000701714	0.000419248	0.000374477	5.45455e-05	0.000240802	0.000184003	0.000263768	0.000219699	0.000197632	0.000324963	0.000283864	0.000275399	0.000248766	1.67383e-05	1.50534
PE 38:6	0.09637	0.0948262	0.0921841	0.0998481	0.0868784	0.0825567	0.165101	0.12288	0.105081	0.00957361	0.119439	0.10704	0.101507	0.0897096	0.0927586	0.111636	0.138393	0.13604	0.112066	0.00645282	0.937671
PE 38:5	0.0350882	0.0410891	0.032377	0.0474477	0.0337958	0.0347262	0.068548	0.0398238	0.041612	0.00422456	0.03036	0.0347288	0.0338917	0.0295974	0.0387988	0.036949	0.0365282	0.0437352	0.0355736	0.00161608	1.16974
PE 38:4	0.110233	0.14504	0.117922	0.137059	0.14094	0.12877	0.205995	0.133418	0.139922	0.0102932	0.155834	0.13552	0.128441	0.119307	0.137198	0.148909	0.187612	0.169139	0.147745	0.0079686	0.947051
PE 38:3	0.00135474	0.00257543	0.00253263	0.00421671	0.00195235	0.000998824	0.00629567	0.0013654	0.00266147	0.00063111	0.00558387	0.00401688	0.00475944	0.00457265	0.00219391	0.00385507	0.00344632	0.0026285	0.00388208	0.000395802	0.685578
PE 38:2	0.000599495	0.000683909	0.000726462	0.00100299	0.00075668	0.000746685	0.00118278	0.000869323	0.00082104	6.71877e-05	0.00094429	0.000840234	0.000917849	0.000947103	0.000756922	0.000772284	0.000822996	0.000833146	0.000854353	2.62486e-05	0.961008
PE 38:1/PE 39:8/PE O-40:8/PE P-40:7	0.000165114	0.000218768	0.000215059	0.000288218	0.000196912	0.000147051	0.000324035	0.000143945	0.000212388	2.30259e-05	0.000366956	0.000324471	0.000346165	0.000379685	0.000196722	0.000284444	0.000177177	0.000214426	0.000286256	2.84631e-05	0.741951
PE 38:0/PE 39:7/PE O-40:7/PE P-40:6	0.000393917	0.000547169	0.000417683	0.00037563	0.000420752	0.000355686	0.000736726	0.000490588	0.000467269	4.4398e-05	0.000458304	0.000380838	0.000400011	0.00037102	0.000414513	0.000564833	0.000441865	0.00047069	0.000437759	2.20917e-05	1.06741
PE 39:6/PE O-40:6/PE P-40:5	0.00125488	0.00131683	0.00185254	0.0010393	0.00093755	0.00127241	0.00225228	0.00168434	0.00145127	0.000156936	0.000876536	0.000781673	0.000832716	0.000710025	0.000942217	0.00111727	0.00133951	0.00137844	0.000997297	8.96911e-05	1.4552
PE 39:5/PE O-40:5/PE P-40:4	0.000476257	0.000545866	0.00068185	0.000619663	0.00060125	0.000532405	0.00115996	0.000657711	0.00065937	7.54252e-05	0.00047358	0.000499027	0.000463715	0.000394702	0.000655019	0.000663982	0.000620907	0.000673387	0.00055554	3.87364e-05	1.1869
PE 39:4/PE O-40:4/PE P-40:3	0.000968796	0.00103289	0.000876373	0.00112178	0.000992146	0.000950372	0.00216497	0.00158159	0.00121111	0.000156612	0.00091891	0.000841216	0.00123435	0.000948593	0.00102328	0.00139387	0.00143122	0.00123723	0.00112858	7.96181e-05	1.07313
PE 40:7	0.0180584	0.0167749	0.0126467	0.0173391	0.0153831	0.0118024	0.0276043	0.0218448	0.0176817	0.00180313	0.0233609	0.0214768	0.0209373	0.0183802	0.0167877	0.021899	0.0203416	0.0207316	0.0204894	0.000727519	0.862969
PE 40:6	0.0278462	0.0286981	0.0364488	0.035054	0.0263293	0.0311215	0.0559582	0.0393186	0.0350968	0.00338336	0.0645416	0.0470453	0.0475249	0.0439188	0.0237556	0.0425908	0.0478326	0.0467278	0.0454922	0.00391836	0.771491
PE 40:5	0.00298832	0.00285977	0.00347514	0.00573221	0.00243576	0.00488286	0.0103756	0.00366145	0.00455139	0.000917656	0.00483037	0.0037492	0.00393234	0.00344951	0.00285989	0.00400382	0.00404826	0.0059327	0.00410076	0.000327772	1.10989
PE 40:4	0.0011549	0.00131631	0.00130471	0.00161719	0.00157126	0.00157081	0.00320285	0.00215249	0.00173632	0.000235034	0.00253633	0.00186564	0.00229402	0.00237443	0.00154897	0.00192716	0.00201974	0.00228449	0.00210635	0.000114324	0.824326
PE 40:0/PE 41:7/PE O-42:7/PE P-42:6	9.71995e-05	0.000121391	0.000102444	0.000109093	9.78435e-05	7.12433e-05	0.000173039	0.000152989	0.000115655	1.16247e-05	0.000102366	9.32241e-05	0.000101887	8.8206e-05	0.000125585	0.000156244	0.000138424	0.000146546	0.00011906	9.20866e-06	0.971402
PE-P 16:0/18:2	9.17115e-05	0.000112545	9.0732e-05	0.000163069	0.00013125	0.000126445	0.000216797	0.000136642	0.000133649	1.45723e-05	0.000156937	0.000177107	0.00016115	0.000147366	0.000121859	0.000151973	0.000106977	0.000102867	0.000140779	9.54537e-06	0.94935
PE-P 16:0/18:1	7.82528e-05	0.000137669	8.77964e-05	0.000130793	8.55287e-05	6.87091e-05	0.000148572	8.90135e-05	0.000103292	1.08322e-05	0.00011345	0.000115586	0.000133636	9.82365e-05	9.59011e-05	0.000152468	0.000107311	9.0344e-05	0.000113367	7.37441e-06	0.911131
PE-P 16:0/20:5	1.68346e-05	2.60615e-05	2.00184e-05	3.83157e-05	3.31376e-05	1.93045e-05	4.85485e-05	2.23431e-05	2.80705e-05	3.90684e-06	3.72696e-05	3.64739e-05	3.31622e-05	3.44092e-05	4.04253e-05	2.84521e-05	2.8525e-05	3.0622e-05	3.36674e-05	1.52506e-06	0.833759
PE-P 16:0/20:4	0.00255572	0.00337135	0.00244679	0.00248455	0.00291249	0.00277819	0.00441835	0.00356801	0.00306693	0.000241364	0.00325591	0.0031673	0.00284534	0.00249197	0.00261241	0.00326613	0.00273455	0.00259498	0.00287107	0.000111649	1.06822
PE-P 18:0/18:2	0.000131051	0.000121884	9.84014e-05	0.000128955	0.000124971	0.000107751	0.000162976	7.40335e-05	0.000118753	9.25294e-06	9.74967e-05	0.000118247	8.67178e-05	7.81625e-05	0.000110405	0.000124462	0.00011355	0.000103796	0.000104105	5.6099e-06	1.14071
PE-P 18:0/18:1	3.2499e-05	4.60212e-05	2.93746e-05	4.0758e-05	4.12699e-05	2.96033e-05	5.24327e-05	3.21919e-05	3.80188e-05	2.98759e-06	3.51921e-05	3.79971e-05	3.61188e-05	2.96067e-05	4.57782e-05	5.60913e-05	4.88187e-05	4.65616e-05	4.20206e-05	3.07841e-06	0.904767
PE-P 16:0/22:6	0.000847272	0.00110287	0.000759689	0.000632376	0.000875918	0.000704559	0.00111717	0.000971744	0.00087645	6.29479e-05	0.00129469	0.00116263	0.00107016	0.00109353	0.000812859	0.00123673	0.000735195	0.000701967	0.00101347	8.18884e-05	0.8648
PE-P 18:0/20:5	1.25254e-05	1.42905e-05	1.47339e-05	2.20795e-05	1.93797e-05	1.07655e-05	3.15903e-05	8.48379e-06	1.67311e-05	2.63105e-06	2.36381e-05	2.18225e-05	2.00102e-05	2.14325e-05	2.07944e-05	3.12875e-05	1.86739e-05	1.92915e-05	2.21188e-05	1.42047e-06	0.756419
PE-P 18:1/20:4	0.000542469	0.000788411	0.000445864	0.00044483	0.000617257	0.000688553	0.00160132	0.000779192	0.000738487	0.000132024	0.000735515	0.000785833	0.000635701	0.000599942	0.000470856	0.000941981	0.00065581	0.000688538	0.000689272	4.9099e-05	1.0714
PE-P 18:0/20:4	0.00155909	0.00162045	0.00129697	0.00121979	0.00181831	0.00163574	0.00276456	0.00145459	0.00167119	0.000170305	0.00203776	0.00172945	0.00152266	0.00131489	0.00150791	0.00277983	0.00167333	0.00161071	0.00177207	0.00016173	0.943073
PE-P 18:1/22:6	0.000237644	0.000295975	0.000190218	0.000145297	0.000224837	0.000240893	0.000371867	0.00028213	0.000248608	2.44173e-05	0.000318501	0.000273686	0.00024865	0.000238631	0.000193015	0.000301997	0.000184403	0.000185421	0.000243038	1.86227e-05	1.02292
PE-P 18:0/22:6	0.000520368	0.000750391	0.000539178	0.000391657	0.000661349	0.000464645	0.000698428	0.000456898	0.000560364	4.54634e-05	0.000729621	0.000547856	0.000532752	0.000553437	0.000510269	0.000870201	0.000530863	0.0005253	0.000600037	4.58319e-05	0.933882
Total PE	0.430218	0.488135	0.45984	0.53707	0.439178	0.451389	0.866252	0.524818	0.524613		0.608039	0.518972	0.520074	0.46737	0.441111	0.534335	0.583355	0.570663	0.53049
PG 34:2	0.0184069	0.0262086	0.0232127	0.0153648	0.0198845	0.0161754	0.0230377	0.0156059	0.019737	0.00143624	0.0239036	0.016697	0.019368	0.0173571	0.0246648	0.0176995	0.0150101	0.0146092	0.0186637	0.00133803	1.05751
PG 34:1	0.0376505	0.0478756	0.0440105	0.0632144	0.0555729	0.0232793	0.0525155	0.0289305	0.0441312	0.00479448	0.0903539	0.0737678	0.0722474	0.0772104	0.0566643	0.0699182	0.0611253	0.0543587	0.0694557	0.0041927	0.635385
PG 36:4	0.0167255	0.0205145	0.018885	0.0343489	0.0180399	0.0247392	0.059653	0.0274791	0.0275481	0.00503014	0.0519348	0.0336795	0.0334739	0.0365685	0.0186902	0.033191	0.0284883	0.0243261	0.032544	0.00346071	0.846488
PG 36:3	0.00754155	0.009302	0.00820878	0.0135434	0.00908203	0.00739786	0.0223743	0.00838238	0.010729	0.00179979	0.025324	0.0173232	0.0159705	0.017942	0.0122697	0.0157348	0.0138539	0.0117612	0.0162724	0.00151437	0.659339
PG 36:2	0.0173755	0.0238937	0.0148458	0.0166984	0.0196997	0.0289961	0.038735	0.0204522	0.022587	0.00279731	0.0370128	0.0255541	0.0241574	0.0211584	0.0181452	0.0222001	0.0259252	0.0202322	0.0242982	0.00204659	0.929578
PG 36:1	0.00271704	0.00303654	0.00245481	0.00308095	0.00220093	0.00305484	0.00499561	0.0016142	0.00289436	0.000349498	0.00678884	0.00474624	0.00447857	0.00445779	0.00201436	0.00393886	0.00374251	0.00322222	0.00417367	0.000484576	0.693481
PG 38:6	0.000674307	0.00112565	0.00072406	0.000803471	0.00083482	0.000595452	0.00156645	0.000964913	0.000911141	0.00011072	0.00155687	0.000939666	0.00108934	0.000852839	0.000803358	0.000997493	0.000900056	0.000873972	0.0010017	8.53461e-05	0.909596
PG 38:5	0.000780414	0.00123453	0.00106494	0.00150187	0.000949995	0.00105664	0.00237495	0.00146735	0.00130384	0.000176037	0.0021162	0.00168786	0.00167619	0.00166928	0.00131373	0.00151917	0.00138331	0.00117812	0.00156798	0.000102645	0.831537
PG 38:4	0.00192771	0.00275737	0.00223115	0.00302226	0.00282182	0.00549009	0.0126228	0.0061308	0.0046255	0.00126276	0.00535933	0.00321664	0.00295019	0.00287009	0.00279871	0.00471458	0.00428008	0.00433365	0.00381541	0.000346182	1.21232
PI 34:2	0.0208838	0.029502	0.0225313	0.00892377	0.016841	0.0121764	0.0384579	0.0136016	0.0203647	0.00346389	0.0294028	0.0184589	0.0245834	0.0205511	0.0134121	0.0129015	0.0102441	0.015978	0.0181915	0.00227986	1.11946
PI 34:1	0.00496838	0.00525232	0.00592852	0.00261323	0.00128531	0.000975487	0.00363681	0.00197196	0.003329	0.000672264	0.00223842	0.00188788	0.00244769	0.0019534	0.00168681	0.00177602	0.00154314	0.00277267	0.00203825	0.000147255	1.63326
PI 36:4	0.0646218	0.106493	0.121764	0.166472	0.0838158	0.107157	0.346287	0.229806	0.153302	0.0330792	0.125143	0.0927737	0.0918219	0.09642	0.0837567	0.156115	0.148519	0.17949	0.121755	0.0127219	1.2591
PI 36:3	0.0163184	0.0286428	0.0221067	0.0242232	0.0150715	0.00757357	0.027406	0.0126721	0.0192518	0.00265013	0.0224827	0.0147089	0.0217264	0.0214012	0.0200466	0.0103303	0.0059661	0.00978822	0.0158063	0.00228794	1.21798
PI 36:2	0.0258315	0.0302221	0.0181612	0.0102006	0.0260255	0.00836352	0.0244353	0.0107754	0.0192519	0.00301753	0.0336895	0.0258543	0.0423546	0.0313252	0.0263156	0.0118297	0.0135804	0.0128577	0.0247259	0.00394121	0.778612
PI 36:1	0.00157342	0.0014752	0.0015587	0.00126514	0.000829535	0.000430148	0.00158818	0.000891305	0.00120145	0.00015376	0.00091299	0.00110538	0.000807079	0.000718227	0.00136679	0.000855141	0.00100231	0.00119804	0.000995745	7.67523e-05	1.20659
PI 38:6	0.00671754	0.011131	0.00644708	0.00516602	0.00575554	0.00531524	0.0124374	0.0100635	0.00787917	0.00101742	0.00682878	0.00480147	0.00585184	0.00493157	0.0062225	0.00514078	0.00480777	0.00606976	0.00558181	0.000270641	1.41158
PI 38:5	0.0558932	0.0927406	0.0610469	0.0639191	0.0504342	0.0508046	0.122518	0.11985	0.0771509	0.010706	0.0638183	0.05504	0.0590498	0.0533323	0.0652022	0.0593352	0.0479691	0.0525944	0.0570427	0.00207737	1.35251
PI 38:4	1.07763	1.27524	1.08098	1.02932	1.16028	0.881691	1.8979	0.929927	1.16662	0.113225	1.3993	1.22821	1.04505	1.15172	1.12758	1.41584	1.55099	1.29578	1.27681	0.0603348	0.913702
PI 38:3	0.0228316	0.0520178	0.0555298	0.0722677	0.0271765	0.00447889	0.019004	0.00749192	0.0325998	0.00866773	0.0401626	0.043649	0.0693087	0.0653818	0.0382872	0.0231188	0.0111156	0.0146883	0.038214	0.00762276	0.853085
PI 40:6	0.00704373	0.00941231	0.0046014	0.0017304	0.00564344	0.00233132	0.00493466	0.00563845	0.00516696	0.000868282	0.00759137	0.00505307	0.00925746	0.00854064	0.00581513	0.00265051	0.00242775	0.00256231	0.00548728	0.000984014	0.941626
PI 40:5	0.00437384	0.00628057	0.00556095	0.00298003	0.00336232	0.00204023	0.00525385	0.00397948	0.00422891	0.000503884	0.00449127	0.00375924	0.00668003	0.00615021	0.00366761	0.00291894	0.00220051	0.00279805	0.00408323	0.000567134	1.03568
PI 40:4	0.00246021	0.0038334	0.00352726	0.00255558	0.00278723	0.00132095	0.00343743	0.00266069	0.00282284	0.00027971	0.0065255	0.00395627	0.00686683	0.00783067	0.00305536	0.002328	0.0020293	0.0023188	0.00436384	0.000830359	0.646871
PI 40:3	9.61009e-05	0.000207369	0.000193047	0.000332304	0.000227754	3.73116e-05	0.000203183	8.18384e-05	0.000172364	3.36744e-05	0.000276445	0.000189972	0.00041593	0.000445497	0.000219512	0.000146988	0.00010415	0.000165656	0.000245519	4.42842e-05	0.702039
PS 36:4	0.0068612	0.0124733	0.00579127	0.00764643	0.0103694	0.00669742	0.0178514	0.00898365	0.00958426	0.00141143	0.0106737	0.0100448	0.00919181	0.00816286	0.0111537	0.0106733	0.0104982	0.00949429	0.00998658	0.000347721	0.959714
PS 36:3	0.000890497	0.00119102	0.000778063	0.000802715	0.000641203	0.000874758	0.00160585	0.00104485	0.000978619	0.000107445	0.000611406	0.000580458	0.000671318	0.000455286	0.000715044	0.000685611	0.00062341	0.000586559	0.000616137	2.85827e-05	1.58831
PS 36:2	0.0108939	0.00982921	0.00697294	0.00774477	0.00778538	0.014238	0.0216241	0.0107795	0.0112335	0.0016982	0.00762322	0.0071867	0.00697412	0.005263	0.00772827	0.00951124	0.00826127	0.00803705	0.00757311	0.000429212	1.48334
PS 36:1	0.00594711	0.00901137	0.00546171	0.00608408	0.00811483	0.00615749	0.0129016	0.0064216	0.00751247	0.00088008	0.00795251	0.00852917	0.00747323	0.00683454	0.00787651	0.0123226	0.00914633	0.00799612	0.00851638	0.000594605	0.882121
PS 38:6	0.0170534	0.0202792	0.0104836	0.00604684	0.00745915	0.0168367	0.0218112	0.0165773	0.0145684	0.00207137	0.0118247	0.00786219	0.00889955	0.00707826	0.00748723	0.0102545	0.0111931	0.0111992	0.00947482	0.000663875	1.53759
PS 38:5	0.00389563	0.00620209	0.00325217	0.00416795	0.00436335	0.00447628	0.00837499	0.00360001	0.00479156	0.000599024	0.00390965	0.00388629	0.00401601	0.0032098	0.00588791	0.00406095	0.00393842	0.00398198	0.00411138	0.000271194	1.16544
PS 38:4	0.0658183	0.095392	0.0449637	0.0559403	0.106195	0.0637216	0.160067	0.0549273	0.0808782	0.0135151	0.0967965	0.096802	0.0777716	0.0711158	0.103947	0.113812	0.122699	0.10137	0.0980393	0.00603803	0.824956
PS 38:3	0.00530022	0.00673166	0.00444566	0.00492516	0.0051661	0.00453168	0.00919942	0.00657318	0.00585913	0.000564638	0.00595346	0.00568193	0.00625845	0.0048211	0.00536359	0.00636827	0.00531114	0.00434689	0.00551311	0.000246813	1.06276
PS 38:2	0.000591331	0.000854427	0.000602343	0.000594701	0.000920297	0.000656986	0.00145722	0.000861522	0.000817353	0.00010316	0.000750121	0.000808344	0.000668768	0.00065787	0.000922182	0.000952937	0.000878867	0.000865633	0.00081309	3.95183e-05	1.00524
PS 38:1	0.000222062	0.000293535	0.000202081	0.000226307	0.000338424	0.000209886	0.0004473	0.000266583	0.000275772	2.95351e-05	0.000331675	0.000285534	0.000303898	0.000257811	0.000319996	0.00041479	0.000348615	0.000312976	0.000321912	1.65157e-05	0.856671
PS 40:7	0.00370035	0.0053768	0.00213005	0.00224483	0.00330857	0.00269701	0.00551162	0.0030629	0.00350402	0.00046163	0.00341865	0.00311214	0.00290931	0.00242515	0.00375774	0.00348795	0.00423825	0.00397338	0.00341532	0.00020872	1.02597
PS 40:6	0.0790871	0.0963291	0.0610376	0.0302379	0.041932	0.0771249	0.107641	0.0599078	0.0691621	0.00924737	0.0643745	0.0427561	0.0461934	0.0400576	0.0363826	0.0557187	0.0681759	0.0678776	0.0526921	0.00459536	1.31257
PS 40:5	0.00934396	0.0091057	0.00677308	0.0060614	0.00501537	0.014465	0.0259546	0.00684751	0.0104458	0.00244525	0.00603247	0.00524597	0.00567542	0.00451814	0.00476004	0.0085436	0.00891046	0.0115265	0.00690158	0.000880229	1.51354
PS 40:4	0.00530811	0.00627401	0.00402926	0.0036462	0.00606898	0.00635927	0.0117862	0.00663707	0.00626363	0.000880762	0.00605653	0.00528135	0.00515485	0.00406203	0.0057244	0.00710698	0.00708243	0.00722914	0.00596221	0.000400046	1.05056
PS 40:3	0.00019824	0.000352833	0.00020627	0.000209805	0.000272364	0.000205457	0.000497862	0.000253726	0.00027457	3.68118e-05	0.000288318	0.000302143	0.000252857	0.00022296	0.000242616	0.000373295	0.00039355	0.000393749	0.000308686	2.46042e-05	0.889479
PS 40:2	0.00028193	0.000381471	0.000236781	0.000233386	0.000333491	0.000262673	0.000522331	0.000370353	0.000327802	3.4359e-05	0.000375317	0.000373991	0.000346878	0.000277997	0.000321859	0.000441862	0.000419149	0.000383614	0.000367583	1.84581e-05	0.891776
PS 40:1	0.000128628	0.000197983	0.000110015	0.000123758	0.000149653	0.000172014	0.000261514	0.000174556	0.000164765	1.73337e-05	0.00015887	0.000148111	0.000158579	0.000127368	0.000160553	0.000331426	0.000233232	0.000208834	0.000190872	2.34216e-05	0.863226
PS 40:0	7.83387e-05	0.000109017	6.31314e-05	5.11073e-05	6.80594e-05	5.70113e-05	0.000143842	0.000126148	8.70818e-05	1.2276e-05	5.55425e-05	5.49957e-05	5.45337e-05	4.93424e-05	8.24233e-05	6.1501e-05	9.52123e-05	7.67218e-05	6.62841e-05	5.82029e-06	1.31377
