# Supplementary material for: MFSD7c functions as a transporter of choline at the blood–brain barrier
Source: Cell Res. 2024 Feb 2;34(3):245–57. doi: 10.1038/s41422-023-00923-y (PMC10907603; doi:10.1038/s41422-023-00923-y)
Supplement: Supplementary file 20 — Supplementary Table 18 [file 41422_2023_923_MOESM20_ESM.xlsx]

## Sheet: Legend
RNAseq of the brain samples from E14.5 wildtype embryos from mothers fed with normal chow diet (ND) and choline deficient diet (NDD)
Female wildtype mice were fed with choline deficient diets for 2 weeks prior timed-mating. The mice were maintained with the diet until embryos collection
ND: normal chow diet
CDD: Choline deficient diet

## Sheet: WT_CDDvsWT_ND_deg
gene_id	WT1-CDD	WT2-CDD	WT3-CDD	WT4-CDD	WT1_ND	WT2_ND	WT3_ND	WT4_ND	WT_CDD	WT_ND	log2FoldChange	pvalue	padj	gene_name	gene_chr	gene_start	gene_end	gene_strand	gene_length	gene_biotype	gene_description	tf_family	WT1_CDD_count	WT2_CDD_count	WT3_CDD_count	WT4_CDD_count	WT_ND1_count	WT2_ND_count	WT3_ND_count	WT4_ND_count	WT1_CDD_fpkm	WT2_CDD_fpkm	WT3_CDD_fpkm	WT4_CDD_fpkm	WT_ND1_fpkm	WT2_ND_fpkm	WT3_ND_fpkm	WT4_ND_fpkm
ENSMUSG00000052187	5677.54	6541.67	3251.54	4027.29	1045.31	978.065	1185.65	905.794	4874.51	1028.71	2.24431	2.99091e-21	4.64308e-17	Hbb-y	7	103500956	103502423	-	633	protein_coding	hemoglobin Y, beta-like embryonic chain [Source:MGI Symbol;Acc:MGI:96027]	-	5457	6512	4039	3823	1032	904	1189	904	257.816	297.056	147.652	182.878	47.4674	44.4137	53.8402	41.1319
ENSMUSG00000033740	1358.78	1414.42	1284.84	1659.16	945.036	986.721	876.525	915.814	1429.3	931.024	0.617601	9.1595e-15	7.10961e-11	St18	1	6557455	6931164	+	6464	protein_coding	suppression of tumorigenicity 18 [Source:MGI Symbol;Acc:MGI:2446700]	zf-C2HC	1306	1408	1596	1575	933	912	879	914	6.04229	6.28968	5.71348	7.37804	4.20243	4.38779	3.89777	4.07248
ENSMUSG00000070348	2285.79	2448.1	2159.11	2540.89	1694.58	1792.76	1618.43	1536.04	2358.47	1660.45	0.505879	2.4111e-14	1.24766e-10	Ccnd1	7	144483668	144493662	-	4709	protein_coding	cyclin D1 [Source:MGI Symbol;Acc:MGI:88313]	-	2197	2437	2682	2412	1673	1657	1623	1533	13.9528	14.9436	13.1795	15.51	10.344	10.9433	9.87913	9.37622
ENSMUSG00000056856	233.053	269.221	287.398	283.375	465.934	397.068	545.46	485.963	268.262	473.606	-0.819199	1.47484e-13	5.72384e-10	Jakmip3	7	138542459	138663892	+	6259	protein_coding	janus kinase and microtubule interacting protein 3 [Source:MGI Symbol;Acc:MGI:1921254]	-	224	268	357	269	460	367	547	485	1.07029	1.2364	1.31987	1.3014	2.1398	1.82353	2.50502	2.23178
ENSMUSG00000052026	468.187	383.741	585.262	418.215	838.681	731.385	828.66	914.812	463.851	828.385	-0.833491	2.41415e-13	7.49544e-10	Slc6a7	18	61128452	61147294	-	3444	protein_coding	solute carrier family 6 (neurotransmitter transporter, L-proline), member 7 [Source:MGI Symbol;Acc:MGI:2147363]	-	450	382	727	397	828	676	831	913	3.90759	3.20278	4.88472	3.49051	6.99982	6.1043	6.91619	7.63523
ENSMUSG00000041261	158.143	175.797	156.177	178.031	319.063	274.81	301.15	272.54	167.037	291.891	-0.808072	1.13558e-12	2.54735e-09	Car8	4	8143362	8239041	-	3853	protein_coding	carbonic anhydrase 8 [Source:MGI Symbol;Acc:MGI:88253]	-	152	175	194	169	315	254	302	272	1.17979	1.31149	1.16512	1.32816	2.3803	2.05016	2.24666	2.03322
ENSMUSG00000038244	398.479	374.7	430.695	410.841	586.469	582.079	597.314	621.231	403.678	596.773	-0.562279	1.14864e-12	2.54735e-09	Mical2	7	111825063	112012313	+	15218	protein_coding	microtubule associated monooxygenase, calponin and LIM domain containing 2 [Source:MGI Symbol;Acc:MGI:2444947]	-	383	373	535	390	579	538	599	620	0.752664	0.707748	0.813514	0.776013	1.10775	1.09945	1.12823	1.17341
ENSMUSG00000057378	1213.12	1225.56	1369.37	1210.4	1698.63	1620.73	1983.4	1912.79	1254.61	1803.89	-0.523071	1.37711e-12	2.67229e-09	Ryr3	2	112461700	113047441	-	18977	protein_coding	ryanodine receptor 3 [Source:MGI Symbol;Acc:MGI:99684]	-	1166	1220	1701	1149	1677	1498	1989	1909	1.83751	1.85635	2.07418	1.83339	2.57291	2.45492	3.00425	2.8973
ENSMUSG00000060862	1416	1394.32	1529.57	1719.21	1032.15	1093.83	991.202	1103.19	1514.78	1055.09	0.521822	1.80143e-12	3.10727e-09	Zbtb40	4	136707043	136776112	-	10710	protein_coding	zinc finger and BTB domain containing 40 [Source:MGI Symbol;Acc:MGI:2682254]	ZBTB	1361	1388	1900	1632	1019	1011	994	1101	3.80039	3.7422	4.10519	4.61416	2.77016	2.93572	2.66027	2.96082
ENSMUSG00000033060	409.923	386.754	570.771	475.1	732.327	710.828	869.545	861.707	460.637	793.602	-0.782042	6.61599e-12	1.02707e-08	Lmo7	14	101967393	102172146	+	11951	protein_coding	LIM domain only 7 [Source:MGI Symbol;Acc:MGI:1353586]	-	394	385	709	451	723	657	872	860	0.985943	0.930216	1.37281	1.14271	1.76138	1.70968	2.09142	2.07257
ENSMUSG00000022372	962.384	916.155	1285.64	1039.74	1709.78	1429.23	1774.99	1912.79	1050.98	1706.7	-0.698129	1.06251e-11	1.49948e-08	Sla	15	66652668	66703678	-	9186	protein_coding	src-like adaptor [Source:MGI Symbol;Acc:MGI:104295]	-	925	912	1597	987	1688	1321	1780	1909	3.01145	2.86679	4.02297	3.25351	5.35015	4.47228	5.55421	5.98541
ENSMUSG00000056758	473.389	478.169	385.612	515.131	291.715	302.941	245.307	263.522	463.075	275.871	0.745269	1.23112e-11	1.59266e-08	Hmga2	10	120197180	120312374	-	6772	protein_coding	high mobility group AT-hook 2 [Source:MGI Symbol;Acc:MGI:101761]	HMGA	455	476	479	489	288	280	246	263	2.00934	2.02963	1.63677	2.18652	1.23821	1.28586	1.04123	1.11854
ENSMUSG00000047507	511.884	581.638	588.482	522.505	750.559	777.908	835.641	780.546	551.127	786.163	-0.51042	1.61402e-11	1.90897e-08	Baiap3	17	25461633	25475338	-	5112	protein_coding	BAI1-associated protein 3 [Source:MGI Symbol;Acc:MGI:2685783]	-	492	579	731	496	741	719	838	779	2.87829	3.27051	3.30899	2.93801	4.22034	4.37412	4.69875	4.38895
ENSMUSG00000028364	4521.64	5218.67	4593.54	4650.93	5951.8	6017.7	6483.69	6013.91	4746.19	6116.78	-0.366141	1.72156e-11	1.90897e-08	Tnc	4	63878022	63965252	-	7772	protein_coding	tenascin C [Source:MGI Symbol;Acc:MGI:101922]	-	4346	5195	5706	4415	5876	5562	6502	6002	16.7231	19.301	16.989	17.2012	22.0125	22.2562	23.9797	22.2422
ENSMUSG00000037860	291.316	271.23	291.423	261.253	170.167	180.682	141.6	158.314	278.806	162.691	0.779845	2.13062e-11	2.20505e-08	Aim2	1	173178445	173293606	+	3501	protein_coding	absent in melanoma 2 [Source:MGI Symbol;Acc:MGI:2686159]	-	280	270	362	248	168	167	142	158	2.3918	2.22689	2.39268	2.14497	1.39713	1.48346	1.16259	1.29981
ENSMUSG00000049932	4189.75	4029.28	4058.19	3885.08	3300.03	3404.83	3165.06	3085.11	4040.57	3238.76	0.319396	2.52915e-11	2.44867e-08	H2ax	9	44245991	44247374	+	1384	protein_coding	H2A.X variant histone [Source:MGI Symbol;Acc:MGI:102688]	-	4027	4011	5041	3688	3258	3147	3174	3079	87.0172	83.6843	84.2848	80.6895	68.5385	70.7153	65.7355	64.0749
ENSMUSG00000020427	598.239	603.738	789.741	600.459	980.487	945.607	1064.99	977.937	648.044	992.256	-0.611418	2.68149e-11	2.44867e-08	Igfbp3	11	7156086	7163923	-	3130	protein_coding	insulin-like growth factor binding protein 3 [Source:MGI Symbol;Acc:MGI:96438]	-	575	601	981	570	968	874	1068	976	5.49393	5.54444	7.2526	5.51433	9.00432	8.684	9.78038	8.9809
ENSMUSG00000045179	1848.82	1878.52	1904.72	1877.23	1439.33	1572.04	1333.24	1392.76	1877.32	1434.34	0.38909	3.02232e-11	2.60659e-08	Sox3	X	59934972	59937036	-	2065	protein_coding	SRY (sex determining region Y)-box 3 [Source:MGI Symbol;Acc:MGI:98365]	HMG	1777	1870	2366	1782	1421	1453	1337	1390	25.7352	26.1486	26.5133	26.1306	20.0352	21.8826	18.5584	19.3869
ENSMUSG00000032946	586.794	682.094	714.067	526.719	895.404	902.33	1019.12	1068.12	627.418	971.243	-0.628317	8.14901e-11	6.4076e-08	Rasgrp2	19	6449370	6465246	+	12384	protein_coding	RAS, guanyl releasing protein 2 [Source:MGI Symbol;Acc:MGI:1333849]	-	564	679	887	500	884	834	1022	1066	1.362	1.5832	1.65742	1.22256	2.07831	2.09439	2.36548	2.47919
ENSMUSG00000036437	133.173	138.629	126.391	128.519	226.89	210.976	231.347	237.47	131.678	226.671	-0.785675	8.25509e-11	6.4076e-08	Npy1r	8	67149844	67159444	+	3454	protein_coding	neuropeptide Y receptor Y1 [Source:MGI Symbol;Acc:MGI:104963]	-	128	138	157	122	224	195	232	237	1.10827	1.15368	1.05183	1.06955	1.88819	1.75576	1.92528	1.97624
ENSMUSG00000012443	3534.29	3352.2	3340.9	3836.62	2776.36	2840.07	2495.95	2612.17	3516	2681.14	0.39086	8.77245e-11	6.48493e-08	Kif11	19	37364851	37410307	+	7461	protein_coding	kinesin family member 11 [Source:MGI Symbol;Acc:MGI:1098231]	-	3397	3337	4150	3642	2741	2625	2503	2607	13.6163	12.9148	12.8712	14.781	10.6963	10.9417	9.61596	10.0637
ENSMUSG00000046318	165.426	201.916	230.24	189.619	344.386	315.924	318.102	343.681	196.8	330.523	-0.742509	9.40498e-11	6.6365e-08	Ccbe1	18	66178373	66435812	-	10831	protein_coding	collagen and calcium binding EGF domains 1 [Source:MGI Symbol;Acc:MGI:2445053]	-	159	201	286	180	340	292	319	343	0.439024	0.535865	0.611035	0.503229	0.913966	0.83843	0.844211	0.912095
ENSMUSG00000035403	1592.88	1631.4	1461.14	1648.63	1208.39	1271.27	1201.61	1167.31	1583.51	1212.14	0.384651	1.1959e-10	8.07182e-08	Crb2	2	37666261	37689115	+	6698	protein_coding	crumbs family member 2 [Source:MGI Symbol;Acc:MGI:2679260]	-	1531	1624	1815	1565	1193	1175	1205	1165	6.83581	7.00113	6.27047	7.07508	5.18579	5.45563	5.15669	5.00951
ENSMUSG00000021318	2743.57	2553.58	2606.71	3068.66	1928.56	2239.6	1917.59	1942.85	2743.13	2007.15	0.450568	1.38844e-10	8.98089e-08	Gli3	13	15637820	15904611	+	9589	protein_coding	GLI-Kruppel family member GLI3 [Source:MGI Symbol;Acc:MGI:95729]	zf-C2H2	2637	2542	3238	2913	1904	2070	1923	1939	8.22426	7.65473	7.81398	9.19876	5.78114	6.71351	5.74824	5.82397
ENSMUSG00000029135	466.106	512.324	666.57	575.177	877.171	806.038	910.43	841.667	555.044	858.827	-0.626917	1.48364e-10	9.2128e-08	Fosl2	5	32293145	32315186	+	9680	protein_coding	fos-like antigen 2 [Source:MGI Symbol;Acc:MGI:102858]	TF_bZIP	448	510	828	546	866	745	913	840	1.38408	1.52133	1.97936	1.70797	2.60473	2.3935	2.70349	2.4993
ENSMUSG00000042182	999.839	1094.97	1122.22	1128.23	1363.36	1385.95	1516.72	1573.12	1086.31	1459.79	-0.426025	2.39957e-10	1.43273e-07	Bend6	1	33891133	33946897	-	3421	protein_coding	BEN domain containing 6 [Source:MGI Symbol;Acc:MGI:2444572]	-	961	1090	1394	1071	1346	1281	1521	1570	8.40098	9.20028	9.42928	9.47978	11.4554	11.6452	12.744	13.2179
ENSMUSG00000027253	2262.9	2295.41	2216.27	2862.19	1615.58	1828.46	1571.56	1739.45	2409.19	1688.76	0.512243	2.79468e-10	1.60684e-07	Lrp4	2	91287856	91344124	+	10504	protein_coding	low density lipoprotein receptor-related protein 4 [Source:MGI Symbol;Acc:MGI:2442252]	-	2175	2285	2753	2717	1595	1690	1576	1736	6.19248	6.28144	6.06485	7.83244	4.42105	5.00362	4.30061	4.76003
ENSMUSG00000002771	1583.51	1499.8	1550.5	1398.97	1873.86	1871.74	2084.12	2013.99	1508.19	1960.93	-0.378447	3.03743e-10	1.68404e-07	Grin2d	7	45481307	45527802	-	6658	protein_coding	glutamate receptor, ionotropic, NMDA2D (epsilon 4) [Source:MGI Symbol;Acc:MGI:95823]	-	1522	1493	1926	1328	1850	1730	2090	2010	6.83645	6.47506	6.69393	6.03971	8.08999	8.08081	8.9977	8.69494
ENSMUSG00000022340	2502.2	2327.56	2720.22	2436.6	3277.74	3012.09	3212.93	3309.56	2496.64	3203.08	-0.358765	4.21363e-10	2.2556e-07	Sybu	15	44535252	44651459	-	7702	protein_coding	syntabulin (syntaxin-interacting) [Source:MGI Symbol;Acc:MGI:2442392]	-	2405	2317	3379	2313	3236	2784	3222	3303	9.33838	8.6866	10.152	9.09356	12.2328	11.2413	11.9909	12.3515
ENSMUSG00000055782	1388.95	1319.99	1242.98	1580.16	953.139	1025.67	988.21	1027.03	1383.02	998.513	0.46871	4.60589e-10	2.35286e-07	Abcd2	15	91030074	91076002	-	5946	protein_coding	ATP-binding cassette, sub-family D (ALD), member 2 [Source:MGI Symbol;Acc:MGI:1349467]	-	1335	1314	1544	1500	941	948	991	1025	6.71454	6.38114	6.00885	7.63886	4.6077	4.95834	4.77725	4.96493
ENSMUSG00000024403	931.171	960.356	998.245	826.949	1252.96	1208.52	1271.41	1233.44	929.18	1241.58	-0.416494	4.69845e-10	2.35286e-07	Atp6v1g2	17	35452636	35457743	+	2510	protein_coding	ATPase, H+ transporting, lysosomal V1 subunit G2 [Source:MGI Symbol;Acc:MGI:1913487]	-	895	956	1240	785	1237	1117	1275	1231	10.6637	10.9979	11.4319	9.47017	14.3488	13.8399	14.5601	14.1253
ENSMUSG00000030796	4309.4	4120.69	4404.35	4145.28	3252.42	3687.22	3084.29	3201.34	4244.93	3306.32	0.361042	4.98015e-10	2.416e-07	Tead2	7	44865177	44883068	+	4788	protein_coding	TEA domain family member 2 [Source:MGI Symbol;Acc:MGI:104904]	TEA	4142	4102	5471	3935	3211	3408	3093	3195	25.8712	24.7383	26.4412	24.8859	19.5257	22.1359	18.5163	19.219
ENSMUSG00000024479	182.073	209.952	206.894	192.779	321.089	280.22	321.093	334.663	197.925	314.266	-0.665919	6.89727e-10	3.24465e-07	Mal2	15	54434588	54466243	+	2950	protein_coding	mal, T cell differentiation protein 2 [Source:MGI Symbol;Acc:MGI:2146021]	-	175	209	257	183	317	259	322	334	1.77409	2.04575	2.01595	1.87841	3.12865	2.73043	3.12869	3.26091
ENSMUSG00000020431	4586.15	5330.18	5313.24	5335.66	6510.92	6213.53	7372.19	6970.81	5141.31	6766.86	-0.396298	8.11834e-10	3.70674e-07	Adcy1	11	7013489	7128506	+	12522	protein_coding	adenylate cyclase 1 [Source:MGI Symbol;Acc:MGI:99677]	-	4408	5306	6600	5065	6428	5743	7393	6957	10.5276	12.2355	12.1966	12.2481	14.9459	14.2632	16.9229	16.0016
ENSMUSG00000060371	1149.66	1486.74	1427.33	1323.12	1835.37	1723.52	2103.06	1998.96	1346.71	1915.23	-0.507605	8.60289e-10	3.79278e-07	Caln1	5	130398296	130876253	+	10483	protein_coding	calneuron 1 [Source:MGI Symbol;Acc:MGI:2155987]	-	1105	1480	1773	1256	1812	1593	2109	1995	3.15237	4.07665	3.91374	3.62799	5.0326	4.72588	5.7666	5.48115
ENSMUSG00000001313	3814.16	3879.6	3864.98	3778.68	3157.21	3351.82	3032.44	3001.95	3834.35	3135.85	0.290536	8.79542e-10	3.79278e-07	Rnd2	11	101355825	101362679	+	1990	protein_coding	Rho family GTPase 2 [Source:MGI Symbol;Acc:MGI:1338755]	-	3666	3862	4801	3587	3117	3098	3041	2996	55.0934	56.0385	55.8274	54.5809	45.6041	48.4151	43.8018	43.3614
ENSMUSG00000032503	995.677	944.283	1083.58	879.62	1383.62	1205.27	1456.89	1391.76	975.79	1359.38	-0.477091	9.50822e-10	3.95431e-07	Arpp21	9	111894159	112065006	-	17428	protein_coding	cyclic AMP-regulated phosphoprotein, 21 [Source:MGI Symbol;Acc:MGI:107562]	-	957	940	1346	835	1366	1114	1461	1389	1.64219	1.55743	1.78717	1.45078	2.28204	1.98788	2.40288	2.29546
ENSMUSG00000058624	172.709	173.788	196.429	230.703	294.754	308.35	329.071	331.657	193.407	315.958	-0.708639	9.67944e-10	3.95431e-07	Gda	19	21368671	21450809	-	6235	protein_coding	guanine deaminase [Source:MGI Symbol;Acc:MGI:95678]	-	166	173	244	219	291	285	330	331	0.796217	0.801193	0.90557	1.06358	1.35887	1.42155	1.51707	1.52899
ENSMUSG00000028033	227.851	232.053	258.417	248.611	390.979	324.579	397.877	474.941	241.733	397.094	-0.715529	1.06096e-09	4.22317e-07	Kcnq5	1	21468627	22032166	-	7689	protein_coding	potassium voltage-gated channel, subfamily Q, member 5 [Source:MGI Symbol;Acc:MGI:1924937]	-	219	231	321	236	386	300	399	474	0.851793	0.8675	0.96606	0.929403	1.46163	1.2134	1.48741	1.77551
ENSMUSG00000069170	2277.47	2155.78	2143.01	2379.72	1700.66	1870.66	1769.01	1623.22	2238.99	1740.88	0.362764	1.12153e-09	4.35268e-07	Adgrv1	13	81243187	81781273	-	24878	protein_coding	adhesion G protein-coupled receptor V1 [Source:MGI Symbol;Acc:MGI:1274784]	-	2189	2146	2662	2259	1679	1729	1774	1620	2.63142	2.49082	2.47606	2.74956	1.96497	2.16138	2.04393	1.87549
ENSMUSG00000042249	1796.8	1688.66	1763.03	1642.31	2101.77	2071.9	2235.69	2203.36	1722.7	2153.18	-0.321593	1.17278e-09	4.35748e-07	Grk3	5	113058348	113163657	-	8693	protein_coding	G protein-coupled receptor kinase 3 [Source:MGI Symbol;Acc:MGI:87941]	-	1727	1681	2190	1559	2075	1915	2242	2199	5.94131	5.58374	5.82966	5.43048	6.94973	6.85096	7.39256	7.28568
ENSMUSG00000026959	1281.79	1531.95	1432.97	1321.01	1820.18	1722.43	1968.44	1907.78	1391.93	1854.71	-0.413737	1.17891e-09	4.35748e-07	Grin1	2	25181193	25209199	-	9700	protein_coding	glutamate receptor, ionotropic, NMDA1 (zeta 1) [Source:MGI Symbol;Acc:MGI:95819]	-	1232	1525	1780	1254	1797	1592	1974	1904	3.79838	4.53968	4.24636	3.9146	5.39382	5.10416	5.83316	5.6534
ENSMUSG00000032482	4049.29	4461.23	4535.58	3841.89	5392.68	5172.71	5374.83	5581.06	4222	5380.32	-0.349275	1.23425e-09	4.45592e-07	Cspg5	9	110072851	110091644	+	10074	protein_coding	chondroitin sulfate proteoglycan 5 [Source:MGI Symbol;Acc:MGI:1352747]	-	3892	4441	5634	3647	5324	4781	5390	5570	11.554	12.7294	12.9415	10.9622	15.3871	14.7594	15.3361	15.9246
ENSMUSG00000004891	11058.6	12662.4	11488.7	14844	9041.15	9786.06	8654.57	8493.83	12513.4	8993.9	0.476403	1.4923e-09	5.26509e-07	Nes	3	87878385	87887758	+	6416	protein_coding	nestin [Source:MGI Symbol;Acc:MGI:101784]	-	10629	12605	14271	14091	8926	9045	8679	8477	49.5436	56.7291	51.4706	66.5027	40.5053	43.8426	38.7734	38.0533
ENSMUSG00000062296	4442.57	3700.79	4821.36	4143.17	5776.57	5369.62	5943.22	5865.62	4276.97	5738.76	-0.423764	1.65672e-09	5.71533e-07	Trank1	9	111140807	111224843	+	13123	protein_coding	tetratricopeptide repeat and ankyrin repeat containing 1 [Source:MGI Symbol;Acc:MGI:1341834]	-	4270	3684	5989	3933	5703	4963	5960	5854	9.73093	8.10614	10.5606	9.07513	12.6529	11.7615	13.0179	12.848
ENSMUSG00000025876	1839.45	1806.19	1949.8	1995.21	2424.88	2282.87	2466.04	2313.58	1897.66	2371.84	-0.321659	1.69404e-09	5.717e-07	Unc5a	13	55097224	55153831	+	4168	protein_coding	unc-5 netrin receptor A [Source:MGI Symbol;Acc:MGI:894682]	-	1768	1798	2422	1894	2394	2110	2473	2309	12.6857	12.4563	13.4467	13.7599	16.7231	15.7437	17.0069	15.9555
ENSMUSG00000020914	10489.5	9798.44	9386.73	12269.4	7676.77	8312.47	7127.88	7619.09	10486	7684.05	0.448397	1.78784e-09	5.9052e-07	Top2a	11	98883769	98915015	-	9013	protein_coding	topoisomerase (DNA) II alpha [Source:MGI Symbol;Acc:MGI:98790]	-	10082	9754	11660	11647	7579	7683	7148	7604	33.4532	31.2493	29.9363	39.1297	24.4829	26.5103	22.7323	24.2989
ENSMUSG00000038119	4943.01	4374.84	4681.29	5201.87	3699.11	4035.6	3555.96	3555.04	4800.25	3711.43	0.371114	1.95522e-09	6.32351e-07	Cdon	9	35332424	35418948	+	7715	protein_coding	cell adhesion molecule-related/down-regulated by oncogenes [Source:MGI Symbol;Acc:MGI:1926387]	-	4751	4355	5815	4938	3652	3730	3566	3548	18.4166	16.2997	17.4415	19.381	13.7821	15.0358	13.2487	13.2453
ENSMUSG00000025558	2414.8	2243.17	2544.72	2243.82	2868.53	2895.25	3247.83	3140.22	2361.63	3037.96	-0.362739	2.3613e-09	7.48099e-07	Dock9	14	121779458	122035249	-	13398	protein_coding	dedicator of cytokinesis 9 [Source:MGI Symbol;Acc:MGI:106321]	-	2321	2233	3161	2130	2832	2676	3257	3134	5.18078	4.81256	5.45951	4.81395	6.15422	6.21153	6.96798	6.73711
ENSMUSG00000004933	428.651	351.595	478.192	305.497	618.882	584.242	743.9	651.29	390.984	649.579	-0.729508	2.62149e-09	8.1392e-07	Matk	10	81088769	81099199	+	4594	protein_coding	megakaryocyte-associated tyrosine kinase [Source:MGI Symbol;Acc:MGI:99259]	-	412	350	594	290	611	540	746	650	2.68204	2.19991	2.99202	1.91148	3.87231	3.65557	4.65454	4.07509
ENSMUSG00000057897	5523.56	5778.21	5979.01	5792.85	7176.4	6550.01	7819.92	7625.1	5768.41	7292.86	-0.338276	2.75913e-09	8.39856e-07	Camk2b	11	5919644	6016362	-	9125	protein_coding	calcium/calmodulin-dependent protein kinase II, beta [Source:MGI Symbol;Acc:MGI:88257]	-	5309	5752	7427	5499	7085	6054	7842	7610	17.3996	18.2018	18.8343	18.2479	22.6062	20.633	24.6333	24.0196
ENSMUSG00000055609	955.101	1113.05	693.941	596.246	279.56	182.846	353.003	234.464	839.584	262.469	1.67694	3.01296e-09	8.99484e-07	Hba-x	11	32226400	32228116	+	938	protein_coding	hemoglobin X, alpha-like embryonic chain in Hba complex [Source:MGI Symbol;Acc:MGI:96019]	-	918	1108	862	566	276	169	354	234	29.2684	34.1086	21.2654	18.2716	8.56695	5.6032	10.8176	7.18501
ENSMUSG00000041468	227.851	221.002	270.492	222.275	421.366	340.808	365.967	352.699	235.405	370.21	-0.649264	3.24453e-09	9.50341e-07	Gpr12	5	146519208	146522049	-	2512	protein_coding	G-protein coupled receptor 12 [Source:MGI Symbol;Acc:MGI:101909]	-	219	220	336	211	416	315	367	352	2.60726	2.52889	3.0952	2.54346	4.82163	3.89981	4.1877	4.03587
ENSMUSG00000032356	341.256	346.572	453.236	298.123	539.876	538.801	688.057	606.201	359.797	593.234	-0.717511	3.36225e-09	9.66585e-07	Rasgrf1	9	89791961	89909030	+	11063	protein_coding	RAS protein-specific guanine nucleotide-releasing factor 1 [Source:MGI Symbol;Acc:MGI:99694]	-	328	345	563	283	533	498	690	605	0.886667	0.900479	1.17762	0.774597	1.40273	1.39994	1.78774	1.57506
ENSMUSG00000041362	4036.81	3838.41	4363.3	3961.98	4848.75	4847.05	5058.72	5092.09	4050.12	4961.65	-0.292291	3.57606e-09	1.00936e-06	Shtn1	19	58961788	59064532	-	6172	protein_coding	shootin 1 [Source:MGI Symbol;Acc:MGI:1918903]	-	3880	3821	5420	3761	4787	4480	5073	5082	18.8003	17.8763	20.3209	18.4518	22.5817	22.5738	23.5596	23.715
ENSMUSG00000058135	462.985	464.105	441.16	366.596	683.707	600.471	608.283	614.217	433.711	626.67	-0.530259	3.81645e-09	1.05797e-06	Gstm1	3	107919571	107925289	-	1473	protein_coding	glutathione S-transferase, mu 1 [Source:MGI Symbol;Acc:MGI:95860]	-	445	462	548	348	675	555	610	613	9.03477	9.05663	8.60888	7.15383	13.342	11.7177	11.8701	11.9859
ENSMUSG00000036062	3107.72	3119.15	3100.2	3077.09	3809.52	3529.26	4059.54	3780.49	3101.04	3794.7	-0.29146	4.38221e-09	1.1935e-06	Phf24	4	42916660	42944752	+	7118	protein_coding	PHD finger protein 24 [Source:MGI Symbol;Acc:MGI:2140712]	-	2987	3105	3851	2921	3761	3262	4071	3773	12.5498	12.596	12.5194	12.4261	15.3839	14.2521	16.3935	15.2666
ENSMUSG00000078235	64.5057	96.4374	77.2835	84.275	154.974	148.224	165.533	144.286	80.6254	153.254	-0.927613	4.90697e-09	1.29854e-06	Fam43b	4	138121403	138123839	-	2437	protein_coding	family with sequence similarity 43, member B [Source:MGI Symbol;Acc:MGI:3651622]	-	62	96	96	80	153	137	166	144	0.760845	1.13748	0.911558	0.994023	1.82791	1.74831	1.95246	1.70185
ENSMUSG00000030108	538.935	521.365	501.538	455.085	797.152	603.717	802.734	783.552	504.231	746.789	-0.567347	4.9352e-09	1.29854e-06	Slc6a13	6	121277186	121314692	+	2904	protein_coding	solute carrier family 6 (neurotransmitter transporter, GABA), member 13 [Source:MGI Symbol;Acc:MGI:95629]	-	518	519	623	432	787	558	805	782	5.33449	5.16058	4.96433	4.50453	7.89038	5.97572	7.94563	7.75576
ENSMUSG00000004961	2172.39	2054.32	2316.09	2028.92	2758.13	2529.55	2815.05	2737.42	2142.93	2710.04	-0.337994	5.15562e-09	1.33393e-06	Syt5	7	4542764	4550540	-	2380	protein_coding	synaptotagmin V [Source:MGI Symbol;Acc:MGI:1926368]	-	2088	2045	2877	1926	2723	2338	2823	2732	26.2369	24.811	27.9725	24.5042	33.3112	30.5506	33.9987	33.0612
ENSMUSG00000030134	296.518	252.144	296.253	243.344	417.315	361.365	447.736	465.923	272.065	423.085	-0.63569	5.39762e-09	1.37365e-06	Rasgef1a	6	117988399	118068507	+	3355	protein_coding	RasGEF domain family, member 1A [Source:MGI Symbol;Acc:MGI:1917977]	-	285	251	368	231	412	334	449	465	2.54046	2.16027	2.53819	2.08488	3.5754	3.09604	3.83604	3.99186
ENSMUSG00000038331	1863.38	1668.57	2390.15	2038.4	2846.25	2587.98	2958.65	3052.05	1990.13	2861.23	-0.522942	5.88121e-09	1.47258e-06	Satb2	1	56833140	57017809	-	6788	protein_coding	special AT-rich sequence binding protein 2 [Source:MGI Symbol;Acc:MGI:2679336]	CUT	1791	1661	2969	1935	2810	2392	2967	3046	7.89066	7.0657	10.1213	8.6318	12.0527	10.959	12.5287	12.9242
ENSMUSG00000006678	1068.51	1152.23	980.534	1250.43	854.888	821.185	745.894	787.56	1112.92	802.382	0.470665	6.03191e-09	1.48634e-06	Pola1	X	92348373	92675761	-	8813	protein_coding	polymerase (DNA directed), alpha 1 [Source:MGI Symbol;Acc:MGI:99660]	-	1027	1147	1218	1187	844	759	748	786	3.48503	3.75809	3.1981	4.07839	2.78829	2.67837	2.4328	2.5687
ENSMUSG00000034796	93.6373	77.3508	121.561	85.3284	186.374	162.29	189.465	178.353	94.4693	179.12	-0.914265	7.06809e-09	1.70656e-06	Cpne7	8	123844113	123861921	+	5268	protein_coding	copine VII [Source:MGI Symbol;Acc:MGI:2142747]	-	90	77	151	81	184	150	190	178	0.510924	0.422058	0.663285	0.465587	1.01693	0.885519	1.0338	0.97317
ENSMUSG00000029814	1526.29	1557.06	1503.81	1784.52	1140.53	1272.35	1140.78	1258.49	1592.92	1203.04	0.404481	7.14547e-09	1.70656e-06	Igf2bp3	6	49062157	49191891	-	8159	protein_coding	insulin-like growth factor 2 mRNA binding protein 3 [Source:MGI Symbol;Acc:MGI:1890359]	-	1467	1550	1868	1694	1126	1176	1144	1256	5.37716	5.48558	5.29796	6.28693	4.0181	4.48253	4.019	4.43371
ENSMUSG00000051855	6650.33	5972.09	5869.52	6547.11	5214.41	5162.97	5005.87	5052.01	6259.76	5108.81	0.292751	7.37323e-09	1.72883e-06	Mest	6	30723546	30748464	+	3945	protein_coding	mesoderm specific transcript [Source:MGI Symbol;Acc:MGI:96968]	-	6392	5945	7291	6215	5148	4772	5020	5042	48.4562	43.5143	42.767	47.7042	37.9937	37.6189	36.4742	36.8104
ENSMUSG00000041235	6164.46	5793.28	5649.75	7054.87	4685.68	5046.12	4569.1	4532.98	6165.59	4708.47	0.388759	7.46145e-09	1.72883e-06	Chd7	4	8690406	8867659	+	13786	protein_coding	chromodomain helicase DNA binding protein 7 [Source:MGI Symbol;Acc:MGI:2444748]	-	5925	5767	7018	6697	4626	4664	4582	4524	12.8532	12.0792	11.78	14.7097	9.76983	10.5214	9.52677	9.45146
ENSMUSG00000021196	12496.4	11814.6	12792.8	10719.8	15015.2	14012.1	16504.4	16002.7	11955.9	15383.6	-0.363582	1.14232e-08	2.60785e-06	Pfkp	13	6629804	6698813	-	13401	protein_coding	phosphofructokinase, platelet [Source:MGI Symbol;Acc:MGI:1891833]	-	12011	11761	15891	10176	14824	12951	16551	15971	26.8041	25.3416	27.4399	22.9933	32.2068	30.0551	35.401	34.3249
ENSMUSG00000036768	1719.81	1519.89	1488.51	1831.93	1114.19	1342.68	1182.66	1140.26	1640.04	1194.95	0.456267	1.20177e-08	2.67917e-06	Kif15	9	122780111	122847798	+	11020	protein_coding	kinesin family member 15 [Source:MGI Symbol;Acc:MGI:1098258]	-	1653	1513	1849	1739	1100	1241	1186	1138	4.48592	3.96447	3.88261	4.77837	2.90624	3.50221	3.08483	2.97423
ENSMUSG00000053963	508.763	710.221	594.922	585.711	935.92	740.04	1049.04	993.969	599.904	929.742	-0.632421	1.20808e-08	2.67917e-06	Stum	1	180259952	180311069	-	7375	protein_coding	mechanosensory transduction mediator [Source:MGI Symbol;Acc:MGI:2138735]	-	489	707	739	556	924	684	1052	992	1.98293	2.76812	2.31874	2.28284	3.64779	2.88434	4.08867	3.87404
ENSMUSG00000058589	2251.46	2247.19	2295.16	2244.88	2689.25	2609.62	2713.34	2708.36	2259.67	2680.14	-0.246035	1.3709e-08	2.99745e-06	Anks1b	10	89709371	90809162	+	14501	protein_coding	ankyrin repeat and sterile alpha motif domain containing 1B [Source:MGI Symbol;Acc:MGI:1924781]	-	2164	2237	2851	2131	2655	2412	2721	2703	4.46292	4.45447	4.54955	4.44987	5.33073	5.17287	5.37848	5.36862
ENSMUSG00000047003	5909.56	6468.34	5990.28	7085.42	5063.49	5191.1	4932.08	5079.06	6363.4	5066.43	0.328612	1.44181e-08	3.10869e-06	Zfp41	15	75488528	75501676	+	8595	protein_coding	zinc finger protein 41 [Source:MGI Symbol;Acc:MGI:99186]	zf-C2H2	5680	6439	7441	6726	4999	4798	4946	5069	19.7634	21.6322	20.0334	23.6959	16.9339	17.3607	16.4944	16.986
ENSMUSG00000055639	2098.52	2389.84	1855.61	2417.64	1616.59	1693.22	1526.69	1593.16	2190.4	1607.41	0.445656	1.50598e-08	3.20259e-06	Dach1	14	98024289	98407201	-	7317	protein_coding	dachshund family transcription factor 1 [Source:MGI Symbol;Acc:MGI:1277991]	DACH	2017	2379	2305	2295	1596	1565	1531	1590	8.2439	9.38834	7.28965	9.49755	6.35067	6.65172	5.99751	6.25862
ENSMUSG00000029053	2709.24	2777.6	2866.74	2776.86	3261.54	3281.49	3256.81	3320.58	2782.61	3280.1	-0.236755	1.65727e-08	3.47669e-06	Prkcz	4	155344586	155445818	-	6318	protein_coding	protein kinase C, zeta [Source:MGI Symbol;Acc:MGI:97602]	-	2604	2765	3561	2636	3220	3033	3266	3314	12.326	12.637	13.0425	12.6336	14.8387	14.9295	14.8172	15.1073
ENSMUSG00000024008	785.513	785.563	750.294	790.078	935.92	984.557	1023.11	1057.09	777.862	1000.17	-0.3638	1.87294e-08	3.86966e-06	Cpne5	17	29374530	29457141	-	13571	protein_coding	copine V [Source:MGI Symbol;Acc:MGI:2385908]	-	755	782	932	750	924	910	1026	1055	1.66378	1.66388	1.58918	1.67345	1.98235	2.08537	2.16703	2.239
ENSMUSG00000058056	1328.61	1301.9	1242.17	1409.5	992.642	1089.5	1057.02	963.909	1320.55	1025.77	0.363709	1.89445e-08	3.86966e-06	Palld	8	61964467	62355724	-	10292	protein_coding	palladin, cytoskeletal associated protein [Source:MGI Symbol;Acc:MGI:1919583]	-	1277	1296	1543	1338	980	1007	1060	962	3.71066	3.63607	3.46925	3.93657	2.77234	3.04286	2.95213	2.69209
ENSMUSG00000019890	229.932	209.952	233.461	267.573	356.541	325.661	357.989	367.728	235.229	351.98	-0.583053	1.94504e-08	3.88595e-06	Nts	10	102317617	102326347	-	1248	protein_coding	neurotensin [Source:MGI Symbol;Acc:MGI:1328351]	-	221	209	290	254	352	301	359	367	5.29587	4.8357	5.37715	6.16284	8.21198	7.50075	8.24534	8.46966
ENSMUSG00000026458	1405.6	1693.68	1542.45	1446.37	1867.79	1908.53	2094.09	2047.06	1522.03	1979.36	-0.378784	1.95249e-08	3.88595e-06	Ppfia4	1	134224521	134260666	-	6572	protein_coding	protein tyrosine phosphatase, receptor type, f polypeptide (PTPRF), interacting protein (liprin), alpha 4 [Source:MGI Symbol;Acc:MGI:1915757]	-	1351	1686	1916	1373	1844	1764	2100	2043	6.14777	7.40777	6.74632	6.32609	8.16927	8.34745	9.15905	8.95334
ENSMUSG00000045591	130.052	144.656	98.2145	147.481	46.5934	74.6532	65.8142	54.1072	130.101	60.292	1.107	2.12544e-08	4.17662e-06	Olig3	10	19232281	19234352	+	2072	protein_coding	oligodendrocyte transcription factor 3 [Source:MGI Symbol;Acc:MGI:2149955]	bHLH	125	144	122	140	46	69	66	54	1.80418	2.00678	1.36251	2.04598	0.64638	1.03565	0.913026	0.750617
ENSMUSG00000062372	420.328	388.763	387.223	419.268	520.631	524.736	654.153	627.243	403.895	581.691	-0.528166	2.33403e-08	4.52918e-06	Otof	5	30524406	30619276	-	7904	protein_coding	otoferlin [Source:MGI Symbol;Acc:MGI:1891247]	-	404	387	481	398	514	485	656	626	1.5286	1.41381	1.40821	1.52475	1.89337	1.9083	2.37895	2.28109
ENSMUSG00000030098	1284.91	1236.61	1500.59	1102.95	1712.81	1658.6	1906.62	1793.55	1281.26	1767.9	-0.462911	2.47427e-08	4.72464e-06	Grip2	6	91738490	91804231	-	9359	protein_coding	glutamate receptor interacting protein 2 [Source:MGI Symbol;Acc:MGI:2681173]	-	1235	1231	1864	1047	1691	1533	1912	1790	3.94637	3.79801	4.60877	3.3875	5.26058	5.09407	5.85581	5.50856
ENSMUSG00000016918	2806	3204.53	2411.89	2941.2	2024.79	2322.9	1934.54	2015.99	2840.91	2074.56	0.453168	2.49562e-08	4.72464e-06	Sulf1	1	12762501	12931416	+	11294	protein_coding	sulfatase 1 [Source:MGI Symbol;Acc:MGI:2138563]	-	2697	3190	2996	2792	1999	2147	1940	2012	7.14156	8.15587	6.13851	7.48565	5.15329	5.91203	4.9236	5.13091
ENSMUSG00000053279	82.1928	84.3827	91.7742	54.7788	135.729	139.569	195.448	166.329	78.2821	159.269	-1.01936	2.53919e-08	4.74921e-06	Aldh1a1	19	20470079	20620829	+	4937	protein_coding	aldehyde dehydrogenase family 1, subfamily A1 [Source:MGI Symbol;Acc:MGI:1353450]	-	79	84	114	52	134	129	196	166	0.478546	0.491297	0.534331	0.318935	0.790244	0.812604	1.13795	0.96841
ENSMUSG00000041329	2200.48	2249.2	2254.91	2053.15	2645.69	2539.29	2745.25	2789.53	2189.43	2679.94	-0.291323	2.87785e-08	5.31854e-06	Atp1b2	11	69490562	69496768	-	4085	protein_coding	ATPase, Na+/K+ transporting, beta 2 polypeptide [Source:MGI Symbol;Acc:MGI:88109]	-	2115	2239	2801	1949	2612	2347	2753	2784	15.4838	15.8267	15.8668	14.4471	18.6166	17.8679	19.3171	19.6287
ENSMUSG00000039809	1559.58	1830.3	1792.01	1777.15	2093.66	2185.5	2459.06	2247.45	1739.76	2246.42	-0.368446	3.10521e-08	5.67121e-06	Gabbr2	4	46662305	46991873	-	6686	protein_coding	gamma-aminobutyric acid (GABA) B receptor, 2 [Source:MGI Symbol;Acc:MGI:2386030]	-	1499	1822	2226	1687	2067	2020	2466	2243	6.70494	7.86882	7.7042	7.64031	9.00107	9.39588	10.572	9.66223
ENSMUSG00000021708	430.732	533.419	505.563	502.49	698.901	613.455	753.872	703.393	493.051	692.405	-0.489727	3.15681e-08	5.69842e-06	Rasgrf2	13	92028519	92268164	-	8327	protein_coding	RAS protein-specific guanine nucleotide-releasing factor 2 [Source:MGI Symbol;Acc:MGI:109137]	-	414	531	628	477	690	567	756	702	1.48687	1.84134	1.74518	1.73457	2.41257	2.11762	2.60233	2.42808
ENSMUSG00000105703	136.294	134.611	126.391	170.657	208.657	284.548	324.085	218.433	141.988	258.931	-0.869639	3.27607e-08	5.8039e-06	Gm43305	14	54529900	54534913	-	5014	lncRNA	predicted gene 43305 [Source:MGI Symbol;Acc:MGI:5663442]	-	131	134	157	162	206	263	325	218	0.781352	0.771699	0.724576	0.978347	1.1962	1.63126	1.85792	1.25224
ENSMUSG00000051359	2027.77	2417.97	2166.35	2194.31	2742.93	2608.53	2877.87	2981.91	2201.6	2802.81	-0.348535	3.29002e-08	5.8039e-06	Ncald	15	37366419	37792814	-	8581	protein_coding	neurocalcin delta [Source:MGI Symbol;Acc:MGI:1196326]	-	1949	2407	2691	2083	2708	2411	2886	2976	6.79256	8.09964	7.25679	7.35044	9.1882	8.738	9.64023	9.98871
ENSMUSG00000015501	3733.01	3731.93	4497.74	4472.9	5278.22	5116.45	5557.31	5270.44	4108.89	5305.61	-0.368455	4.12483e-08	7.19482e-06	Hivep2	10	13841819	14027118	+	13720	protein_coding	human immunodeficiency virus type I enhancer binding protein 2 [Source:MGI Symbol;Acc:MGI:1338076]	zf-C2H2	3588	3715	5587	4246	5211	4729	5573	5260	7.82093	7.81866	9.42309	9.37104	11.0583	10.7193	11.643	11.042
ENSMUSG00000070526	680.431	716.249	612.633	913.33	515.566	507.425	447.736	444.881	730.661	478.902	0.608	4.34582e-08	7.49605e-06	Peg12	7	62111619	62114258	-	2640	protein_coding	paternally expressed 12 [Source:MGI Symbol;Acc:MGI:1351637]	-	654	713	761	867	509	469	449	444	7.40856	7.79854	6.67036	9.94437	5.6135	5.52486	4.87496	4.84388
ENSMUSG00000018362	4534.13	4485.34	4143.52	4727.83	3752.79	3826.79	3480.17	3572.08	4472.71	3657.96	0.289716	5.03e-08	8.58085e-06	Kpna2	11	106879455	106890367	-	2873	protein_coding	karyopherin (importin) alpha 2 [Source:MGI Symbol;Acc:MGI:103561]	-	4358	4465	5147	4488	3705	3537	3490	3565	45.364	44.8759	41.456	47.302	37.5468	38.2871	34.8192	35.7387
ENSMUSG00000051251	843.776	874.969	805.842	940.72	671.553	664.305	506.57	620.229	866.327	615.664	0.492396	5.28767e-08	8.87796e-06	Nhlh1	1	171879859	171885140	-	2464	protein_coding	nescient helix loop helix 1 [Source:MGI Symbol;Acc:MGI:98481]	bHLH	811	871	1001	893	663	614	508	619	9.84328	10.2072	9.40074	10.9742	7.83416	7.74962	5.90951	7.23543
ENSMUSG00000027568	293.397	312.417	385.612	417.161	522.656	513.917	558.423	516.022	352.147	527.755	-0.582355	5.31854e-08	8.87796e-06	Ntsr1	2	180141769	180186773	+	3917	protein_coding	neurotensin receptor 1 [Source:MGI Symbol;Acc:MGI:97386]	-	282	311	479	396	516	475	560	515	2.15306	2.29263	2.82977	3.06128	3.83545	3.77131	4.09792	3.78676
ENSMUSG00000020176	9652.97	9295.16	8641.26	10362.7	7862.13	8012.78	7225.6	7229.32	9488.01	7582.46	0.323255	5.744e-08	9.41107e-06	Grb10	11	11880508	11988683	-	9089	protein_coding	growth factor receptor bound protein 10 [Source:MGI Symbol;Acc:MGI:103232]	-	9278	9253	10734	9837	7762	7406	7246	7215	30.528	29.3964	27.3284	32.7724	24.8644	25.3408	22.8513	22.8631
ENSMUSG00000063796	280.912	230.043	223.8	221.222	353.502	348.382	410.84	336.667	238.994	362.348	-0.602674	5.76463e-08	9.41107e-06	Slc22a8	19	8568618	8589199	+	3910	protein_coding	solute carrier family 22 (organic anion transporter), member 8 [Source:MGI Symbol;Acc:MGI:1336187]	-	270	229	278	210	349	322	412	336	2.06513	1.69117	1.64527	1.62631	2.59877	2.56113	3.02029	2.47501
ENSMUSG00000104913	266.346	267.212	272.907	249.665	166.116	170.945	169.521	190.377	264.033	174.24	0.600529	5.81978e-08	9.41107e-06	Gm6560	5	22929576	22931166	-	1591	processed_pseudogene	predicted gene 6560 [Source:MGI Symbol;Acc:MGI:3646204]	-	256	266	339	237	164	158	170	190	4.81204	4.82769	4.93058	4.51066	3.00119	3.08844	3.06272	3.43952
ENSMUSG00000002870	2929.81	2717.32	2859.49	3029.69	2342.84	2512.24	2118.02	2216.39	2884.08	2297.37	0.328307	6.02692e-08	9.64556e-06	Mcm2	6	88860456	88875762	-	6956	protein_coding	minichromosome maintenance complex component 2 [Source:MGI Symbol;Acc:MGI:105380]	-	2816	2705	3552	2876	2313	2322	2124	2212	12.1069	11.2288	11.8163	12.5196	9.68135	10.3814	8.75233	9.15883
ENSMUSG00000046160	770.947	1007.57	882.32	752.154	1242.83	1074.36	1284.37	1201.38	853.248	1200.73	-0.492364	6.2058e-08	9.83049e-06	Olig1	16	91066660	91068821	+	2162	protein_coding	oligodendrocyte transcription factor 1 [Source:MGI Symbol;Acc:MGI:1355334]	bHLH	741	1003	1096	714	1227	993	1288	1199	10.25	13.3959	11.7307	10.0001	16.5238	14.2839	17.0761	15.9727
ENSMUSG00000054871	1477.39	1580.17	1644.69	1436.89	2002.5	1874.99	1963.46	1836.64	1534.78	1919.4	-0.321402	6.38311e-08	1.00092e-05	Tmem158	9	123088118	123089829	-	1712	protein_coding	transmembrane protein 158 [Source:MGI Symbol;Acc:MGI:1919559]	-	1420	1573	2043	1364	1977	1733	1969	1833	24.8053	26.5309	27.6143	24.1253	33.6219	31.4809	32.9663	30.8371
ENSMUSG00000074923	2461.62	2719.33	2767.72	2485.06	3045.79	3158.15	3471.2	3372.68	2608.43	3261.96	-0.322002	6.52298e-08	1.01263e-05	Pak6	2	118493784	118528501	+	5211	protein_coding	p21 (RAC1) activated kinase 6 [Source:MGI Symbol;Acc:MGI:2679420]	-	2366	2707	3438	2359	3007	2919	3481	3366	13.5786	15.0001	15.267	13.7078	16.8009	17.4207	19.1475	18.604
ENSMUSG00000001761	3115	2954.4	3141.25	3129.76	2574.79	2727.55	2484.98	2481.92	3085.1	2567.31	0.265504	6.80294e-08	1.04563e-05	Smo	6	29735502	29761364	+	5621	protein_coding	smoothened, frizzled class receptor [Source:MGI Symbol;Acc:MGI:108075]	-	2994	2941	3902	2971	2542	2521	2492	2477	15.9293	15.1081	16.0636	16.0048	13.1668	13.948	12.7076	12.6919
ENSMUSG00000015843	313.165	253.148	347.776	333.94	475.05	424.117	461.696	478.949	312.007	459.953	-0.558193	7.70996e-08	1.17343e-05	Rxrg	1	167425953	167467192	+	2297	protein_coding	retinoid X receptor gamma [Source:MGI Symbol;Acc:MGI:98216]	RXR-like	301	252	432	317	469	392	463	478	3.91891	3.16787	4.35203	4.17888	5.94472	5.30735	5.77762	5.99351
ENSMUSG00000028402	3422.97	3050.84	3356.2	3564.83	2637.59	2831.41	2704.36	2741.43	3348.71	2728.7	0.295381	8.08557e-08	1.21864e-05	Mpdz	4	81196737	81361052	-	12437	protein_coding	multiple PDZ domain crumbs cell polarity complex component [Source:MGI Symbol;Acc:MGI:1343489]	-	3290	3037	4169	3384	2604	2617	2712	2736	7.91116	7.0511	7.75684	8.23904	6.096	6.54396	6.25033	6.336
ENSMUSG00000017466	4613.2	4877.12	4909.11	4878.47	5569.94	5504.86	5603.18	5647.19	4819.48	5581.29	-0.211538	8.18955e-08	1.22245e-05	Timp2	11	118191895	118246566	-	3896	protein_coding	tissue inhibitor of metalloproteinase 2 [Source:MGI Symbol;Acc:MGI:98753]	-	4434	4855	6098	4631	5499	5088	5619	5636	34.0358	35.983	36.2191	35.993	41.0946	40.6145	41.3399	41.6645
ENSMUSG00000078591	1213.12	1498.8	1362.93	1402.13	1771.56	1626.14	1867.73	1889.74	1369.24	1788.79	-0.385817	8.29535e-08	1.22645e-05	Hs3st4	7	123582092	123998212	+	3189	protein_coding	heparan sulfate (glucosamine) 3-O-sulfotransferase 4 [Source:MGI Symbol;Acc:MGI:1333792]	-	1166	1492	1693	1331	1749	1503	1873	1886	10.9346	13.5096	12.2849	12.6382	15.9682	14.6574	16.835	17.0334
ENSMUSG00000005410	2412.72	2418.97	2350.71	2691.53	1934.64	2141.14	1876.7	1920.8	2468.48	1968.32	0.326462	8.61322e-08	1.26143e-05	Mcm5	8	75836197	75855067	+	3993	protein_coding	minichromosome maintenance complex component 5 [Source:MGI Symbol;Acc:MGI:103197]	-	2319	2408	2920	2555	1910	1979	1882	1917	17.3685	17.4134	16.922	19.3755	13.9269	15.4134	13.5098	13.8273
ENSMUSG00000034891	714.765	847.846	850.924	589.925	1149.64	975.901	1169.7	1109.2	750.865	1101.11	-0.550815	8.77128e-08	1.27257e-05	Sncb	13	54906673	54914408	-	2145	protein_coding	synuclein, beta [Source:MGI Symbol;Acc:MGI:1889011]	-	687	844	1057	560	1135	902	1173	1107	9.57832	11.3617	11.4029	7.90538	15.4059	13.0777	15.6747	14.864
ENSMUSG00000027895	500.44	507.301	535.349	456.138	680.669	639.421	745.894	644.276	499.807	677.565	-0.437365	9.27896e-08	1.33376e-05	Kcnc4	3	107345619	107366868	-	3838	protein_coding	potassium voltage gated channel, Shaw-related subfamily, member 4 [Source:MGI Symbol;Acc:MGI:96670]	-	481	505	665	433	672	591	748	643	3.748	3.79939	4.00946	3.41621	5.09782	4.78889	5.58632	4.82526
ENSMUSG00000032564	520.207	488.214	569.966	481.421	679.656	652.404	709.995	729.445	514.952	692.875	-0.425836	9.57014e-08	1.363e-05	Cpne4	9	104424485	104911743	+	5499	protein_coding	copine IV [Source:MGI Symbol;Acc:MGI:1921270]	-	500	486	708	457	671	603	712	728	2.71923	2.552	2.97933	2.51649	3.5527	3.41025	3.71129	3.81296
ENSMUSG00000030978	4789.03	4945.43	4495.32	5514.75	3896.63	4125.4	3771.35	3947.82	4936.13	3935.3	0.326545	9.95262e-08	1.40459e-05	Rrm1	7	102090902	102118978	+	11012	protein_coding	ribonucleotide reductase M1 [Source:MGI Symbol;Acc:MGI:98180]	-	4603	4923	5584	5235	3847	3813	3782	3940	12.5007	12.909	11.7341	14.395	10.1713	10.7684	9.84428	10.3049
ENSMUSG00000025001	1437.85	1337.06	1226.88	1450.58	1057.47	1094.91	991.202	1087.15	1363.09	1057.68	0.364671	1.06102e-07	1.48105e-05	Hells	19	38919359	38959495	+	7205	protein_coding	helicase, lymphoid specific [Source:MGI Symbol;Acc:MGI:106209]	-	1382	1331	1524	1377	1044	1012	994	1085	5.73633	5.33423	4.89463	5.78711	4.21877	4.36817	3.95441	4.33721
ENSMUSG00000052056	878.11	989.488	957.188	1000.77	735.365	775.744	711.99	757.501	956.388	745.15	0.360489	1.06853e-07	1.48105e-05	Zfp217	2	169950563	169990023	-	6139	protein_coding	zinc finger protein 217 [Source:MGI Symbol;Acc:MGI:2685408]	zf-C2H2	844	985	1189	950	726	717	714	756	4.11154	4.63304	4.48181	4.68585	3.44317	3.63224	3.33372	3.54682
ENSMUSG00000041431	2484.51	2214.04	2222.71	2461.88	1779.67	2030.78	1622.42	1809.58	2345.79	1810.61	0.373509	1.18171e-07	1.62344e-05	Ccnb1	13	100915158	100923078	-	4217	protein_coding	cyclin B1 [Source:MGI Symbol;Acc:MGI:88302]	-	2388	2204	2761	2337	1757	1877	1627	1806	16.9352	15.0916	15.1507	16.781	12.1308	13.8425	11.0589	12.3347
ENSMUSG00000022678	1808.24	1777.06	1671.26	1743.44	1437.31	1519.03	1366.14	1362.7	1750	1421.29	0.29991	1.26093e-07	1.71708e-05	Nde1	16	13981139	14010792	+	3205	protein_coding	nudE neurodevelopment protein 1 [Source:MGI Symbol;Acc:MGI:1914453]	-	1738	1769	2076	1655	1419	1404	1370	1360	16.2174	15.9378	14.9888	15.6362	12.8906	13.6236	12.2524	12.2215
ENSMUSG00000037362	134.214	182.829	112.705	113.771	279.56	183.928	290.181	268.532	135.88	255.55	-0.91477	1.31364e-07	1.7733e-05	Ccn3	15	54609098	54617435	+	2869	protein_coding	cellular communication network factor 3 [Source:MGI Symbol;Acc:MGI:109185]	-	129	182	140	108	276	170	291	268	1.34468	1.83176	1.12919	1.13987	2.8009	1.84277	2.90731	2.69041
ENSMUSG00000032216	52737.6	53167.1	51978	57338.6	45611.9	47830	44454.5	45960	53805.3	45964.1	0.227221	1.36628e-07	1.82596e-05	Nedd4	9	72569628	72657134	+	12601	protein_coding	neural precursor cell expressed, developmentally down-regulated 4 [Source:MGI Symbol;Acc:MGI:97297]	-	50689	52926	64566	54430	45031	44208	44580	45869	120.301	121.281	118.568	130.796	104.046	109.106	101.406	104.84
ENSMUSG00000017144	6551.49	6997.74	6121.5	7223.42	5705.67	5595.74	5151.46	5305.51	6723.54	5439.59	0.305438	1.37618e-07	1.82596e-05	Rnd3	2	51020450	51039123	-	4432	protein_coding	Rho family GTPase 3 [Source:MGI Symbol;Acc:MGI:1921444]	-	6297	6966	7604	6857	5633	5172	5166	5295	42.4907	45.3849	39.7019	46.8486	37.0049	36.292	33.4105	34.4097
ENSMUSG00000034349	3873.46	3608.37	3658.89	4408.64	3018.44	3298.81	2773.17	2947.84	3887.34	3009.56	0.369072	1.59189e-07	2.09429e-05	Smc4	3	68912071	68941956	+	5210	protein_coding	structural maintenance of chromosomes 4 [Source:MGI Symbol;Acc:MGI:1917349]	-	3723	3592	4545	4185	2980	3049	2781	2942	21.3705	19.9079	20.1867	24.3231	16.6532	18.2	15.3	16.2637
ENSMUSG00000022887	3480.19	3419.51	3532.5	3739.7	2978.94	3125.7	2827.02	2884.71	3542.98	2954.09	0.262378	1.66468e-07	2.16053e-05	Masp1	16	23268167	23339565	-	9833	protein_coding	mannan-binding lectin serine peptidase 1 [Source:MGI Symbol;Acc:MGI:88492]	-	3345	3404	4388	3550	2941	2889	2835	2879	10.1735	9.99611	10.3264	10.9321	8.70821	9.13722	8.26411	8.43277
ENSMUSG00000037428	418.247	468.123	504.758	419.268	664.462	542.047	681.077	677.342	452.599	641.232	-0.500794	1.67008e-07	2.16053e-05	Vgf	5	137055246	137062205	+	2973	protein_coding	VGF nerve growth factor inducible [Source:MGI Symbol;Acc:MGI:1343180]	-	402	466	627	398	656	501	683	676	4.04381	4.52604	4.88024	4.05369	6.42434	5.24077	6.58498	6.54887
ENSMUSG00000041859	2177.59	2004.09	2158.3	2201.68	1656.09	1902.03	1610.45	1579.13	2135.42	1686.93	0.340642	1.71891e-07	2.20238e-05	Mcm3	1	20873192	20890536	-	3752	protein_coding	minichromosome maintenance complex component 3 [Source:MGI Symbol;Acc:MGI:101845]	-	2093	1995	2681	2090	1635	1758	1615	1576	16.6827	15.3535	16.5349	16.8673	12.6875	14.5716	12.3378	12.0978
ENSMUSG00000025128	3108.76	2969.47	3726.51	3437.37	4315.97	3919.83	4448.44	4372.66	3310.53	4264.23	-0.364749	1.73081e-07	2.20238e-05	Bhlhe22	3	18108338	18111681	+	3344	protein_coding	basic helix-loop-helix family, member e22 [Source:MGI Symbol;Acc:MGI:1930001]	bHLH	2988	2956	4629	3263	4261	3623	4461	4364	26.7223	25.525	32.0324	29.547	37.0992	33.6942	38.238	37.5866
ENSMUSG00000029675	716.846	725.29	776.86	758.475	893.378	921.805	1047.04	985.953	744.368	962.045	-0.369524	1.74652e-07	2.20431e-05	Eln	5	134731447	134776177	-	8098	protein_coding	elastin [Source:MGI Symbol;Acc:MGI:95317]	-	689	722	965	720	882	852	1050	984	2.54449	2.57446	2.75752	2.69226	3.1711	3.27201	3.71655	3.49971
ENSMUSG00000028417	558.703	576.615	450.82	557.268	371.734	401.396	284.198	367.728	535.852	356.264	0.587731	1.77473e-07	2.22185e-05	Tal2	4	53779705	53788712	+	2971	protein_coding	T cell acute lymphocytic leukemia 2 [Source:MGI Symbol;Acc:MGI:99540]	bHLH	537	574	560	529	367	371	285	367	5.40544	5.57875	4.36168	5.39157	3.59653	3.8835	2.74961	3.55777
ENSMUSG00000038020	1142.38	1157.25	1110.95	955.468	1350.2	1358.9	1443.92	1434.84	1091.51	1396.97	-0.355551	1.88591e-07	2.34215e-05	Rapgefl1	11	98727611	98744523	+	5677	protein_coding	Rap guanine nucleotide exchange factor (GEF)-like 1 [Source:MGI Symbol;Acc:MGI:3611446]	-	1098	1152	1380	907	1333	1256	1448	1432	5.7842	5.85951	5.62508	4.83783	6.83646	6.88055	7.31103	7.26505
ENSMUSG00000027875	423.449	400.818	371.927	305.497	495.308	531.228	579.364	557.104	375.423	540.751	-0.526405	2.1425e-07	2.63969e-05	Hmgcs2	3	98187751	98218054	+	3290	protein_coding	3-hydroxy-3-methylglutaryl-Coenzyme A synthase 2 [Source:MGI Symbol;Acc:MGI:101939]	-	407	399	462	290	489	491	581	556	3.69963	3.50191	3.24949	2.6691	4.32746	4.64128	5.06185	4.86736
ENSMUSG00000062257	1557.5	1760.99	1676.89	1809.81	2136.21	1945.31	2300.51	2349.65	1701.3	2182.92	-0.360089	2.2237e-07	2.71816e-05	Opcml	9	27702071	28836706	+	14519	protein_coding	opioid binding protein/cell adhesion molecule-like [Source:MGI Symbol;Acc:MGI:97397]	-	1497	1753	2083	1718	2109	1798	2307	2345	3.08351	3.48636	3.31987	3.58301	4.22921	3.85128	4.55449	4.65179
ENSMUSG00000045994	9166.06	9042.01	9933.35	8872.05	11022.4	10453.6	11777.7	11137.1	9253.37	11097.7	-0.262007	2.25769e-07	2.73024e-05	B3gat1	9	26645024	26674397	+	4960	protein_coding	beta-1,3-glucuronyltransferase 1 (glucuronosyltransferase P) [Source:MGI Symbol;Acc:MGI:1924148]	-	8810	9001	12339	8422	10882	9662	11811	11115	53.1195	52.4006	57.5661	51.4157	63.8773	60.5812	68.2549	64.542
ENSMUSG00000032294	27267.2	29931.8	29277.6	30783.6	24379.5	26163.2	23824.7	24315.2	29315	24670.7	0.248875	2.26875e-07	2.73024e-05	Pkm	9	59563651	59586658	+	5001	protein_coding	pyruvate kinase, muscle [Source:MGI Symbol;Acc:MGI:97591]	-	26208	29796	36368	29222	24069	24182	23892	24267	156.724	172.04	168.28	176.936	140.127	150.379	136.938	139.757
ENSMUSG00000072769	59.3037	72.3281	78.8936	51.6184	138.767	97.3737	142.597	142.282	65.5359	130.255	-0.98471	2.31883e-07	2.74965e-05	Gm10419	5	108515635	108526108	+	7040	lncRNA	predicted gene 10419 [Source:MGI Symbol;Acc:MGI:3642823]	-	57	72	98	49	137	90	143	142	0.242137	0.295316	0.322123	0.210759	0.566588	0.397578	0.582227	0.580938
ENSMUSG00000021556	1981.99	1912.68	1986.03	2135.32	1660.14	1710.53	1593.5	1650.27	2004	1653.61	0.277185	2.32031e-07	2.74965e-05	Golm1	13	59782440	59823625	-	4424	protein_coding	golgi membrane protein 1 [Source:MGI Symbol;Acc:MGI:1917329]	-	1905	1904	2467	2027	1639	1581	1598	1647	12.8777	12.4274	12.904	13.874	10.7866	11.114	10.3536	10.7224
ENSMUSG00000039220	3400.08	3342.16	3619.44	3621.72	2812.82	3008.85	2998.53	2944.83	3495.85	2941.26	0.249577	2.35542e-07	2.77012e-05	Ppp1r10	17	36227326	36243175	+	5623	protein_coding	protein phosphatase 1, regulatory subunit 10 [Source:MGI Symbol;Acc:MGI:1289273]	-	3268	3327	4496	3438	2777	2781	3007	2939	17.381	17.0849	18.5024	18.514	14.379	15.381	15.3283	15.0538
ENSMUSG00000054074	1933.09	1748.93	1939.33	2142.69	1629.76	1500.64	1486.8	1516	1941.01	1533.3	0.339892	2.42009e-07	2.81457e-05	Skida1	2	18045487	18053862	-	4927	protein_coding	SKI/DACH domain containing 1 [Source:MGI Symbol;Acc:MGI:1919918]	-	1858	1741	2409	2034	1609	1387	1491	1513	11.2778	10.2034	11.3142	12.5006	9.50809	8.7548	8.67409	8.84445
ENSMUSG00000009394	2036.09	2077.42	2118.86	1882.49	2518.07	2412.7	2478	2379.71	2028.72	2447.12	-0.269737	2.42948e-07	2.81457e-05	Syn2	6	115111863	115258967	+	7031	protein_coding	synapsin II [Source:MGI Symbol;Acc:MGI:103020]	-	1957	2068	2632	1787	2486	2230	2485	2375	8.32403	8.493	8.66239	7.69608	10.2945	9.86371	10.1307	9.72884
ENSMUSG00000022415	2435.61	2706.27	2747.59	2671.52	3210.89	3017.5	3356.52	3239.42	2640.25	3206.08	-0.279836	2.5007e-07	2.87562e-05	Syngr1	15	79975535	80003702	+	4808	protein_coding	synaptogyrin 1 [Source:MGI Symbol;Acc:MGI:1328323]	-	2341	2694	3413	2536	3170	2789	3366	3233	14.5612	16.1793	16.4263	15.9715	19.1962	18.04	20.0668	19.3667
ENSMUSG00000045328	2181.75	1898.61	1876.54	2537.73	1502.13	1670.5	1490.79	1574.12	2123.66	1559.39	0.444934	2.54449e-07	2.90349e-05	Cenpe	3	134918298	134979372	+	8620	protein_coding	centromere protein E [Source:MGI Symbol;Acc:MGI:1098230]	-	2097	1890	2331	2409	1483	1544	1495	1571	7.2753	6.33114	6.25754	8.46236	5.00903	5.57048	4.97122	5.24908
ENSMUSG00000036961	286.114	224.016	258.417	324.459	143.832	200.157	166.53	145.288	273.251	163.952	0.737071	2.56234e-07	2.90349e-05	Wnt8b	19	44481911	44502712	+	3479	protein_coding	wingless-type MMTV integration site family, member 8B [Source:MGI Symbol;Acc:MGI:109485]	-	275	223	321	308	142	185	167	145	2.36395	1.85088	2.13511	2.68076	1.18838	1.65375	1.37591	1.20041
ENSMUSG00000053062	1842.57	1744.91	1711.51	1923.58	1345.13	1520.11	1464.86	1486.95	1805.64	1454.26	0.311569	2.59571e-07	2.91998e-05	Jam2	16	84571011	84622816	+	6045	protein_coding	junction adhesion molecule 2 [Source:MGI Symbol;Acc:MGI:1933820]	-	1771	1737	2126	1826	1328	1405	1469	1484	8.76157	8.29719	8.13834	9.14674	6.39619	7.22824	6.96553	7.07053
ENSMUSG00000032128	1280.75	1116.06	1023.2	984.964	784.997	887.183	774.812	804.594	1101.24	812.897	0.437702	2.68365e-07	2.99719e-05	Robo3	9	37326965	37344542	-	6848	protein_coding	roundabout guidance receptor 3 [Source:MGI Symbol;Acc:MGI:1343102]	-	1231	1111	1271	935	775	820	777	803	5.37594	4.68466	4.29488	4.13438	3.29502	3.72394	3.25227	3.37727
ENSMUSG00000041324	118.607	112.51	128.001	122.199	214.735	165.535	190.462	211.419	120.329	195.538	-0.699622	2.8277e-07	3.13551e-05	Inhba	13	16186436	16206206	+	6390	protein_coding	inhibin beta-A [Source:MGI Symbol;Acc:MGI:96570]	-	114	112	159	116	212	153	191	211	0.533536	0.50611	0.575791	0.549692	0.96595	0.744634	0.856764	0.951034
ENSMUSG00000062070	6795.99	7237.83	6794.51	7447.8	6086.52	6191.89	5796.63	5924.74	7069.03	5999.94	0.23642	2.86087e-07	3.1498e-05	Pgk1	X	105230706	105247305	+	2244	protein_coding	phosphoglycerate kinase 1 [Source:MGI Symbol;Acc:MGI:97555]	-	6532	7205	8440	7070	6009	5723	5813	5913	87.0529	92.7126	87.0339	95.4022	77.9649	79.3147	74.2517	75.8926
ENSMUSG00000079402	5.20207	4.01823	8.05037	4.21375	50.645	14.0651	66.8114	18.0357	5.3711	37.3893	-2.78	2.91755e-07	1	Gm3020	14	18796558	18817743	-	1933	protein_coding	predicted gene 3020 [Source:MGI Symbol;Acc:MGI:3781198]	-	5	4	10	4	50	13	67	18	0.0773567	0.0597524	0.119712	0.06266	0.753109	0.209153	0.993509	0.268198
ENSMUSG00000049583	1948.7	2467.19	2246.05	2295.44	2948.55	2583.65	3141.13	3050.04	2239.34	2930.84	-0.388342	2.97907e-07	3.25683e-05	Grm5	7	87233376	87784115	+	10247	protein_coding	glutamate receptor, metabotropic 5 [Source:MGI Symbol;Acc:MGI:1351342]	-	1873	2456	2790	2179	2911	2388	3150	3044	5.46639	6.92085	6.30052	6.43906	8.27114	7.24753	8.81135	8.55583
ENSMUSG00000030406	718.927	549.492	910.496	614.154	987.577	1034.33	1106.87	1125.23	698.267	1063.5	-0.604539	3.00293e-07	3.25997e-05	Gipr	7	18889986	18900052	-	3482	protein_coding	gastric inhibitory polypeptide receptor [Source:MGI Symbol;Acc:MGI:1352753]	-	691	547	1131	583	975	956	1110	1123	5.93484	4.53614	7.51628	5.06993	8.15259	8.5385	9.13741	9.28892
ENSMUSG00000005583	2406.48	2383.81	2922.28	2950.68	3645.43	3055.37	3933.89	3956.84	2665.81	3647.88	-0.452345	3.11399e-07	3.35705e-05	Mef2c	13	83652153	83815199	+	15715	protein_coding	myocyte enhancer factor 2C [Source:MGI Symbol;Acc:MGI:99458]	SRF	2313	2373	3630	2801	3599	2824	3945	3949	4.40171	4.36024	5.34516	5.3971	6.66787	5.5886	7.19551	7.23748
ENSMUSG00000001260	278.831	316.435	313.964	300.23	431.495	381.921	427.792	434.861	302.365	419.018	-0.469918	3.16533e-07	3.38887e-05	Gabrg1	5	70908390	70999960	-	7869	protein_coding	gamma-aminobutyric acid (GABA) A receptor, subunit gamma 1 [Source:MGI Symbol;Acc:MGI:103156]	-	268	315	390	285	426	353	429	434	1.01853	1.1559	1.14687	1.0967	1.57619	1.39511	1.56267	1.58849
ENSMUSG00000078816	211.204	228.034	280.153	222.275	344.386	321.333	364.97	370.734	235.417	350.356	-0.568646	3.3084e-07	3.50969e-05	Prkcg	7	3337704	3379615	+	3611	protein_coding	protein kinase C, gamma [Source:MGI Symbol;Acc:MGI:97597]	-	203	227	348	211	340	297	366	370	1.68123	1.81521	2.23008	1.76936	2.74139	2.55789	2.90524	2.95113
ENSMUSG00000026514	484.833	552.506	678.646	517.238	795.126	744.368	863.562	767.52	558.306	792.644	-0.50235	3.34363e-07	3.50969e-05	Cnih3	1	181180193	181288206	+	2751	protein_coding	cornichon family AMPA receptor auxiliary protein 3 [Source:MGI Symbol;Acc:MGI:1920228]	-	466	550	843	491	785	688	866	766	5.06588	5.77297	7.09097	5.40447	8.30805	7.77769	9.02311	8.0196
ENSMUSG00000023015	4030.57	4026.26	3890.74	4229.55	3338.52	3646.11	3167.06	3195.33	4044.28	3336.75	0.277415	3.346e-07	3.50969e-05	Racgap1	15	99518377	99549537	-	7079	protein_coding	Rac GTPase-activating protein 1 [Source:MGI Symbol;Acc:MGI:1349423]	-	3874	4008	4833	4015	3296	3370	3176	3189	16.3662	16.3487	15.7984	17.1742	13.5561	14.8051	12.8599	12.9747
ENSMUSG00000038375	7934.2	8585.94	8039.09	8748.8	7132.84	7129.92	6973.31	7246.35	8327.01	7120.61	0.225625	3.41945e-07	3.56265e-05	Trp53inp2	2	155222979	155231770	+	5257	protein_coding	transformation related protein 53 inducible nuclear protein 2 [Source:MGI Symbol;Acc:MGI:1915978]	-	7626	8547	9986	8305	7042	6590	6993	7232	43.3829	46.9465	43.9564	47.837	39.0012	38.9852	38.1289	39.6219
ENSMUSG00000032452	1850.9	2154.77	2094.71	2253.3	2409.69	2628.01	2961.64	2845.64	2088.42	2711.24	-0.376621	3.56473e-07	3.68926e-05	Clstn2	9	97326448	97915234	-	5691	protein_coding	calsyntenin 2 [Source:MGI Symbol;Acc:MGI:1929897]	-	1779	2145	2602	2139	2379	2429	2970	2840	9.34861	10.8834	10.58	11.3811	12.171	13.2737	14.9588	14.3729
ENSMUSG00000022641	1638.65	1462.63	1445.85	1635.99	1261.06	1258.29	1196.62	1250.48	1545.78	1241.61	0.31505	3.65754e-07	3.76024e-05	Bbx	16	50012207	50252753	-	14205	protein_coding	bobby sox HMG box containing [Source:MGI Symbol;Acc:MGI:1917758]	HMG	1575	1456	1796	1553	1245	1163	1200	1248	3.31588	2.9597	2.92573	3.31049	2.55181	2.54619	2.42141	2.53039
ENSMUSG00000020048	8873.7	8751.69	8652.53	9449.34	7602.83	7879.7	7547.69	7802.46	8931.82	7708.17	0.212399	4.08406e-07	4.17112e-05	Hsp90b1	10	86526073	86541373	-	4032	protein_coding	heat shock protein 90, beta (Grp94), member 1 [Source:MGI Symbol;Acc:MGI:98817]	-	8529	8712	10748	8970	7506	7283	7569	7787	63.2612	62.3914	61.6845	67.3649	54.2011	56.1749	53.808	55.6242
ENSMUSG00000028341	948.858	851.864	1140.74	1053.44	1369.44	1334.02	1313.29	1291.56	998.724	1327.08	-0.408464	4.15968e-07	4.22058e-05	Nr4a3	4	48045153	48086447	+	5987	protein_coding	nuclear receptor subfamily 4, group A, member 3 [Source:MGI Symbol;Acc:MGI:1352457]	NGFIB-like	912	848	1417	1000	1352	1233	1317	1289	4.5556	4.08991	5.47683	5.0577	6.57487	6.40481	6.30529	6.20095
ENSMUSG00000052981	5254.1	5934.92	5881.6	5452.59	6616.26	6495.91	7203.66	6823.52	5630.8	6784.84	-0.268749	4.27665e-07	4.29213e-05	Ube2ql1	13	69850951	69888008	-	2674	protein_coding	ubiquitin-conjugating enzyme E2Q family-like 1 [Source:MGI Symbol;Acc:MGI:1924230]	-	5050	5908	7306	5176	6532	6004	7224	6810	56.4794	63.7979	63.2247	58.6131	71.1221	69.8284	77.4364	73.35
ENSMUSG00000055567	638.815	760.449	665.765	658.399	850.836	844.988	920.401	911.806	680.857	882.008	-0.37384	4.2855e-07	4.29213e-05	Unc80	1	66507526	66738307	+	14425	protein_coding	unc-80, NALCN activator [Source:MGI Symbol;Acc:MGI:2652882]	-	614	757	827	625	840	781	923	910	1.27295	1.51533	1.32666	1.31198	1.69544	1.68379	1.83406	1.81694
ENSMUSG00000071226	1473.23	1324.01	1324.29	1407.39	1146.6	1171.73	1027.1	1017.01	1382.23	1090.61	0.341634	4.33946e-07	4.31832e-05	Cecr2	6	120643330	120748151	+	17082	protein_coding	CECR2, histone acetyl-lysine reader [Source:MGI Symbol;Acc:MGI:1923799]	-	1416	1318	1645	1336	1132	1083	1030	1015	2.47904	2.22794	2.22841	2.36826	1.92942	1.97171	1.72833	1.71136
ENSMUSG00000025780	583.673	560.542	487.047	548.841	747.52	670.797	775.81	698.383	545.026	723.128	-0.41091	4.38579e-07	4.33661e-05	Itih5	2	10158382	10261340	+	7900	protein_coding	inter-alpha (globulin) inhibitor H5 [Source:MGI Symbol;Acc:MGI:1925751]	-	561	558	605	521	738	620	778	697	2.12371	2.03955	1.77214	1.99698	2.71988	2.44072	2.82281	2.54109
ENSMUSG00000059895	1365.02	1369.21	1513.47	1347.35	1746.24	1641.29	1869.72	1696.36	1398.76	1738.4	-0.312544	4.41371e-07	4.33661e-05	Ptp4a3	15	73594994	73630615	+	9351	protein_coding	protein tyrosine phosphatase 4a3 [Source:MGI Symbol;Acc:MGI:1277098]	-	1312	1363	1880	1279	1724	1517	1875	1693	4.196	4.20887	4.65231	4.14166	5.36783	5.04522	5.74741	5.21451
ENSMUSG00000037725	1146.54	1092.96	1096.46	1185.12	925.791	931.542	851.596	928.84	1130.27	909.442	0.313057	4.49781e-07	4.39144e-05	Ckap2	8	22658176	22675835	-	3215	protein_coding	cytoskeleton associated protein 2 [Source:MGI Symbol;Acc:MGI:1931797]	-	1102	1088	1362	1125	914	861	854	927	10.2509	9.77182	9.80313	10.5958	8.27723	8.32865	7.61387	8.30449
ENSMUSG00000000751	2512.6	2533.49	2429.6	2820.05	2056.19	2190.91	2115.03	2091.14	2573.94	2113.32	0.283901	4.60351e-07	4.46655e-05	Rpa1	11	75188992	75239150	-	5578	protein_coding	replication protein A1 [Source:MGI Symbol;Acc:MGI:1915525]	-	2415	2522	3018	2677	2030	2025	2121	2087	12.9479	13.0555	12.5202	14.5322	10.5959	11.2901	10.8991	10.776
ENSMUSG00000056413	1640.73	2046.28	1917.6	1741.33	2327.64	2182.25	2598.66	2413.78	1836.49	2380.59	-0.374021	4.68198e-07	4.51448e-05	Adap1	5	139257631	139311377	-	3292	protein_coding	ArfGAP with dual PH domains 1 [Source:MGI Symbol;Acc:MGI:2442201]	-	1577	2037	2382	1653	2298	2017	2606	2409	14.3262	17.8673	16.7437	15.2046	20.324	19.0545	22.6905	21.0762
ENSMUSG00000005125	1074.75	1002.55	1264.71	1014.46	1503.14	1276.68	1519.71	1551.07	1089.12	1462.65	-0.424046	4.78388e-07	4.58426e-05	Ndrg1	15	66801167	66841489	-	6596	protein_coding	N-myc downstream regulated gene 1 [Source:MGI Symbol;Acc:MGI:1341799]	-	1033	998	1571	963	1484	1180	1524	1548	4.6836	4.36895	5.51143	4.42087	6.55048	5.56357	6.62267	6.75935
ENSMUSG00000005089	6607.68	6979.66	6329.2	7538.4	5707.69	5793.74	5543.35	5647.19	6863.73	5672.99	0.274572	5.00246e-07	4.76431e-05	Slc1a2	2	102489004	102621129	+	13133	protein_coding	solute carrier family 1 (glial high affinity glutamate transporter), member 2 [Source:MGI Symbol;Acc:MGI:101931]	-	6351	6948	7862	7156	5635	5355	5559	5636	14.4623	15.2765	13.8528	16.4994	12.4925	12.6808	12.1328	12.3601
ENSMUSG00000031320	15492.8	15842.9	14882.7	15539.3	13751.1	13778.4	13577.7	13134	15439.4	13560.3	0.187122	5.12587e-07	4.85207e-05	Rps4x	X	101228547	101233000	-	1631	protein_coding	ribosomal protein S4, X-linked [Source:MGI Symbol;Acc:MGI:98158]	-	14891	15771	18487	14751	13576	12735	13616	13108	273.042	279.211	262.29	273.861	242.347	242.827	239.29	231.471
ENSMUSG00000027699	1668.83	1455.6	1484.49	1767.67	1219.53	1325.36	1047.04	1210.4	1594.15	1200.58	0.408711	5.16025e-07	4.85502e-05	Ect2	3	27151371	27208027	-	5386	protein_coding	ect2 oncogene [Source:MGI Symbol;Acc:MGI:95281]	-	1604	1449	1844	1678	1204	1225	1050	1208	8.90631	7.76836	7.92252	9.43382	6.50849	7.0733	5.58794	6.45974
ENSMUSG00000036928	350.62	310.408	367.097	260.199	480.115	449.001	536.485	438.869	322.081	476.118	-0.561093	5.19556e-07	4.85879e-05	Stag3	5	138278502	138310655	+	5733	protein_coding	stromal antigen 3 [Source:MGI Symbol;Acc:MGI:1355311]	-	337	309	456	247	474	415	538	438	1.75796	1.55634	1.84057	1.3046	2.40722	2.25122	2.68986	2.20042
ENSMUSG00000040084	2053.78	1865.46	1944.97	2235.39	1583.16	1746.24	1552.62	1468.91	2024.9	1587.73	0.350744	5.2863e-07	4.91404e-05	Bub1b	2	118428692	118472072	+	4275	protein_coding	BUB1B, mitotic checkpoint serine/threonine kinase [Source:MGI Symbol;Acc:MGI:1333889]	-	1974	1857	2416	2122	1563	1614	1557	1466	13.8093	12.5431	13.0776	15.0304	10.6449	11.7414	10.4395	9.87671
ENSMUSG00000022656	2261.86	2202.99	2110.81	2506.13	1916.41	1775.45	1769.01	1869.7	2270.45	1832.64	0.308103	5.46371e-07	5.04873e-05	Nectin3	16	46208069	46318888	-	12747	protein_coding	nectin cell adhesion molecule 3 [Source:MGI Symbol;Acc:MGI:1930171]	-	2174	2193	2622	2379	1892	1641	1774	1866	5.10048	4.96773	4.75985	5.6513	4.32148	4.00362	3.9891	4.21617
ENSMUSG00000020423	1851.94	1622.36	1769.47	1633.88	1293.47	1519.03	1308.31	1277.53	1719.41	1349.59	0.350189	5.85554e-07	5.35224e-05	Btg2	1	134002908	134006858	-	2743	protein_coding	BTG anti-proliferation factor 2 [Source:MGI Symbol;Acc:MGI:108384]	-	1780	1615	2198	1551	1277	1404	1312	1275	19.4068	17.001	18.5426	17.1217	13.5545	15.9182	13.71	13.3875
ENSMUSG00000000184	22408.5	21873.2	22725.4	29398.3	17891.9	19748.5	17216.4	18149	24101.3	18251.4	0.401078	5.86113e-07	5.35224e-05	Ccnd2	6	127102125	127129156	-	9409	protein_coding	cyclin D2 [Source:MGI Symbol;Acc:MGI:88314]	-	21538	21774	28229	27907	17664	18253	17265	18113	68.4576	66.8224	69.4258	89.8115	54.6595	60.3314	52.5959	55.4449
ENSMUSG00000009112	2636.41	2764.54	2655.01	2972.8	2467.42	2147.63	2153.92	2080.12	2757.19	2212.27	0.3173	6.3503e-07	5.76503e-05	Bcl2l13	6	120813173	120869803	+	9089	protein_coding	BCL2-like 13 (apoptosis facilitator) [Source:MGI Symbol;Acc:MGI:2136959]	-	2534	2752	3298	2822	2436	1985	2160	2076	8.33778	8.74299	8.3966	9.40163	7.80335	6.79199	6.81187	6.57848
ENSMUSG00000020917	15925.6	17207	16878.4	18324.5	14599.9	15007.5	14127.1	14183.1	17083.9	14479.4	0.238637	6.44424e-07	5.8163e-05	Acly	11	100367179	100418826	-	5279	protein_coding	ATP citrate lyase [Source:MGI Symbol;Acc:MGI:103251]	-	15307	17129	20966	17395	14414	13871	14167	14155	86.7158	93.6932	91.9036	99.778	79.4973	81.7163	76.9228	77.2276
ENSMUSG00000021186	108.203	96.4374	117.535	113.771	199.541	159.044	212.4	159.316	108.987	182.575	-0.743225	6.50138e-07	5.83396e-05	Fbln5	12	101712824	101785314	-	6911	protein_coding	fibulin 5 [Source:MGI Symbol;Acc:MGI:1346091]	-	104	96	146	108	197	147	213	159	0.450041	0.401105	0.488856	0.4732	0.829937	0.661499	0.883421	0.662629
ENSMUSG00000020773	135.254	148.674	148.932	143.268	210.683	194.747	247.302	238.472	144.032	222.801	-0.629172	6.54566e-07	5.83993e-05	Trim47	11	115996578	116018036	-	2735	protein_coding	tripartite motif-containing 47 [Source:MGI Symbol;Acc:MGI:1917374]	-	130	148	185	136	208	180	248	238	1.4215	1.56254	1.56525	1.50572	2.21425	2.04676	2.5991	2.50631
ENSMUSG00000022212	199.76	170.775	230.24	155.909	276.522	276.974	318.102	312.619	189.171	296.054	-0.640844	6.5895e-07	5.84545e-05	Cpne6	14	55747902	55754888	+	4257	protein_coding	copine VI [Source:MGI Symbol;Acc:MGI:1334445]	-	192	170	286	148	273	256	319	312	1.34883	1.15312	1.55464	1.05274	1.86715	1.8702	2.14791	2.11089
ENSMUSG00000053110	1974.71	2083.45	1824.21	2241.72	1540.62	1752.73	1551.62	1468.91	2031.02	1578.47	0.363189	6.75506e-07	5.95827e-05	Yap1	9	7932000	8004597	-	9257	protein_coding	yes-associated protein 1 [Source:MGI Symbol;Acc:MGI:103262]	-	1898	2074	2266	2128	1521	1620	1556	1466	6.13177	6.46943	5.66446	6.96087	4.78386	5.44249	4.81802	4.56119
ENSMUSG00000045733	539.975	642.916	631.954	642.597	871.094	729.221	822.677	829.643	614.36	813.159	-0.40427	6.96453e-07	6.10832e-05	Sprn	7	139730541	139734790	-	3374	protein_coding	shadow of prion protein [Source:MGI Symbol;Acc:MGI:3582583]	-	519	640	785	610	860	674	825	828	4.60026	5.47725	5.38386	5.47453	7.42118	6.21251	7.0087	7.06805
ENSMUSG00000033981	16476	14884.5	16530.6	15670.9	18567.5	17753.4	19144.9	19893.4	15890.5	18839.8	-0.245586	7.02822e-07	6.12956e-05	Gria2	3	80588757	80710142	-	15548	protein_coding	glutamate receptor, ionotropic, AMPA2 (alpha 2) [Source:MGI Symbol;Acc:MGI:95809]	-	15836	14817	20534	14876	18331	16409	19199	19854	30.4601	27.5178	30.561	28.9717	34.3266	32.8216	35.3943	36.778
ENSMUSG00000042429	537.895	659.993	653.69	676.307	890.339	746.532	932.368	870.725	631.971	859.991	-0.444401	7.12272e-07	6.14892e-05	Adora1	1	134126961	134163169	-	5785	protein_coding	adenosine A1 receptor [Source:MGI Symbol;Acc:MGI:99401]	-	517	657	812	642	879	690	935	869	2.67268	3.27936	3.24804	3.36042	4.4239	3.70935	4.63273	4.32644
ENSMUSG00000020644	2403.36	2249.2	2465.02	2081.59	3005.27	2626.93	3052.38	2847.64	2299.79	2883.06	-0.325647	7.16182e-07	6.14892e-05	Id2	12	25143798	25147139	-	2438	protein_coding	inhibitor of DNA binding 2 [Source:MGI Symbol;Acc:MGI:96397]	bHLH	2310	2239	3062	1976	2967	2428	3061	2842	28.336	26.5184	29.063	24.5423	35.4327	30.9719	35.9881	33.5741
ENSMUSG00000020961	1061.22	1171.31	1079.55	1309.42	910.597	938.034	812.705	868.721	1155.38	882.514	0.388139	7.16925e-07	6.14892e-05	Ston2	12	91599783	91755161	-	12448	protein_coding	stonin 2 [Source:MGI Symbol;Acc:MGI:1918272]	-	1020	1166	1341	1243	899	867	815	867	2.45053	2.70475	2.49286	3.02366	2.10271	2.16607	1.87667	2.00601
ENSMUSG00000029757	687.714	690.13	960.409	635.223	1374.51	1076.52	1418.99	1425.82	743.369	1323.96	-0.831649	7.25451e-07	6.18785e-05	Dync1i1	6	5725639	6028039	+	3572	protein_coding	dynein cytoplasmic 1 intermediate chain 1 [Source:MGI Symbol;Acc:MGI:107743]	-	661	687	1193	603	1357	995	1423	1423	5.53414	5.55358	7.72855	5.11173	11.0608	8.66292	11.4188	11.4738
ENSMUSG00000027669	2046.5	2007.1	2132.54	1909.88	2419.82	2321.82	2481	2439.83	2024.01	2415.62	-0.254446	7.33895e-07	6.22567e-05	Gnb4	3	32634481	32670734	-	12692	protein_coding	guanine nucleotide binding protein (G protein), beta 4 [Source:MGI Symbol;Acc:MGI:104581]	-	1967	1998	2649	1813	2389	2146	2488	2435	4.63483	4.54562	4.82971	4.32544	5.48032	5.25838	5.61887	5.52565
ENSMUSG00000037544	884.353	804.65	799.401	943.88	632.05	714.074	555.432	649.286	858.071	637.71	0.42776	7.91986e-07	6.67358e-05	Dlgap5	14	47625236	47655864	-	6805	protein_coding	DLG associated protein 5 [Source:MGI Symbol;Acc:MGI:2183453]	-	850	801	993	896	624	660	557	648	3.73552	3.39885	3.37668	3.98696	2.66978	3.01626	2.34615	2.74259
ENSMUSG00000032555	3712.2	3273.85	3499.49	3705.99	2973.87	3027.24	2941.69	2979.9	3547.88	2980.68	0.251108	7.95293e-07	6.67358e-05	Topbp1	9	103182414	103227627	+	11226	protein_coding	topoisomerase (DNA) II binding protein 1 [Source:MGI Symbol;Acc:MGI:1920018]	-	3568	3259	4347	3518	2936	2798	2950	2974	9.50516	8.38276	8.96052	9.48927	7.61467	7.75131	7.53227	7.6301
ENSMUSG00000031778	706.442	698.167	764.785	656.292	853.875	864.462	962.283	976.935	706.421	914.389	-0.370798	8.00048e-07	6.67739e-05	Cx3cl1	8	95498637	95509055	+	3930	protein_coding	chemokine (C-X3-C motif) ligand 1 [Source:MGI Symbol;Acc:MGI:1097153]	-	679	695	950	623	843	799	965	975	5.16698	5.10646	5.59371	4.80018	6.24532	6.32276	7.03823	7.1454
ENSMUSG00000020330	914.525	865.928	788.936	1057.65	700.927	697.845	640.193	638.264	906.76	669.307	0.436437	8.08668e-07	6.71324e-05	Hmmr	11	40592222	40624249	-	5431	protein_coding	hyaluronan mediated motility receptor (RHAMM) [Source:MGI Symbol;Acc:MGI:104667]	-	879	862	980	1004	692	645	642	637	4.84026	4.58305	4.17556	5.59778	3.70976	3.69345	3.38832	3.37811
ENSMUSG00000053310	122.769	94.4283	155.372	88.4888	196.503	219.632	203.426	195.387	115.265	203.737	-0.812278	8.32741e-07	6.87631e-05	Nrgn	9	37455788	37464200	-	1453	protein_coding	neurogranin [Source:MGI Symbol;Acc:MGI:1927184]	-	118	94	193	84	194	203	204	195	2.42871	1.86806	3.07369	1.75055	3.88737	4.34493	4.02433	3.8653
ENSMUSG00000035683	758.462	784.558	729.363	855.391	594.572	654.568	580.361	573.135	781.944	600.659	0.379785	8.3747e-07	6.87878e-05	Melk	4	44300876	44364675	+	2972	protein_coding	maternal embryonic leucine zipper kinase [Source:MGI Symbol;Acc:MGI:106924]	-	729	781	906	812	587	605	582	572	7.33565	7.58804	7.05421	8.27312	5.75055	6.33081	5.6131	5.54321
ENSMUSG00000020844	1812.4	1932.77	1680.92	1834.03	1466.68	1572.04	1430.96	1454.88	1815.03	1481.14	0.292698	8.48494e-07	6.93264e-05	Nxn	11	76148024	76289966	-	3239	protein_coding	nucleoredoxin [Source:MGI Symbol;Acc:MGI:109331]	-	1742	1924	2088	1741	1448	1453	1435	1452	16.0841	17.1523	14.9172	16.2761	13.016	13.9511	12.699	12.9113
ENSMUSG00000038264	1855.06	1830.3	2110.81	1780.31	2328.66	2293.69	2467.03	2269.5	1894.12	2339.72	-0.303506	8.85941e-07	7.20071e-05	Sema7a	9	57847395	57870148	+	3298	protein_coding	sema domain, immunoglobulin domain (Ig), and GPI membrane anchor, (semaphorin) 7A [Source:MGI Symbol;Acc:MGI:1306826]	-	1783	1822	2622	1690	2299	2120	2474	2265	16.1682	15.9524	18.3972	15.5167	20.2959	19.9911	21.502	19.7803
ENSMUSG00000020546	1424.33	1363.18	1354.88	1668.65	1090.89	1186.88	1021.12	1164.31	1452.76	1115.8	0.380117	9.20324e-07	7.44121e-05	Stxbp4	11	90367318	90528910	-	11834	protein_coding	syntaxin binding protein 4 [Source:MGI Symbol;Acc:MGI:1342296]	-	1369	1357	1683	1584	1077	1097	1024	1162	3.45965	3.31113	3.29095	4.05308	2.64974	2.88289	2.48026	2.82806
ENSMUSG00000028583	1103.88	1115.06	1027.23	1070.29	842.733	920.723	884.503	838.661	1079.11	871.655	0.307493	9.56187e-07	7.69111e-05	Pdpn	4	142994001	143026134	-	1817	protein_coding	podoplanin [Source:MGI Symbol;Acc:MGI:103098]	-	1061	1110	1276	1016	832	851	887	837	17.4631	17.6399	16.2504	16.9317	13.3318	14.5656	13.9926	13.2674
ENSMUSG00000002799	2826.81	2678.15	3027.74	2527.2	3331.43	3325.85	3351.54	3416.77	2764.97	3356.4	-0.278736	9.87394e-07	7.88775e-05	Jag2	12	112871439	112893396	-	6965	protein_coding	jagged 2 [Source:MGI Symbol;Acc:MGI:1098270]	-	2717	2666	3761	2399	3289	3074	3361	3410	11.6662	11.0527	12.4954	10.4297	13.7487	13.7257	13.8317	14.1009
ENSMUSG00000034807	2829.93	2794.68	2828.09	2730.51	3163.29	3227.4	3361.51	3200.34	2795.8	3238.13	-0.211727	9.90796e-07	7.88775e-05	Colgalt1	8	72063642	72077555	+	4326	protein_coding	collagen beta(1-O)galactosyltransferase 1 [Source:MGI Symbol;Acc:MGI:1924348]	-	2720	2782	3513	2592	3123	2983	3371	3194	18.8037	18.5694	18.7915	18.1431	21.0187	21.4447	22.3358	21.2649
ENSMUSG00000029055	1442.02	1554.05	1596.39	1375.79	1853.61	1726.76	1868.72	1925.81	1492.06	1843.73	-0.304359	1.02318e-06	8.07843e-05	Plch2	4	155067572	155141241	-	8112	protein_coding	phospholipase C, eta 2 [Source:MGI Symbol;Acc:MGI:2443078]	-	1386	1547	1983	1306	1830	1596	1874	1922	5.1097	5.50668	5.65671	4.87503	6.56815	6.11868	6.62171	6.82401
ENSMUSG00000041708	7014.48	6388.98	8840.91	7565.79	9588.11	9262.41	10138.4	9799.41	7452.54	9697.08	-0.379521	1.02656e-06	8.07843e-05	Mpped1	15	83663668	83742695	+	4295	protein_coding	metallophosphoesterase domain containing 1 [Source:MGI Symbol;Acc:MGI:106316]	-	6742	6360	10982	7182	9466	8561	10167	9780	46.9446	42.7584	59.168	50.6342	64.1687	61.9889	67.8513	65.5828
ENSMUSG00000036422	3043.21	2780.61	3183.92	2669.41	3518.81	3596.34	3700.55	3465.87	2919.29	3570.39	-0.289697	1.03036e-06	8.07843e-05	Pcdh8	14	80004215	80008752	-	4538	protein_coding	protocadherin 8 [Source:MGI Symbol;Acc:MGI:1306800]	-	2925	2768	3955	2534	3474	3324	3711	3459	19.2762	17.6128	20.1674	16.9085	22.2887	22.7798	23.4399	21.9533
ENSMUSG00000024935	633.613	731.317	702.797	719.498	931.868	822.267	902.452	897.778	696.806	888.591	-0.350874	1.03695e-06	8.08925e-05	Slc1a1	19	28812449	28891360	+	8257	protein_coding	solute carrier family 1 (neuronal/epithelial high affinity glutamate transporter, system Xag), member 1 [Source:MGI Symbol;Acc:MGI:105083]	-	609	728	873	683	920	760	905	896	2.20574	2.54587	2.44659	2.50473	3.24403	2.86249	3.14163	3.12536
ENSMUSG00000063873	997.758	1203.46	1109.34	1116.64	1398.81	1326.45	1418	1369.71	1106.8	1378.24	-0.316352	1.05612e-06	8.13494e-05	Slc24a3	2	145009674	145484086	+	4564	protein_coding	solute carrier family 24 (sodium/potassium/calcium exchanger), member 3 [Source:MGI Symbol;Acc:MGI:2137513]	-	959	1198	1378	1060	1381	1226	1422	1367	6.28395	7.57947	6.98671	7.0327	8.80984	8.35406	8.93064	8.62655
ENSMUSG00000053931	9207.67	9525.2	8953.62	9257.61	8077.88	8282.18	7681.31	8154.15	9236.03	8048.88	0.198403	1.06536e-06	8.13494e-05	Cnn3	3	121220146	121251856	+	3037	protein_coding	calponin 3, acidic [Source:MGI Symbol;Acc:MGI:1919244]	-	8850	9482	11122	8788	7975	7655	7703	8138	87.1482	90.1535	84.7436	87.6208	76.455	78.3886	72.7016	77.1769
ENSMUSG00000022696	260.104	263.194	255.197	262.306	370.721	306.186	432.778	407.808	260.2	379.373	-0.54582	1.07065e-06	8.13494e-05	Sidt1	16	44060543	44153559	-	5623	protein_coding	SID1 transmembrane family, member 1 [Source:MGI Symbol;Acc:MGI:2443155]	-	250	262	317	249	366	283	434	407	1.32963	1.34543	1.30455	1.34089	1.8951	1.5652	2.21233	2.08469
ENSMUSG00000017740	4929.49	4773.65	5437.22	4635.13	5681.36	5894.36	6430.84	6086.06	4943.87	6023.15	-0.284411	1.07196e-06	8.13494e-05	Slc12a5	2	164802722	164841651	+	7447	protein_coding	solute carrier family 12, member 5 [Source:MGI Symbol;Acc:MGI:1862037]	-	4738	4752	6754	4400	5609	5448	6449	6074	19.0271	18.4256	20.9869	17.8909	21.9293	22.7514	24.8222	23.4913
ENSMUSG00000022548	710.603	556.524	557.89	560.429	862.991	704.337	901.455	849.683	596.362	829.616	-0.47793	1.07298e-06	8.13494e-05	Apod	16	31115010	31133626	-	2577	protein_coding	apolipoprotein D [Source:MGI Symbol;Acc:MGI:88056]	-	683	554	693	532	852	651	904	848	7.92622	6.20759	6.22283	6.25114	9.62598	7.85632	10.055	9.47754
ENSMUSG00000033596	2532.37	2335.59	2325.75	2678.89	2031.88	2113.01	2011.32	1895.76	2468.15	2012.99	0.29358	1.07425e-06	8.13494e-05	Rfwd3	8	111997576	112026854	-	6937	protein_coding	ring finger and WD repeat domain 3 [Source:MGI Symbol;Acc:MGI:2384584]	-	2434	2325	2889	2543	2006	1953	2017	1892	10.4932	9.67785	9.63706	11.1004	8.41936	8.75554	8.33418	7.85532
ENSMUSG00000021803	192.477	227.03	256.002	190.672	424.405	245.598	478.649	371.736	216.545	380.097	-0.809904	1.09728e-06	8.24807e-05	Cdhr1	14	36799814	36820304	-	4332	protein_coding	cadherin-related family member 1 [Source:MGI Symbol;Acc:MGI:2157782]	-	185	226	318	181	419	227	480	371	1.27715	1.50642	1.69866	1.26518	2.81608	1.62963	3.17601	2.46661
ENSMUSG00000038530	956.141	1206.47	1118.2	1088.2	1519.35	1286.42	1439.93	1409.79	1092.25	1413.87	-0.372097	1.10019e-06	8.24807e-05	Rgs4	1	169569046	169575211	-	3098	protein_coding	regulator of G-protein signaling 4 [Source:MGI Symbol;Acc:MGI:108409]	-	919	1201	1389	1033	1500	1189	1444	1407	8.87144	11.1941	10.375	10.0967	14.0971	11.9358	13.3603	13.0806
ENSMUSG00000025468	931.171	1152.23	1123.03	911.224	1343.11	1257.2	1475.83	1396.77	1029.41	1368.23	-0.409373	1.11405e-06	8.24807e-05	Caly	7	139649793	139662461	-	2401	protein_coding	calcyon neuron-specific vesicular protein [Source:MGI Symbol;Acc:MGI:1915816]	-	895	1147	1395	865	1326	1162	1480	1394	11.1478	13.7943	13.4447	10.909	16.0794	15.051	17.6684	16.7219
ENSMUSG00000044667	841.696	850.859	843.678	936.506	1158.76	983.475	1168.7	1111.2	868.185	1105.53	-0.349938	1.11496e-06	8.24807e-05	Plppr4	3	117112788	117154525	-	7144	protein_coding	phospholipid phosphatase related 4 [Source:MGI Symbol;Acc:MGI:106530]	-	809	847	1048	889	1144	909	1172	1109	3.38662	3.42349	3.3946	3.7681	4.66234	3.95708	4.70235	4.471
ENSMUSG00000048402	1166.31	1094.97	1210.77	1338.92	898.442	1008.36	951.314	904.792	1202.74	940.727	0.354675	1.11575e-06	8.24807e-05	Gli2	1	118761862	118981349	-	6869	protein_coding	GLI-Kruppel family member GLI2 [Source:MGI Symbol;Acc:MGI:95728]	zf-C2H2	1121	1090	1504	1271	887	932	954	903	4.88059	4.58206	5.06668	5.60292	3.75967	4.21964	3.98092	3.78624
ENSMUSG00000005986	1155.9	1229.58	1295.3	1047.12	1458.58	1489.82	1522.7	1472.92	1181.97	1486	-0.328472	1.14292e-06	8.40889e-05	Ankrd13d	19	4320208	4333165	-	2460	protein_coding	ankyrin repeat domain 13 family, member D [Source:MGI Symbol;Acc:MGI:1915673]	-	1111	1224	1609	994	1440	1377	1527	1470	13.5064	14.3673	15.1353	12.2353	17.043	17.4081	17.7923	17.2106
ENSMUSG00000054459	639.855	929.215	735.803	728.979	1116.22	899.084	1165.71	1170.32	758.463	1087.83	-0.520672	1.15407e-06	8.45083e-05	Vsnl1	12	11375243	11486614	-	1956	protein_coding	visinin-like 1 [Source:MGI Symbol;Acc:MGI:1349453]	-	615	925	914	692	1102	831	1169	1168	9.40299	13.6553	10.813	10.7127	16.4033	13.2125	17.1307	17.1984
ENSMUSG00000047428	828.17	725.29	871.05	529.879	1115.2	1006.2	1088.93	1138.25	738.597	1087.14	-0.556095	1.19234e-06	8.6901e-05	Dlk2	17	46608347	46614197	+	2113	protein_coding	delta like non-canonical Notch ligand 2 [Source:MGI Symbol;Acc:MGI:2146838]	-	796	722	1082	503	1101	930	1092	1136	11.2661	9.86655	11.8494	7.20826	15.1708	13.6879	14.8133	15.4844
ENSMUSG00000029086	1746.86	1829.3	1538.42	1882.49	1258.02	1511.46	1325.26	1336.65	1749.27	1357.85	0.364745	1.22266e-06	8.84394e-05	Prom1	5	44150962	44259374	-	7175	protein_coding	prominin 1 [Source:MGI Symbol;Acc:MGI:1100886]	-	1679	1821	1911	1787	1242	1397	1329	1334	6.99824	7.32851	6.16322	7.54162	5.03987	6.05518	5.30923	5.35486
ENSMUSG00000001366	1268.27	1300.9	1336.36	1265.18	1531.5	1529.85	1560.59	1529.03	1292.68	1537.74	-0.249566	1.22484e-06	8.84394e-05	Fbxo9	9	77988781	78016347	-	3103	protein_coding	f-box protein 9 [Source:MGI Symbol;Acc:MGI:1918788]	-	1219	1295	1660	1201	1512	1414	1565	1526	11.7485	12.0508	12.3793	11.7199	14.187	14.1716	14.4564	14.164
ENSMUSG00000003436	1022.73	983.461	1070.7	1013.41	874.133	839.578	779.798	801.588	1022.57	823.774	0.313069	1.23545e-06	8.86883e-05	Dll3	7	27992978	28001663	-	2850	protein_coding	delta like canonical Notch ligand 3 [Source:MGI Symbol;Acc:MGI:1096877]	-	983	979	1330	962	863	776	782	800	10.315	9.91894	10.7988	10.221	8.81629	8.46778	7.86486	8.08462
ENSMUSG00000034311	1347.34	1349.12	1103.71	1423.19	1028.09	1048.39	880.514	979.941	1305.84	984.235	0.406688	1.23972e-06	8.86883e-05	Kif4	X	99669343	99770820	+	5514	protein_coding	kinesin family member 4 [Source:MGI Symbol;Acc:MGI:108389]	-	1295	1343	1371	1351	1015	969	883	978	7.02365	7.03294	5.7536	7.41909	5.35944	5.46524	4.59011	5.10842
ENSMUSG00000024165	3181.59	3345.17	3148.5	3559.57	2795.6	2883.34	2700.38	2713.37	3308.71	2773.17	0.254386	1.25778e-06	8.92601e-05	Jpt2	17	25156393	25179663	-	4840	protein_coding	Jupiter microtubule associated homolog 2 [Source:MGI Symbol;Acc:MGI:1196260]	-	3058	3330	3911	3379	2760	2665	2708	2708	18.8952	19.8667	18.6987	21.14	16.6029	17.124	16.0373	16.1145
ENSMUSG00000033342	506.682	471.137	507.978	477.207	662.437	573.423	660.136	662.312	490.751	639.577	-0.382007	1.25921e-06	8.92601e-05	Plppr5	3	117278733	117483156	+	4893	protein_coding	phospholipid phosphatase related 5 [Source:MGI Symbol;Acc:MGI:1923019]	-	487	469	631	453	654	530	662	661	2.97655	2.76774	2.98417	2.8034	3.89155	3.36863	3.87803	3.89082
ENSMUSG00000027379	1247.46	1127.11	1063.45	1401.07	909.584	996.458	843.618	849.683	1209.77	899.836	0.42611	1.26655e-06	8.93545e-05	Bub1	2	127643036	127673785	-	4360	protein_coding	BUB1, mitotic checkpoint serine/threonine kinase [Source:MGI Symbol;Acc:MGI:1100510]	-	1199	1122	1321	1330	898	921	846	848	8.22418	7.43077	7.01108	9.23692	5.99666	6.5694	5.56177	5.60175
ENSMUSG00000026605	3333.49	3171.38	2950.46	4138.96	2531.24	2592.31	2538.83	2629.21	3398.57	2572.9	0.400954	1.27205e-06	8.93545e-05	Cenpf	1	189372803	189420283	-	15433	protein_coding	centromere protein F [Source:MGI Symbol;Acc:MGI:1313302]	-	3204	3157	3665	3929	2499	2396	2546	2624	6.20872	5.90679	5.49531	7.70892	4.7145	4.82824	4.72865	4.89697
ENSMUSG00000037313	1547.1	1474.69	1517.49	1469.55	1232.7	1336.18	1195.62	1191.36	1502.21	1238.97	0.278669	1.32033e-06	9.2328e-05	Tacc3	5	33815472	33836339	+	3552	protein_coding	transforming, acidic coiled-coil containing protein 3 [Source:MGI Symbol;Acc:MGI:1341163]	-	1487	1468	1885	1395	1217	1235	1199	1189	12.5198	11.9339	12.2803	11.8922	9.97556	10.813	9.67554	9.64103
ENSMUSG00000002835	1137.17	1067.84	1123.03	1254.64	888.313	979.147	861.568	902.788	1145.67	907.954	0.335436	1.33175e-06	9.2709e-05	Chaf1a	17	56347439	56379289	+	8854	protein_coding	chromatin assembly factor 1, subunit A (p150) [Source:MGI Symbol;Acc:MGI:1351331]	-	1093	1063	1395	1191	877	905	864	901	3.69182	3.46674	3.64589	4.07319	2.8839	3.17879	2.79707	2.93089
ENSMUSG00000040690	439.055	413.877	519.249	328.673	588.495	627.52	663.128	603.195	425.213	620.584	-0.541687	1.34658e-06	9.3174e-05	Col16a1	4	129941633	129993076	+	6750	protein_coding	collagen, type XVI, alpha 1 [Source:MGI Symbol;Acc:MGI:1095396]	-	422	412	645	312	581	580	665	602	1.86969	1.76247	2.21118	1.39963	2.50606	2.67225	2.82388	2.56866
ENSMUSG00000027803	1752.06	1694.69	1556.14	1772.94	1398.81	1431.39	1393.07	1346.67	1693.95	1392.49	0.281561	1.35044e-06	9.3174e-05	Wwtr1	3	57363070	57483331	-	4779	protein_coding	WW domain containing transcription regulator 1 [Source:MGI Symbol;Acc:MGI:1917649]	-	1684	1687	1933	1683	1381	1323	1397	1344	10.5382	10.1931	9.35974	10.6637	8.4135	8.60945	8.37892	8.09984
ENSMUSG00000056596	339.175	363.649	381.587	332.886	534.811	418.707	544.463	481.955	354.325	494.984	-0.481154	1.37267e-06	9.42888e-05	Trnp1	4	133218411	133225861	-	1654	protein_coding	TMF1-regulated nuclear protein 1 [Source:MGI Symbol;Acc:MGI:1916789]	-	326	362	474	316	528	387	546	481	5.89443	6.31976	6.6315	5.78514	9.29433	7.27659	9.46207	8.37575
ENSMUSG00000025207	5996.95	5469.81	6562.66	5262.97	7082.2	7120.18	7626.47	7079.02	5823.1	7226.97	-0.311175	1.38499e-06	9.47164e-05	Sema4g	19	44977540	44991836	+	8661	protein_coding	sema domain, immunoglobulin domain (Ig), transmembrane domain (TM) and short cytoplasmic domain, (semaphorin) 4G [Source:MGI Symbol;Acc:MGI:1347047]	-	5764	5445	8152	4996	6992	6581	7648	7065	19.9029	18.1534	21.7804	17.4669	23.5046	23.6307	25.311	23.4941
ENSMUSG00000037474	1004	959.351	972.484	1157.73	811.333	839.578	779.798	756.499	1023.39	796.802	0.360365	1.4303e-06	9.73857e-05	Dtl	1	191269468	191307656	-	13709	protein_coding	denticleless E3 ubiquitin protein ligase [Source:MGI Symbol;Acc:MGI:1924093]	-	965	955	1208	1099	801	776	782	755	2.10514	2.01152	2.03906	2.42747	1.70117	1.76039	1.63505	1.58619
ENSMUSG00000055078	531.652	639.902	634.369	535.146	815.384	687.026	845.613	819.624	585.267	791.912	-0.434986	1.44761e-06	9.79973e-05	Gabra5	7	57057420	57159807	-	2974	protein_coding	gamma-aminobutyric acid (GABA) A receptor, subunit alpha 5 [Source:MGI Symbol;Acc:MGI:95617]	-	511	637	788	508	805	635	848	818	5.13854	6.1848	6.13132	5.17231	7.88088	6.64026	8.17304	7.92185
ENSMUSG00000027469	3017.2	2777.6	2787.04	3227.73	2241.55	2557.68	2377.29	2422.8	2952.39	2399.83	0.298578	1.4519e-06	9.79973e-05	Tpx2	2	152689884	152737241	+	4677	protein_coding	TPX2, microtubule-associated [Source:MGI Symbol;Acc:MGI:1919369]	-	2900	2765	3462	3064	2213	2364	2384	2418	18.5434	17.0709	17.1289	19.8373	13.7763	15.7193	14.6106	14.8903
ENSMUSG00000041670	2014.24	2173.86	2008.57	2028.92	2390.44	2341.3	2481.99	2508.97	2056.4	2430.68	-0.241681	1.48165e-06	9.91763e-05	Rims1	1	22356475	22845203	-	8103	protein_coding	regulating synaptic membrane exocytosis 1 [Source:MGI Symbol;Acc:MGI:2152971]	-	1936	2164	2495	1926	2360	2164	2489	2504	7.14528	7.7115	7.12514	7.19735	8.47981	8.30547	8.80456	8.90026
ENSMUSG00000025083	348.539	322.463	348.581	282.321	428.457	438.182	440.756	477.947	325.476	446.335	-0.453434	1.48215e-06	9.91763e-05	Afap1l2	19	56900793	56996660	-	5675	protein_coding	actin filament associated protein 1-like 2 [Source:MGI Symbol;Acc:MGI:2147658]	-	335	321	433	268	423	405	442	477	1.76538	1.6333	1.76559	1.42998	2.17017	2.21943	2.23247	2.42084
ENSMUSG00000027323	747.018	727.299	644.029	727.925	543.927	585.324	546.457	526.042	711.568	550.438	0.368855	1.49826e-06	9.98239e-05	Rad51	2	118943274	118977926	+	6649	protein_coding	RAD51 recombinase [Source:MGI Symbol;Acc:MGI:97890]	-	718	724	800	691	537	541	548	525	3.22945	3.1442	2.78421	3.14691	2.35146	2.53043	2.3624	2.27414
ENSMUSG00000033031	1418.09	1402.36	1347.63	1542.23	1079.75	1253.96	1062	1144.27	1427.58	1134.99	0.330579	1.50725e-06	9.99938e-05	Cip2a	16	48814548	48840072	+	5688	protein_coding	cell proliferation regulating inhibitor of protein phosphatase 2A [Source:MGI Symbol;Acc:MGI:2146335]	-	1363	1396	1674	1464	1066	1159	1065	1142	7.16632	7.08685	6.81028	7.7937	5.45654	6.33689	5.36684	5.78257
ENSMUSG00000045991	1387.91	1668.57	1252.64	1806.65	1089.88	1177.14	1103.88	1067.11	1528.94	1109.5	0.46165	1.52689e-06	0.000100866	Onecut2	18	64473091	64534058	+	16234	protein_coding	one cut domain, family member 2 [Source:MGI Symbol;Acc:MGI:1891408]	CUT	1334	1661	1556	1715	1076	1088	1107	1065	2.45748	2.95442	2.21796	3.1989	1.92977	2.08428	1.95457	1.88946
ENSMUSG00000027967	4749.49	4031.28	4591.93	4418.12	3596.81	3967.44	3273.76	3399.73	4447.71	3559.43	0.321722	1.58859e-06	0.000104174	Neurog2	3	127426784	127429280	+	2227	protein_coding	neurogenin 2 [Source:MGI Symbol;Acc:MGI:109619]	bHLH	4565	4013	5704	4194	3551	3667	3283	3393	61.3028	52.0327	59.2691	57.0257	46.4248	51.2086	42.2551	43.8812
ENSMUSG00000020894	6798.07	7486.96	7441.76	6397.53	8482.02	8097.17	8728.36	8493.83	7031.08	8450.34	-0.265013	1.59039e-06	0.000104174	Vamp2	11	68979316	68983210	+	3809	protein_coding	vesicle-associated membrane protein 2 [Source:MGI Symbol;Acc:MGI:1313277]	-	6534	7453	9244	6073	8374	7484	8753	8477	51.3013	56.4999	56.1588	48.2786	64.0091	61.1048	65.868	64.0982
ENSMUSG00000029602	65.5461	73.3326	105.46	60.0459	128.638	135.241	156.558	146.29	76.0961	141.682	-0.884552	1.62727e-06	0.000106142	Rasal1	5	120786877	120817662	+	3539	protein_coding	RAS protein activator like 1 (GAP1 like) [Source:MGI Symbol;Acc:MGI:1330842]	-	63	73	131	57	127	125	157	146	0.532378	0.595621	0.856563	0.487704	1.04482	1.09845	1.27159	1.18819
ENSMUSG00000029419	1139.25	1218.53	1294.5	1249.38	1557.84	1392.44	1571.56	1517.01	1225.41	1509.71	-0.300385	1.65794e-06	0.00010769	Ajm1	2	25465428	25471769	-	5020	protein_coding	apical junction component 1 [Source:MGI Symbol;Acc:MGI:2685842]	-	1095	1213	1608	1186	1538	1287	1576	1514	6.52334	6.97726	7.41227	7.1539	8.92016	7.9731	8.99873	8.68633
ENSMUSG00000068696	484.833	555.52	546.62	548.841	714.094	641.585	690.052	702.391	533.953	687.031	-0.363323	1.75159e-06	0.000113213	Gpr88	3	116043303	116047152	-	3504	protein_coding	G-protein coupled receptor 88 [Source:MGI Symbol;Acc:MGI:1927653]	-	466	553	679	521	705	593	692	701	3.97724	4.5571	4.48409	4.50231	5.85794	5.26312	5.66071	5.76193
ENSMUSG00000043587	1263.06	1371.22	1299.33	1487.45	1102.04	1098.16	1081.95	1109.2	1355.27	1097.83	0.303167	1.75756e-06	0.000113213	Pxylp1	9	96705389	96774722	-	6148	protein_coding	2-phosphoxylose phosphatase 1 [Source:MGI Symbol;Acc:MGI:2442444]	-	1214	1365	1614	1412	1088	1015	1085	1107	5.90534	6.41101	6.07489	6.95445	5.15246	5.13434	5.05853	5.18595
ENSMUSG00000020589	5561.02	5470.81	6189.12	6363.82	7129.8	6714.46	7263.49	7453.77	5896.19	7140.38	-0.276139	1.77469e-06	0.000113844	Cyria	12	12312140	12430966	+	12596	protein_coding	CYFIP related Rac1 interactor A [Source:MGI Symbol;Acc:MGI:1261783]	-	5345	5446	7688	6041	7039	6206	7284	7439	12.6904	12.4845	14.1237	14.5224	16.2704	15.3226	16.5755	17.0097
ENSMUSG00000003279	1430.57	1723.82	1738.07	1661.27	2237.5	1836.04	2131.98	2320.6	1638.43	2131.53	-0.379287	1.82033e-06	0.000116291	Dlgap1	17	70276068	71128408	+	17890	protein_coding	DLG associated protein 1 [Source:MGI Symbol;Acc:MGI:1346065]	-	1375	1716	2159	1577	2209	1697	2138	2316	2.29854	2.76971	2.79262	2.66921	3.59505	2.95001	3.42552	3.72857
ENSMUSG00000047045	2208.8	2233.13	2223.51	2357.59	1964.01	1965.87	1854.76	1890.75	2255.76	1918.85	0.233252	1.87984e-06	0.000119601	Tmem164	X	141464402	141626490	+	6851	protein_coding	transmembrane protein 164 [Source:MGI Symbol;Acc:MGI:2148020]	-	2123	2223	2762	2238	1939	1817	1860	1887	9.26736	9.36943	9.32907	9.89164	8.24031	8.24809	7.78194	7.93291
ENSMUSG00000036564	5952.21	6682.31	6652.82	5473.66	7534.96	7206.74	8170.93	7845.54	6190.25	7689.54	-0.312655	1.95412e-06	0.00012382	Ndrg4	8	96403608	96441747	+	4893	protein_coding	N-myc downstream regulated gene 4 [Source:MGI Symbol;Acc:MGI:2384590]	-	5721	6652	8264	5196	7439	6661	8194	7830	34.9669	39.2559	39.0826	32.1556	44.2649	42.3367	48.0009	46.0894
ENSMUSG00000007888	46.8187	34.1549	47.4972	31.6031	80.0191	76.8171	77.7804	93.1846	40.0185	81.9503	-1.0269	1.96752e-06	0.000124162	Crlf1	8	70945808	70956731	+	1644	protein_coding	cytokine receptor-like factor 1 [Source:MGI Symbol;Acc:MGI:1340030]	-	45	34	59	30	79	71	78	93	0.818598	0.597179	0.830461	0.552563	1.39909	1.3431	1.35995	1.62928
ENSMUSG00000037007	1524.21	1655.51	1599.61	1708.68	1335	1377.3	1289.36	1379.73	1622	1345.35	0.269722	2.05304e-06	0.000129034	Zfp113	5	138137964	138154006	-	6754	protein_coding	zinc finger protein 113 [Source:MGI Symbol;Acc:MGI:1929116]	zf-C2H2	1465	1648	1987	1622	1318	1273	1293	1377	6.48689	7.04569	6.80778	7.27197	5.68165	5.86165	5.4874	5.87202
ENSMUSG00000061393	2377.35	2195.96	2339.44	2770.54	1922.48	2025.37	1867.73	1910.79	2420.82	1931.59	0.325428	2.06854e-06	0.000129484	Acvr2b	9	119231184	119264061	+	3928	protein_coding	activin receptor IIB [Source:MGI Symbol;Acc:MGI:87912]	-	2285	2186	2906	2630	1898	1872	1873	1907	17.397	16.0696	17.1196	20.2743	14.0684	14.8213	13.6677	13.9828
ENSMUSG00000021219	863.544	891.041	1064.26	1071.35	1357.29	1126.29	1423.98	1304.58	972.548	1303.03	-0.421556	2.10738e-06	0.000131385	Rgs6	12	82635066	83208830	+	10023	protein_coding	regulator of G-protein signaling 6 [Source:MGI Symbol;Acc:MGI:1354730]	-	830	887	1322	1017	1340	1041	1428	1302	2.47651	2.55537	3.05213	3.07245	3.89248	3.23002	4.08375	3.74134
ENSMUSG00000072494	465.065	547.483	495.903	502.49	643.191	608.045	667.117	686.36	502.735	651.178	-0.373804	2.13299e-06	0.00013245	Ppp1r3e	14	55110126	55115007	-	2508	protein_coding	protein phosphatase 1, regulatory subunit 3E [Source:MGI Symbol;Acc:MGI:2145790]	-	447	545	616	477	635	562	669	685	5.33015	6.27475	5.68358	5.75908	7.37167	6.96885	7.64588	7.86643
ENSMUSG00000033952	2250.42	2183.91	2134.15	2847.44	1677.36	1908.53	1764.02	1808.58	2353.98	1789.62	0.394949	2.16396e-06	0.000133409	Aspm	1	139382510	139421829	+	11590	protein_coding	abnormal spindle microtubule assembly [Source:MGI Symbol;Acc:MGI:1334448]	-	2163	2174	2651	2703	1656	1764	1769	1805	5.58127	5.41631	5.29292	7.06195	4.16003	4.73334	4.37495	4.48547
ENSMUSG00000066721	407.843	411.868	454.041	372.917	558.108	510.671	594.322	537.064	411.667	550.041	-0.415605	2.16561e-06	0.000133409	Zfp575	7	24283263	24287066	-	2741	protein_coding	zinc finger protein 575 [Source:MGI Symbol;Acc:MGI:2141921]	zf-C2H2	392	410	564	354	551	472	596	536	4.27698	4.31919	4.76145	3.91072	5.85278	5.35532	6.23255	5.6321
ENSMUSG00000025980	7718.84	8030.42	7578.61	7984	6758.07	7124.51	6695.1	6841.55	7827.97	6854.81	0.191421	2.1993e-06	0.000134773	Hspd1	1	55116994	55127402	-	2642	protein_coding	heat shock protein 1 (chaperonin) [Source:MGI Symbol;Acc:MGI:96242]	-	7419	7994	9414	7579	6672	6585	6714	6828	83.9793	87.3693	82.4537	86.8643	73.5264	77.5132	72.8412	74.4346
ENSMUSG00000001228	3105.64	2677.14	2869.96	3047.59	2211.16	2652.89	2251.64	2167.29	2925.08	2320.75	0.334033	2.20513e-06	0.000134773	Uhrf1	17	56610321	56630486	+	4259	protein_coding	ubiquitin-like, containing PHD and RING finger domains, 1 [Source:MGI Symbol;Acc:MGI:1338889]	-	2985	2665	3565	2893	2183	2452	2258	2163	20.9603	18.0683	19.3696	20.5685	14.9233	17.9046	15.1966	14.6273
ENSMUSG00000006576	3619.6	3660.6	3921.33	3396.28	4302.8	4205.46	4438.47	4296.51	3649.46	4310.81	-0.239603	2.22517e-06	0.000135465	Slc4a3	1	75522910	75538816	+	8599	protein_coding	solute carrier family 4 (anion exchanger), member 3 [Source:MGI Symbol;Acc:MGI:109350]	-	3479	3644	4871	3224	4248	3887	4451	4288	12.0995	12.2365	13.1081	11.353	14.3832	14.0579	14.8367	14.3622
ENSMUSG00000029999	661.704	854.877	813.892	773.223	999.732	946.689	1079.95	1023.03	775.924	1012.35	-0.382934	2.32492e-06	0.000140985	Tgfa	6	86172205	86252701	+	6490	protein_coding	transforming growth factor alpha [Source:MGI Symbol;Acc:MGI:98724]	-	636	851	1011	734	987	875	1083	1021	2.93071	3.78628	3.60475	3.42463	4.42784	4.19291	4.78313	4.53101
ENSMUSG00000040043	784.473	746.385	709.237	837.483	542.914	614.536	628.226	593.175	769.395	594.713	0.369935	2.44178e-06	0.000147495	Rbms2	10	127967427	128016166	-	4484	protein_coding	RNA binding motif, single stranded interacting protein 2 [Source:MGI Symbol;Acc:MGI:1861776]	-	754	743	881	795	536	568	630	592	5.02881	4.78466	4.54652	5.36863	3.48032	3.93945	4.02721	3.80251
ENSMUSG00000039257	999.839	850.859	950.748	700.536	1196.23	1192.29	1251.47	1105.19	875.496	1186.29	-0.437204	2.55503e-06	0.000153737	Vstm2b	7	40547752	40580018	+	2747	protein_coding	V-set and transmembrane domain containing 2B [Source:MGI Symbol;Acc:MGI:1914525]	-	961	847	1181	665	1181	1102	1255	1103	10.4622	8.90333	9.94856	7.33036	12.5173	12.476	13.0953	11.5646
ENSMUSG00000028785	942.616	1114.05	1068.28	853.284	1300.56	1289.66	1322.27	1236.45	994.559	1287.24	-0.370719	2.57679e-06	0.000154448	Hpca	4	129005363	129015829	-	2922	protein_coding	hippocalcin [Source:MGI Symbol;Acc:MGI:1336200]	-	906	1109	1327	810	1284	1192	1326	1234	9.27273	10.9592	10.509	8.39396	12.7939	12.6867	13.0074	12.1632
ENSMUSG00000091722	1045.62	1140.17	1103.71	1244.11	864.004	945.607	921.399	897.778	1133.4	907.197	0.320871	2.62396e-06	0.000156671	Siah3	14	75693422	75767148	+	4472	protein_coding	siah E3 ubiquitin protein ligase family member 3 [Source:MGI Symbol;Acc:MGI:2685758]	-	1005	1135	1371	1181	853	874	924	896	6.72085	7.32861	7.09422	7.99669	5.5535	6.07802	5.92242	5.7706
ENSMUSG00000032936	1911.24	1562.09	2336.22	1705.52	2782.44	2803.28	3235.86	2980.9	1878.76	2950.62	-0.650724	2.68064e-06	0.000159442	Camkv	9	107812873	107826890	+	3763	protein_coding	CaM kinase-like vesicle-associated [Source:MGI Symbol;Acc:MGI:2384296]	-	1837	1555	2902	1619	2747	2591	3245	2975	14.5994	11.9323	17.8456	13.0279	21.2542	21.4134	24.7178	22.7702
ENSMUSG00000050900	64.5057	21.0957	85.3339	66.3666	13.1677	6.49158	25.9268	16.0318	59.3255	15.4045	1.94256	2.69965e-06	1	Gm7327	X	60828987	60829638	+	652	processed_pseudogene	predicted gene 7327 [Source:MGI Symbol;Acc:MGI:3646274]	-	62	21	106	63	13	6	26	16	2.84383	0.930035	3.76207	2.92587	0.580518	0.286191	1.14302	0.706784
ENSMUSG00000028560	2926.69	2843.9	2491.59	2997.03	2316.5	2391.07	2126	2296.55	2814.8	2282.53	0.301661	2.73834e-06	0.000162252	Usp1	4	98812047	98823780	+	3733	protein_coding	ubiquitin specific peptidase 1 [Source:MGI Symbol;Acc:MGI:2385198]	-	2813	2831	3095	2845	2287	2210	2132	2292	22.5357	21.8982	19.1854	23.0774	17.8373	18.4114	16.3704	17.6836
ENSMUSG00000019988	779.271	841.818	730.973	928.079	629.011	681.616	524.519	573.135	820.035	602.07	0.445136	2.8172e-06	0.00016629	Nedd1	10	92520608	92558282	-	4091	protein_coding	neural precursor cell expressed, developmentally down-regulated gene 1 [Source:MGI Symbol;Acc:MGI:97293]	-	749	838	908	881	621	630	526	572	5.47535	5.91483	5.136	6.52091	4.41959	4.78921	3.6854	4.02699
ENSMUSG00000027316	464.025	381.731	441.16	312.871	577.353	546.375	585.347	555.1	399.947	566.044	-0.499189	2.8814e-06	0.000169435	Gfra4	2	130881552	130885008	-	2165	protein_coding	glial cell line derived neurotrophic factor family receptor alpha 4 [Source:MGI Symbol;Acc:MGI:1341873]	-	446	380	548	297	570	505	587	554	6.1608	5.06819	5.85722	4.15394	7.66543	7.25414	7.77157	7.36998
ENSMUSG00000001119	712.684	749.399	629.539	638.383	993.655	773.58	988.21	898.78	682.501	913.556	-0.422208	2.943e-06	0.000172404	Col6a1	10	76544626	76562002	-	4380	protein_coding	collagen, type VI, alpha 1 [Source:MGI Symbol;Acc:MGI:88459]	-	685	746	782	606	981	715	991	897	4.6771	4.91804	4.13144	4.18948	6.52101	5.07674	6.48527	5.89838
ENSMUSG00000060780	910.363	1007.57	1082.77	957.575	1266.12	1134.94	1303.32	1282.54	989.57	1246.73	-0.331966	3.01787e-06	0.000176086	Lrrtm1	6	77219672	77234774	+	3033	protein_coding	leucine rich repeat transmembrane neuronal 1 [Source:MGI Symbol;Acc:MGI:2389173]	-	875	1003	1345	909	1250	1049	1307	1280	8.62771	9.54896	10.2617	9.07514	11.9993	10.7561	12.3518	12.1549
ENSMUSG00000040867	2579.19	2565.64	2645.35	2062.63	3178.48	2942.85	3204.95	3103.15	2463.2	3107.36	-0.334629	3.02854e-06	0.000176086	Begain	12	108998113	109034143	-	4631	protein_coding	brain-enriched guanylate kinase-associated [Source:MGI Symbol;Acc:MGI:3044626]	-	2479	2554	3286	1958	3138	2720	3214	3097	16.0089	15.9248	16.4196	12.8027	19.7287	18.2661	19.893	19.2611
ENSMUSG00000003814	12635.8	12765.9	12693.8	13228	11620	11279.1	11514.5	11473.7	12830.9	11471.8	0.161416	3.04395e-06	0.000176322	Calr	8	85568479	85573563	-	2880	protein_coding	calreticulin [Source:MGI Symbol;Acc:MGI:88252]	-	12145	12708	15768	12557	11472	10425	11547	11451	126.114	127.413	126.693	132.025	115.976	112.573	114.923	114.516
ENSMUSG00000008845	24.97	25.1139	22.541	21.0688	70.903	31.376	71.7973	69.137	23.4234	60.8033	-1.38017	3.08512e-06	0.000178042	Cd163	6	124281615	124307486	+	5461	protein_coding	CD163 antigen [Source:MGI Symbol;Acc:MGI:2135946]	-	24	25	28	20	70	29	72	69	0.131431	0.132189	0.118646	0.110897	0.373203	0.16515	0.377911	0.363908
ENSMUSG00000057715	157.103	200.911	159.397	162.229	241.07	230.451	286.192	259.514	169.91	254.307	-0.583762	3.12316e-06	0.000179455	A830018L16Rik	1	11484329	12046125	+	9183	protein_coding	RIKEN cDNA A830018L16 gene [Source:MGI Symbol;Acc:MGI:2444149]	-	151	200	198	154	238	213	287	259	0.491759	0.628887	0.498941	0.507806	0.754592	0.721353	0.895831	0.812325
ENSMUSG00000039166	559.743	607.757	623.903	526.719	761.701	681.616	822.677	760.506	579.53	756.625	-0.383319	3.13271e-06	0.000179455	Akap7	10	25044988	25183768	-	4375	protein_coding	A kinase (PRKA) anchor protein 7 [Source:MGI Symbol;Acc:MGI:1859150]	-	538	605	775	500	752	630	825	759	3.6776	3.99305	4.09914	3.46062	5.00449	4.47832	5.40511	4.99664
ENSMUSG00000007021	1914.36	2030.21	2215.46	1839.3	2442.1	2329.4	2486.98	2539.03	1999.83	2449.38	-0.291396	3.15811e-06	0.000180243	Syngr3	17	24904066	24908929	-	2071	protein_coding	synaptogyrin 3 [Source:MGI Symbol;Acc:MGI:1341881]	-	1840	2021	2752	1746	2411	2153	2494	2534	26.5704	28.1782	30.7494	25.5286	33.8951	32.3308	34.518	35.2404
ENSMUSG00000037935	8824.8	8839.09	9012.38	9177.55	8114.34	8016.02	7764.08	8002.85	8963.46	7974.32	0.168735	3.1697e-06	0.000180243	Smarce1	11	99099873	99121843	-	6650	protein_coding	SWI/SNF related, matrix associated, actin dependent regulator of chromatin, subfamily e, member 1 [Source:MGI Symbol;Acc:MGI:1927347]	HMG	8482	8799	11195	8712	8011	7409	7786	7987	38.1449	38.2067	38.9557	39.6696	35.074	34.649	33.56	34.5921
ENSMUSG00000020493	789.675	724.285	708.432	778.49	575.327	612.373	604.294	592.173	750.221	596.042	0.330527	3.18659e-06	0.000180485	Prr11	11	86979979	86999534	-	3824	protein_coding	proline rich 11 [Source:MGI Symbol;Acc:MGI:2444496]	-	759	721	880	739	568	566	606	591	5.93586	5.44434	5.32517	5.85179	4.32464	4.60311	4.54238	4.45127
ENSMUSG00000024754	5112.6	4856.03	5061.26	5593.75	4252.15	4667.45	4043.58	4042.01	5155.91	4251.3	0.278367	3.19719e-06	0.000180485	Cemip2	19	21755706	21835724	+	8520	protein_coding	cell migration inducing hyaluronidase 2 [Source:MGI Symbol;Acc:MGI:1890373]	-	4914	4834	6287	5310	4198	4314	4055	4034	17.2487	16.383	17.0755	18.872	14.3457	15.7468	13.6421	13.6367
ENSMUSG00000005686	252.821	257.166	257.612	220.168	313.999	334.316	356.992	371.736	246.942	344.261	-0.477869	3.2176e-06	0.000180979	Ampd3	7	110367413	110411612	+	5627	protein_coding	adenosine monophosphate deaminase 3 [Source:MGI Symbol;Acc:MGI:1096344]	-	243	256	320	209	310	309	358	371	1.29148	1.31368	1.31596	1.12469	1.604	1.70779	1.82362	1.89894
ENSMUSG00000031558	2626.01	2759.52	2497.22	2950.68	2218.25	2298.02	2274.58	2216.39	2708.36	2251.81	0.265581	3.30466e-06	0.000185204	Slit2	5	48140480	48465075	+	25433	protein_coding	slit guidance ligand 2 [Source:MGI Symbol;Acc:MGI:1315205]	-	2524	2747	3102	2801	2190	2124	2281	2212	2.96792	3.11881	2.82236	3.33486	2.50707	2.59722	2.57073	2.50497
ENSMUSG00000025747	1118.45	884.01	1036.08	1022.89	735.365	859.053	779.798	758.503	1015.36	783.18	0.375088	3.39768e-06	0.000189641	Tyms	5	30263200	30278615	-	6089	protein_coding	thymidylate synthase [Source:MGI Symbol;Acc:MGI:98878]	-	1075	880	1287	971	726	794	782	757	5.27986	4.17315	4.89104	4.82876	3.47145	4.05534	3.6812	3.58067
ENSMUSG00000020178	280.912	281.276	301.889	294.963	402.121	447.919	399.871	347.689	289.76	399.4	-0.460879	3.40826e-06	0.000189641	Adora2a	10	75152711	75170618	+	3062	protein_coding	adenosine A2a receptor [Source:MGI Symbol;Acc:MGI:99402]	-	270	280	375	280	397	414	401	347	2.63705	2.64046	2.83397	2.76895	3.7749	4.20482	3.75377	3.26391
ENSMUSG00000022360	2103.72	1846.37	1825.02	2197.47	1594.3	1692.14	1464.86	1579.13	1993.15	1582.61	0.332115	3.42838e-06	0.000190079	Atad2	15	57957440	57998478	-	16023	protein_coding	ATPase family, AAA domain containing 2 [Source:MGI Symbol;Acc:MGI:1917722]	-	2022	1838	2267	2086	1574	1564	1469	1576	3.77396	3.3123	3.27398	3.94214	2.8601	3.03561	2.62789	2.83287
ENSMUSG00000071547	4950.29	5112.19	5029.06	5039.65	4172.13	4632.83	4380.63	4238.4	5032.8	4356	0.208564	3.44594e-06	0.000190373	Nt5dc2	14	30853010	30861081	+	2378	protein_coding	5'-nucleotidase domain containing 2 [Source:MGI Symbol;Acc:MGI:1917271]	-	4758	5089	6247	4784	4119	4282	4393	4230	59.8374	61.7943	60.7895	60.9174	50.4313	55.9999	52.9515	51.2322
ENSMUSG00000038766	2264.98	2046.28	2185.67	2416.59	1872.85	1885.8	1815.87	1827.62	2228.38	1850.54	0.267715	3.49711e-06	0.000192514	Gabpb2	3	95089077	95125227	-	15465	protein_coding	GA repeat binding protein, beta 2 [Source:MGI Symbol;Acc:MGI:95612]	-	2177	2037	2715	2294	1849	1743	1821	1824	4.20987	3.80337	4.06246	4.49165	3.48102	3.5051	3.37512	3.39695
ENSMUSG00000042129	1045.62	1081.91	755.929	982.857	667.501	714.074	683.071	745.477	966.578	702.531	0.45842	3.56071e-06	0.000195323	Rassf4	6	116609969	116650913	-	9209	protein_coding	Ras association (RalGDS/AF-6) domain family member 4 [Source:MGI Symbol;Acc:MGI:2386853]	-	1005	1077	939	933	659	660	685	744	3.26372	3.377	2.35951	3.06783	2.0835	2.22887	2.1321	2.32688
ENSMUSG00000033222	775.109	718.258	752.709	745.834	568.237	639.421	529.505	608.205	747.977	586.342	0.352046	3.61434e-06	0.000197567	Ttf2	3	100846176	100876979	-	7672	protein_coding	transcription termination factor, RNA polymerase II [Source:MGI Symbol;Acc:MGI:1921294]	-	745	715	935	708	561	591	531	607	2.90407	2.69107	2.82015	2.79439	2.12899	2.39569	1.98388	2.27874
ENSMUSG00000041986	1976.79	2177.88	2211.44	2027.87	2559.6	2329.4	2601.65	2634.22	2098.49	2531.22	-0.269997	3.74869e-06	0.000204192	Elmod1	9	53818741	53882585	-	4434	protein_coding	ELMO/CED-12 domain containing 1 [Source:MGI Symbol;Acc:MGI:3583900]	-	1900	2168	2747	1925	2527	2153	2609	2629	12.815	14.1186	14.3361	13.1461	16.5932	15.1008	16.8658	17.0769
ENSMUSG00000051375	3519.72	3629.46	3843.24	3872.44	4205.56	4268.22	4401.57	4380.68	3716.22	4314.01	-0.214928	3.77081e-06	0.000204679	Pcdh1	18	38318967	38345106	-	8797	protein_coding	protocadherin 1 [Source:MGI Symbol;Acc:MGI:104692]	-	3383	3613	4774	3676	4152	3945	4414	4372	11.5008	11.8594	12.5579	12.6533	13.7418	13.9465	14.3822	14.314
ENSMUSG00000033904	4499.79	4481.33	4508.2	4827.9	3817.62	4108.09	3891.01	4015.96	4579.31	3958.17	0.210212	3.95429e-06	0.00021389	Ccp110	7	118311775	118336247	+	8256	protein_coding	centriolar coiled coil protein 110 [Source:MGI Symbol;Acc:MGI:2141942]	-	4325	4461	5600	4583	3769	3797	3902	4008	15.6667	15.6024	15.6959	16.809	13.2916	14.3029	13.5471	13.9821
ENSMUSG00000027641	1344.22	1175.33	1390.3	1400.02	1059.49	1125.21	1061	1025.03	1327.47	1067.68	0.314911	4.03652e-06	0.00021758	Rbl1	2	156987813	157046454	-	5993	protein_coding	RB transcriptional corepressor like 1 [Source:MGI Symbol;Acc:MGI:103300]	-	1292	1170	1727	1329	1046	1040	1064	1023	6.4473	5.63727	6.66833	6.71495	5.08168	5.39687	5.08893	4.91638
ENSMUSG00000019817	5204.16	4831.92	4842.29	5240.85	4236.96	4522.47	4193.16	4330.58	5029.8	4320.79	0.218985	4.10119e-06	0.000220301	Plagl1	10	12936248	13007438	+	7819	protein_coding	pleiomorphic adenoma gene-like 1 [Source:MGI Symbol;Acc:MGI:1100874]	zf-C2H2	5002	4810	6015	4975	4183	4180	4205	4322	19.1316	17.7632	17.8014	19.2665	15.576	16.6256	15.415	15.9202
ENSMUSG00000020331	513.965	605.747	571.576	497.223	754.61	639.421	763.843	728.443	547.128	721.579	-0.398509	4.16908e-06	0.000223175	Hcn2	10	79552468	79571942	+	3195	protein_coding	hyperpolarization-activated, cyclic nucleotide-gated K+ 2 [Source:MGI Symbol;Acc:MGI:1298210]	-	494	603	710	472	745	591	766	727	4.62398	5.44972	5.14229	4.47335	6.78899	5.75267	6.87206	6.55357
ENSMUSG00000028488	1738.53	1882.54	2017.42	1689.71	2212.17	2124.91	2456.07	2294.55	1832.05	2271.92	-0.309501	4.26372e-06	0.000227457	Sh3gl2	4	85123363	85557432	+	6551	protein_coding	SH3-domain GRB2-like 2 [Source:MGI Symbol;Acc:MGI:700009]	-	1671	1874	2506	1604	2184	1964	2463	2290	7.62832	8.26018	8.85202	7.41411	9.70655	9.32366	10.7767	10.068
ENSMUSG00000024827	1154.86	1126.11	1130.27	1373.68	886.287	1012.69	904.446	938.86	1196.23	935.57	0.354054	4.50525e-06	0.000238923	Gldc	19	30075847	30152829	-	6091	protein_coding	glycine decarboxylase [Source:MGI Symbol;Acc:MGI:1341155]	-	1110	1121	1404	1304	875	936	907	937	5.44997	5.31428	5.33393	6.48263	4.18253	4.77903	4.26823	4.43063
ENSMUSG00000037126	7843.69	7535.18	8775.7	7085.42	9306.52	9146.64	9650.75	9729.27	7810	9458.3	-0.275904	4.50943e-06	0.000238923	Psd	19	46300526	46315595	-	7636	protein_coding	pleckstrin and Sec7 domain containing [Source:MGI Symbol;Acc:MGI:1920978]	-	7539	7501	10901	6726	9188	8454	9678	9710	29.5262	28.3649	33.0346	26.6718	35.0328	34.4309	36.3286	36.6242
ENSMUSG00000061079	953.02	869.946	962.019	1040.8	676.617	806.038	779.798	730.447	956.445	748.225	0.35441	4.54748e-06	0.000239643	Zfp143	7	109660424	109694601	+	3484	protein_coding	zinc finger protein 143 [Source:MGI Symbol;Acc:MGI:1277969]	zf-C2H2	916	866	1195	988	668	745	782	729	7.8628	7.1774	7.93704	8.58699	5.58236	6.65014	6.43365	6.02648
ENSMUSG00000023011	631.532	713.235	697.162	642.597	800.191	797.383	916.413	939.862	671.131	863.462	-0.362991	4.5539e-06	0.000239643	Faim2	15	99394893	99426046	-	12520	protein_coding	Fas apoptotic inhibitory molecule 2 [Source:MGI Symbol;Acc:MGI:1919643]	-	607	710	866	610	790	737	919	938	1.44992	1.6375	1.6006	1.47532	1.83714	1.83069	2.10397	2.15781
ENSMUSG00000058756	16040.1	16247.7	18388.6	15547.7	19399.1	19016	20088.3	19905.4	16556	19602.2	-0.243466	4.58808e-06	0.000240626	Thra	11	98631464	98659832	+	4614	protein_coding	thyroid hormone receptor alpha [Source:MGI Symbol;Acc:MGI:98742]	THR-like	15417	16174	22842	14759	19152	17576	20145	19866	99.9268	101.22	114.558	96.8593	120.853	118.466	125.146	124.007
ENSMUSG00000101970	1362.94	1066.84	1222.85	1251.48	1553.79	1589.36	1637.38	1432.84	1226.03	1553.34	-0.341608	4.61115e-06	0.000241022	Chaserr	7	73189549	73208143	-	8022	lncRNA	CHD2 adjacent suppressive regulatory RNA [Source:MGI Symbol;Acc:MGI:1916420]	-	1310	1062	1519	1188	1534	1469	1642	1430	4.88369	3.82269	4.38171	4.48431	5.56753	5.69497	5.86704	5.13414
ENSMUSG00000022208	9591.59	10302.7	11301.9	10754.5	12061.6	12123	12571.5	12712.2	10487.7	12367.1	-0.237599	4.72427e-06	0.000246106	Jph4	14	55344283	55354392	-	7064	protein_coding	junctophilin 4 [Source:MGI Symbol;Acc:MGI:2443113]	-	9219	10256	14039	10209	11908	11205	12607	12687	39.0295	41.9232	45.989	43.7617	49.0804	49.3303	51.1552	51.7276
ENSMUSG00000096054	2070.43	2188.93	2152.67	2226.97	2495.79	2428.93	2824.03	2595.14	2159.75	2585.97	-0.260138	4.80988e-06	0.000249728	Syne1	10	4970917	5501482	-	40491	protein_coding	spectrin repeat containing, nuclear envelope 1 [Source:MGI Symbol;Acc:MGI:1927152]	-	1990	2179	2674	2114	2464	2245	2832	2590	1.46979	1.55391	1.52817	1.58092	1.77175	1.72429	2.00477	1.84228
ENSMUSG00000037815	4452.98	4374.84	4169.28	4762.59	3703.16	4020.45	3533.03	3595.12	4439.92	3712.94	0.25776	4.84559e-06	0.00025	Ctnna1	18	35251912	35387832	+	6425	protein_coding	catenin (cadherin associated protein), alpha 1 [Source:MGI Symbol;Acc:MGI:88274]	-	4280	4355	5179	4521	3656	3716	3543	3588	19.9219	19.5723	18.6527	21.3071	16.5673	17.9869	15.8062	16.084
ENSMUSG00000044461	1180.87	1178.34	1185.01	1324.17	1009.86	1037.57	982.227	953.89	1217.1	995.887	0.289035	4.84733e-06	0.00025	Shisa2	14	59862757	59869109	+	3672	protein_coding	shisa family member 2 [Source:MGI Symbol;Acc:MGI:2444716]	-	1135	1173	1472	1257	997	959	985	952	9.24385	9.22408	9.27628	10.3656	7.90519	8.1221	7.68887	7.46704
ENSMUSG00000024640	4976.3	5274.93	4496.93	5580.06	4104.27	4453.23	3881.04	4019.96	5082.06	4114.63	0.304335	4.93766e-06	0.000253816	Psat1	19	15882042	15924701	-	4254	protein_coding	phosphoserine aminotransferase 1 [Source:MGI Symbol;Acc:MGI:2183441]	-	4783	5251	5586	5297	4052	4116	3892	4012	33.625	35.6428	30.3859	37.7046	27.7327	30.0906	26.2243	27.163
ENSMUSG00000017692	2150.54	1910.67	2199.36	2230.13	1653.05	1923.67	1571.56	1486.95	2122.67	1658.81	0.356338	4.95454e-06	0.000253842	Rhbdl3	11	80191738	80246781	+	4734	protein_coding	rhomboid like 3 [Source:MGI Symbol;Acc:MGI:2179276]	-	2067	1902	2732	2117	1632	1778	1576	1484	13.0579	11.6014	13.3543	13.5411	10.0372	11.6804	9.54238	9.02859
ENSMUSG00000030203	942.616	936.246	926.597	1166.16	736.378	819.021	761.849	732.451	992.904	762.425	0.380307	4.99479e-06	0.000255063	Dusp16	6	134692431	134769588	-	7798	protein_coding	dual specificity phosphatase 16 [Source:MGI Symbol;Acc:MGI:1917936]	-	906	932	1151	1107	727	757	764	731	3.4746	3.45112	3.41555	4.29859	2.71438	3.01901	2.80827	2.69991
ENSMUSG00000020463	3287.71	3201.52	3095.37	3413.14	2726.73	2820.59	2627.58	2891.73	3249.43	2766.66	0.231561	5.04325e-06	0.000256693	Ppp4r3b	11	29122890	29170797	+	5694	protein_coding	protein phosphatase 4 regulatory subunit 3B [Source:MGI Symbol;Acc:MGI:2144474]	-	3160	3187	3845	3240	2692	2607	2635	2886	16.597	16.1619	15.626	17.2302	13.765	14.2389	13.2645	14.598
ENSMUSG00000011751	3024.49	3241.7	3629.1	2966.48	3803.44	3932.82	4344.73	3856.64	3215.44	3984.41	-0.308585	5.29556e-06	0.000268655	Sptbn4	7	27055808	27147111	-	9563	protein_coding	spectrin beta, non-erythrocytic 4 [Source:MGI Symbol;Acc:MGI:1890574]	-	2907	3227	4508	2816	3755	3635	4357	3849	9.09098	9.74389	10.9083	8.91663	11.4324	11.8212	13.0594	11.5923
ENSMUSG00000106379	295.478	318.444	276.128	290.749	380.85	374.348	397.877	442.877	295.2	398.988	-0.436937	5.36307e-06	0.000271193	Lhfpl3	5	22951057	23480595	+	3213	protein_coding	lipoma HMGIC fusion partner-like 3 [Source:MGI Symbol;Acc:MGI:1925076]	-	284	317	343	276	376	346	399	442	2.64343	2.84889	2.47031	2.60112	3.40719	3.34902	3.55952	3.9621
ENSMUSG00000102143	184.153	190.866	151.347	185.405	142.819	96.2918	92.7382	88.1747	177.943	105.006	0.75789	5.4813e-06	0.000275439	Gm38057	9	71759283	71762485	-	3203	TEC	predicted gene, 38057 [Source:MGI Symbol;Acc:MGI:5611285]	-	177	190	188	176	141	89	93	88	1.65263	1.71287	1.35822	1.66386	1.28169	0.864143	0.832252	0.791298
ENSMUSG00000032228	7538.85	7273.99	7010.26	7988.22	6453.19	6559.74	6316.17	6352.58	7452.83	6420.42	0.214809	5.48253e-06	0.000275439	Tcf12	9	71749970	72019153	-	15529	protein_coding	transcription factor 12 [Source:MGI Symbol;Acc:MGI:101877]	bHLH	7246	7241	8708	7583	6371	6063	6334	6340	13.9545	13.4643	12.9761	14.7863	11.9449	12.1422	11.6913	11.7587
ENSMUSG00000029120	3382.39	3970.01	3672.58	3615.4	4540.83	3972.85	5062.71	4738.39	3660.09	4578.69	-0.323157	5.56798e-06	0.000278774	Ppp2r2c	5	37025857	37112422	+	4450	protein_coding	protein phosphatase 2, regulatory subunit B, gamma [Source:MGI Symbol;Acc:MGI:2442660]	-	3251	3952	4562	3432	4483	3672	5077	4729	21.8483	25.6439	23.7227	23.3534	29.3311	25.6623	32.7021	30.6072
ENSMUSG00000020019	742.856	755.426	719.703	776.384	639.14	585.324	554.435	607.203	748.592	596.525	0.326593	5.58482e-06	0.000278774	Ntn4	10	93476543	93583069	+	3741	protein_coding	netrin 4 [Source:MGI Symbol;Acc:MGI:1888978]	-	714	752	894	737	631	541	556	606	5.70782	5.8044	5.52992	5.96543	4.9109	4.49741	4.26006	4.66551
ENSMUSG00000105867	281.952	322.463	294.643	267.573	440.611	357.037	409.843	391.776	291.658	399.817	-0.454905	5.663e-06	0.00028177	Gm42517	5	108513939	108515788	-	1850	protein_coding	predicted gene 42517 [Source:MGI Symbol;Acc:MGI:5662654]	-	271	321	366	254	435	330	411	391	4.38084	5.01027	4.57803	4.15742	6.84601	5.54747	6.36794	6.08723
ENSMUSG00000022037	1110.12	1158.25	1085.99	990.231	1331.96	1246.38	1350.19	1418.81	1086.15	1336.84	-0.29969	5.8165e-06	0.000288483	Clu	14	66205932	66218996	+	3437	protein_coding	clusterin [Source:MGI Symbol;Acc:MGI:88423]	-	1067	1153	1349	940	1315	1152	1354	1416	9.2842	9.68673	9.08241	8.28153	11.1395	10.4238	11.2919	11.8658
ENSMUSG00000007097	4949.25	5535.11	5224.69	4854.24	6017.64	5720.17	6386.97	6233.35	5140.82	6089.53	-0.24426	5.88354e-06	0.000290879	Atp1a2	1	172099276	172125631	-	7038	protein_coding	ATPase, Na+/K+ transporting, alpha 2 polypeptide [Source:MGI Symbol;Acc:MGI:88106]	-	4757	5510	6490	4608	5941	5287	6405	6221	20.2136	22.6063	21.3385	19.8256	24.5771	23.3621	26.0855	25.4581
ENSMUSG00000052229	117.567	180.82	141.686	125.359	224.864	193.666	239.324	234.464	141.358	223.08	-0.657721	5.94072e-06	0.000292774	Gpr17	18	32076050	32082689	-	5195	protein_coding	G protein-coupled receptor 17 [Source:MGI Symbol;Acc:MGI:3584514]	-	113	180	176	119	222	179	240	234	0.650508	1.00049	0.783964	0.693623	1.24419	1.07157	1.3242	1.29731
ENSMUSG00000021938	2952.7	3119.15	2869.15	2870.62	3498.56	3456.77	3356.52	3343.62	2952.9	3413.87	-0.209466	5.98679e-06	0.000294111	Pspc1	14	56958167	57015773	-	5734	protein_coding	paraspeckle protein 1 [Source:MGI Symbol;Acc:MGI:1913895]	-	2838	3105	3564	2725	3454	3195	3366	3337	14.8018	15.6362	14.383	14.3903	17.5382	17.3287	16.8262	16.7615
ENSMUSG00000028718	784.473	726.294	753.514	921.758	564.185	654.568	633.212	538.066	796.51	597.508	0.414173	6.0288e-06	0.00029524	Stil	4	114857356	114900393	+	5795	protein_coding	Scl/Tal1 interrupting locus [Source:MGI Symbol;Acc:MGI:107477]	-	754	723	936	875	557	605	635	537	3.89115	3.60257	3.73759	4.57211	2.79848	3.24679	3.14086	2.66892
ENSMUSG00000031311	19369.4	19293.5	19456.1	20797	17210.2	18007.6	16687.9	17370.4	19729	17319	0.187948	6.05587e-06	0.000295633	Nono	X	100472924	100492197	+	4375	protein_coding	non-POU-domain-containing, octamer binding protein [Source:MGI Symbol;Acc:MGI:1855692]	-	18617	19206	24168	19742	16991	16644	16735	17336	127.26	126.761	127.83	136.639	113.073	118.313	109.642	114.126
ENSMUSG00000033910	1602.24	1514.87	1687.36	1804.54	2036.94	1834.95	2208.76	2210.38	1652.25	2072.76	-0.327416	6.15789e-06	0.000299444	Gucy1a1	3	81999734	82053096	-	6968	protein_coding	guanylate cyclase 1, soluble, alpha 1 [Source:MGI Symbol;Acc:MGI:1926562]	-	1540	1508	2096	1713	2011	1696	2215	2206	6.60956	6.24915	6.96068	7.44408	8.40279	7.56955	9.1116	9.11826
ENSMUSG00000017550	1412.88	1348.11	1371.78	1493.77	1059.49	1217.17	1121.83	1205.39	1406.64	1150.97	0.289148	6.1725e-06	0.000299444	Atad5	11	79980226	80026620	+	7532	protein_coding	ATPase family, AAA domain containing 5 [Source:MGI Symbol;Acc:MGI:2442925]	-	1358	1342	1704	1418	1046	1125	1125	1203	5.39199	5.14481	5.23514	5.7007	4.04335	4.6451	4.28125	4.60013
ENSMUSG00000029193	84.2736	69.3144	77.2835	114.825	49.6321	45.4411	21.9381	39.0774	86.424	39.0222	1.14675	6.25581e-06	0.000302539	Cckar	5	53855118	53865047	-	3682	protein_coding	cholecystokinin A receptor [Source:MGI Symbol;Acc:MGI:99478]	-	81	69	96	109	49	42	22	39	0.657902	0.541119	0.603332	0.896406	0.387465	0.354746	0.171265	0.305067
ENSMUSG00000018012	2303.48	2490.3	2753.22	1979.41	3079.22	2866.03	3238.86	3130.2	2381.6	3078.58	-0.369484	6.36785e-06	0.000307002	Rac3	11	120612296	120614795	+	1293	protein_coding	Rac family small GTPase 3 [Source:MGI Symbol;Acc:MGI:2180784]	-	2214	2479	3420	1879	3040	2649	3248	3124	51.2081	55.3612	61.2063	44.0038	68.4534	63.7142	72.0023	69.5868
ENSMUSG00000013584	315.246	264.198	280.958	238.077	408.199	331.071	400.868	408.81	274.62	387.237	-0.496057	6.46546e-06	0.000310742	Aldh1a2	9	71123071	71203525	+	2264	protein_coding	aldehyde dehydrogenase family 1, subfamily A2 [Source:MGI Symbol;Acc:MGI:107928]	-	303	263	349	226	403	306	402	408	4.00245	3.35434	3.56712	3.02269	5.18261	4.20337	5.08954	5.19037
ENSMUSG00000027326	1008.16	890.037	886.345	1244.11	680.669	723.811	767.832	773.532	1007.16	736.461	0.450132	6.62835e-06	0.000317588	Knl1	2	118877600	118935982	+	8542	protein_coding	kinetochore scaffold 1 [Source:MGI Symbol;Acc:MGI:1923714]	-	969	886	1101	1181	672	669	770	772	3.39253	2.99503	2.98261	4.18651	2.2905	2.43567	2.58381	2.60299
ENSMUSG00000058558	15274.3	16060.8	14719.3	15724.7	13921.3	13753.5	13523.8	13125	15444.8	13580.9	0.185419	6.69723e-06	0.000319901	Rpl5	5	108048368	108056871	+	3920	protein_coding	ribosomal protein L5 [Source:MGI Symbol;Acc:MGI:102854]	-	14681	15988	18284	14927	13744	12712	13562	13099	112.003	117.77	107.933	115.305	102.081	100.851	99.1668	96.2424
ENSMUSG00000032737	1948.7	1862.45	2002.93	1907.78	1573.03	1760.3	1594.5	1533.04	1930.46	1615.22	0.258171	6.92667e-06	0.000329845	Inppl1	7	101471839	101487436	-	6399	protein_coding	inositol polyphosphate phosphatase-like 1 [Source:MGI Symbol;Acc:MGI:1333787]	-	1873	1854	2488	1811	1553	1627	1599	1530	8.75358	8.36614	8.99719	8.56975	7.06609	7.9073	7.16251	6.88642
ENSMUSG00000029247	5085.55	5222.69	4850.35	5346.2	4536.78	4460.8	4109.4	4473.86	5126.19	4395.21	0.221636	6.97055e-06	0.00033092	Paics	5	77099154	77115356	+	3139	protein_coding	phosphoribosylaminoimidazole carboxylase, phosphoribosylaminoribosylaminoimidazole, succinocarboxamide synthetase [Source:MGI Symbol;Acc:MGI:1914304]	-	4888	5199	6025	5075	4479	4123	4121	4465	46.5693	47.8251	44.4155	48.9561	41.5441	40.8484	37.6305	40.968
ENSMUSG00000034413	967.586	856.887	1076.33	961.789	1195.22	1220.42	1188.64	1212.4	965.649	1204.17	-0.316582	7.00801e-06	0.000331684	Neurl1b	17	26633803	26665323	+	6331	protein_coding	neuralized E3 ubiquitin protein ligase 1B [Source:MGI Symbol;Acc:MGI:3643092]	-	930	853	1337	913	1180	1128	1192	1210	4.39309	3.89049	4.88684	4.36677	5.42662	5.54102	5.39676	5.50462
ENSMUSG00000033581	2749.82	2449.11	2594.63	2929.61	2296.24	2291.53	1977.42	2130.22	2680.79	2173.85	0.302235	7.13755e-06	0.000336612	Igf2bp2	16	21877759	21982049	-	7402	protein_coding	insulin-like growth factor 2 mRNA binding protein 2 [Source:MGI Symbol;Acc:MGI:1890358]	-	2643	2438	3223	2781	2267	2118	1983	2126	10.6784	9.51069	10.0758	11.3766	8.91707	8.89876	7.67896	8.27234
ENSMUSG00000040782	3866.18	4151.83	3987.35	4183.2	3464.12	3262.02	3451.26	3673.28	4047.14	3462.67	0.224709	7.1739e-06	0.000336612	Cop1	1	159059890	159175210	+	17516	protein_coding	COP1, E3 ubiquitin ligase [Source:MGI Symbol;Acc:MGI:1347046]	-	3716	4133	4953	3971	3420	3015	3461	3666	6.34455	6.81331	6.54338	6.86479	5.68474	5.35309	5.66364	6.02798
ENSMUSG00000010505	5233.29	4800.77	5108.76	5276.67	4143.77	4671.78	4257.98	4340.6	5104.87	4353.53	0.229798	7.17719e-06	0.000336612	Myt1	2	181405125	181469590	+	7191	protein_coding	myelin transcription factor 1 [Source:MGI Symbol;Acc:MGI:1100535]	zf-C2HC	5030	4779	6346	5009	4091	4318	4270	4332	20.9189	19.19	20.4211	21.0923	16.5638	18.6744	17.0203	17.3506
ENSMUSG00000017400	307.963	326.481	359.851	270.733	443.65	428.444	430.784	417.828	316.257	430.177	-0.439497	7.23318e-06	0.000338217	Stac2	11	97927449	97944288	-	3139	protein_coding	SH3 and cysteine rich domain 2 [Source:MGI Symbol;Acc:MGI:2144518]	-	296	325	447	257	438	396	432	417	2.82007	2.98964	3.29522	2.47916	4.06259	3.92334	3.94477	3.82612
ENSMUSG00000019873	3108.76	3180.43	2987.49	3344.66	2643.67	2795.71	2598.66	2739.43	3155.33	2694.37	0.227386	7.27967e-06	0.000339368	Reep3	10	66844968	66932724	-	8294	protein_coding	receptor accessory protein 3 [Source:MGI Symbol;Acc:MGI:88930]	-	2988	3166	3711	3175	2610	2584	2606	2734	10.774	11.0224	10.3537	11.5916	9.16213	9.68905	9.00615	9.49399
ENSMUSG00000042699	16321	16797.2	16163.5	18282.4	14744.8	14775.9	14071.3	14806.3	16891	14599.6	0.210229	7.30407e-06	0.000339486	Dhx9	1	153331504	153363406	-	9603	protein_coding	DEAH (Asp-Glu-Ala-His) box polypeptide 9 [Source:MGI Symbol;Acc:MGI:108177]	-	15687	16721	20078	17355	14557	13657	14111	14777	48.8532	50.2786	48.3818	54.7242	44.1352	44.2284	42.1192	44.3194
ENSMUSG00000023087	1379.59	1497.79	1448.26	1383.16	1694.58	1733.25	1668.29	1640.25	1427.2	1684.09	-0.238066	7.43617e-06	0.000344594	Noct	3	51131868	51159065	+	10658	protein_coding	nocturnin [Source:MGI Symbol;Acc:MGI:109382]	-	1326	1491	1799	1313	1673	1602	1673	1637	3.72073	4.03952	3.90593	3.73036	4.57025	4.67455	4.49934	4.42372
ENSMUSG00000031805	227.851	292.326	251.976	244.398	341.347	319.169	379.927	381.756	254.138	355.55	-0.48484	7.4856e-06	0.000345853	Jak3	8	72128940	72143219	+	5352	protein_coding	Janus kinase 3 [Source:MGI Symbol;Acc:MGI:99928]	-	219	291	313	232	337	295	381	381	1.22374	1.57002	1.35331	1.3126	1.8333	1.71419	2.04051	2.05033
ENSMUSG00000049556	3541.57	4479.32	4060.6	3830.3	4843.69	4710.72	5029.8	4832.57	3977.95	4854.2	-0.28703	7.62318e-06	0.000351164	Lingo1	9	56525759	56703752	-	4715	protein_coding	leucine rich repeat and Ig domain containing 1 [Source:MGI Symbol;Acc:MGI:1915522]	-	3404	4459	5044	3636	4782	4354	5044	4823	21.5907	27.3076	24.755	23.3509	29.5289	28.7183	30.6635	29.4612
ENSMUSG00000026468	119.648	152.693	82.1137	83.2216	49.6321	53.0146	66.8114	40.0794	109.419	52.3844	1.05963	7.89937e-06	0.00036281	Lhx4	1	155573777	155627430	-	5740	protein_coding	LIM homeobox protein 4 [Source:MGI Symbol;Acc:MGI:101776]	Homeobox	115	152	102	79	49	49	67	40	0.599164	0.764644	0.411204	0.416752	0.248544	0.265483	0.334574	0.200707
ENSMUSG00000030905	297.559	333.513	409.764	323.405	513.54	429.526	487.623	470.933	341.06	475.406	-0.47507	7.95442e-06	0.000364261	Crym	7	119785603	119801334	-	3391	protein_coding	crystallin, mu [Source:MGI Symbol;Acc:MGI:102675]	-	286	332	509	307	507	397	489	470	2.52231	2.82708	3.47343	2.7414	4.35311	3.64095	4.13342	3.99194
ENSMUSG00000031428	5147.97	4956.48	5584.54	4634.07	6120.95	5900.85	6126.7	5983.85	5080.77	6033.09	-0.247317	8.32417e-06	0.000380072	Zcchc18	X	135893904	135899221	+	4876	protein_coding	zinc finger, CCHC domain containing 18 [Source:MGI Symbol;Acc:MGI:1914245]	-	4948	4934	6937	4399	6043	5454	6144	5972	30.3477	29.2188	32.9213	27.3182	36.0835	34.786	36.1174	35.2753
ENSMUSG00000004366	1517.97	1353.14	1556.94	1163	1923.5	1645.62	1894.65	1806.58	1397.76	1817.59	-0.378077	8.49743e-06	0.000386845	Sst	16	23708323	23709708	-	721	protein_coding	somatostatin [Source:MGI Symbol;Acc:MGI:98326]	-	1459	1347	1934	1104	1899	1521	1900	1803	60.5173	53.9461	62.0712	46.3656	76.6848	65.6064	75.5348	72.0236
ENSMUSG00000016319	6228.96	6730.53	6053.87	6197.37	5542.59	5617.38	5431.66	5319.54	6302.68	5477.79	0.202249	9.04203e-06	0.000410434	Slc25a5	X	36059304	36062460	+	1646	protein_coding	solute carrier family 25 (mitochondrial carrier, adenine nucleotide translocator), member 5 [Source:MGI Symbol;Acc:MGI:1353496]	-	5987	6700	7520	5883	5472	5192	5447	5309	108.778	117.536	105.72	108.226	96.7912	98.0974	94.8542	92.8961
ENSMUSG00000028661	1056.02	1153.23	1306.57	1058.7	1361.34	1406.51	1574.55	1460.89	1143.63	1450.82	-0.341476	9.118e-06	0.000412676	Epha8	4	136656730	136684127	-	4713	protein_coding	Eph receptor A8 [Source:MGI Symbol;Acc:MGI:109378]	-	1015	1148	1623	1005	1344	1300	1579	1458	6.44063	7.03351	7.96874	6.457	8.30274	8.57825	9.60315	8.90993
ENSMUSG00000028266	2848.66	2972.48	2960.92	2811.62	3436.77	3160.32	3370.48	3447.83	2898.42	3353.85	-0.2104	9.18508e-06	0.000414296	Lmo4	3	143894291	143910981	-	3530	protein_coding	LIM domain only 4 [Source:MGI Symbol;Acc:MGI:109360]	-	2738	2959	3678	2669	3393	2921	3380	3441	23.1963	24.2046	24.1105	22.8948	27.9852	25.7341	27.4455	28.0753
ENSMUSG00000022577	6181.11	6110.72	6930.56	5174.49	7625.11	7190.51	7984.46	7653.16	6099.22	7613.31	-0.31954	9.20716e-06	0.000414296	Ly6h	15	75423117	75439104	-	4227	protein_coding	lymphocyte antigen 6 complex, locus H [Source:MGI Symbol;Acc:MGI:1346030]	-	5941	6083	8609	4912	7528	6646	8007	7638	42.0327	41.554	47.1291	35.1875	51.8522	48.8968	54.2958	52.0429
ENSMUSG00000033998	199.76	184.838	189.989	192.779	265.38	254.254	269.24	272.54	191.841	265.353	-0.469063	9.25982e-06	0.000415461	Kcnk1	8	126721909	126757424	+	2235	protein_coding	potassium channel, subfamily K, member 1 [Source:MGI Symbol;Acc:MGI:109322]	-	192	184	236	183	262	235	270	272	2.56911	2.37721	2.44345	2.47934	3.41306	3.26996	3.4627	3.50514
ENSMUSG00000087022	461.944	401.823	615.853	458.245	698.901	599.389	713.984	768.522	484.466	695.199	-0.518186	9.54447e-06	0.000426998	9130024F11Rik	1	57010571	57089243	+	5783	lncRNA	RIKEN cDNA 9130024F11 gene [Source:MGI Symbol;Acc:MGI:1926150]	-	444	400	765	435	690	554	716	767	2.29609	1.99726	3.0611	2.27771	3.47389	2.97927	3.54886	3.81994
ENSMUSG00000030592	1347.34	1108.03	1428.13	1050.28	1512.26	1612.08	1705.19	1653.27	1233.44	1620.7	-0.392595	9.59585e-06	0.000428063	Ryr1	7	28702769	28824604	-	21838	protein_coding	ryanodine receptor 1, skeletal muscle [Source:MGI Symbol;Acc:MGI:99659]	-	1295	1103	1774	997	1493	1490	1710	1650	1.77344	1.45845	1.87979	1.38243	1.99052	2.12191	2.24446	2.17613
ENSMUSG00000043716	19237.3	20133.3	18234.1	20018.5	17553.6	16954.9	16783.6	16836.4	19405.8	17032.1	0.188087	9.74332e-06	0.000433396	Rpl7	1	16171519	16174886	-	2687	protein_coding	ribosomal protein L7 [Source:MGI Symbol;Acc:MGI:98073]	-	18490	20042	22650	19003	17330	15671	16831	16803	205.792	215.378	195.061	214.149	187.781	181.377	179.544	180.108
ENSMUSG00000060534	9400.15	9235.89	8655.75	11234.9	7622.07	8404.44	7385.15	7474.81	9631.68	7721.62	0.318743	9.81902e-06	0.000435516	Dcc	18	71386705	72484140	-	13171	protein_coding	deleted in colorectal carcinoma [Source:MGI Symbol;Acc:MGI:94869]	-	9035	9194	10752	10665	7525	7768	7406	7460	20.5149	20.1564	18.8903	24.5191	16.6344	18.3418	16.1174	16.313
ENSMUSG00000027248	8157.89	8617.08	8194.47	8688.75	7638.28	7308.44	7373.18	7465.79	8414.55	7446.42	0.17614	1.03891e-05	0.00045949	Pdia3	2	121244256	121269168	+	3139	protein_coding	protein disulfide isomerase associated 3 [Source:MGI Symbol;Acc:MGI:95834]	-	7841	8578	10179	8248	7541	6755	7394	7451	74.7033	78.9082	75.0382	79.5645	69.9451	66.9247	67.5176	68.3656
ENSMUSG00000026765	196.638	211.961	203.674	207.527	260.315	318.088	273.229	290.576	204.95	285.552	-0.477581	1.05012e-05	0.000463129	Lypd6b	2	49677700	49838861	+	2604	protein_coding	LY6/PLAUR domain containing 6B [Source:MGI Symbol;Acc:MGI:1919147]	-	189	211	253	197	257	294	274	290	2.1706	2.33975	2.24827	2.2908	2.8735	3.51123	3.01605	3.20753
ENSMUSG00000109006	124.85	117.533	170.668	171.71	252.212	185.01	263.257	241.478	146.19	235.489	-0.685802	1.06662e-05	0.000469071	B230209E15Rik	7	61179619	61265075	-	1995	lncRNA	RIKEN cDNA B230209E15 gene [Source:MGI Symbol;Acc:MGI:2442668]	-	120	117	212	163	249	171	264	241	1.79886	1.69344	2.45902	2.47404	3.63393	2.66567	3.79306	3.47927
ENSMUSG00000026259	487.955	459.082	553.06	431.909	672.566	588.57	642.187	634.256	483.002	634.395	-0.39042	1.07463e-05	0.000471259	Ngef	1	87404556	87501592	-	3905	protein_coding	neuronal guanine nucleotide exchange factor [Source:MGI Symbol;Acc:MGI:1858414]	-	469	457	687	410	664	544	644	633	3.5918	3.37927	4.07103	3.17925	4.9507	4.33242	4.72709	4.66871
ENSMUSG00000026987	5439.29	5168.44	5082.2	5500	4577.29	4810.26	4541.18	4572.06	5297.48	4625.2	0.19552	1.08187e-05	0.000473098	Baz2b	2	59729707	60040183	-	17604	protein_coding	bromodomain adjacent to zinc finger domain, 2B [Source:MGI Symbol;Acc:MGI:2442782]	MBD	5228	5145	6313	5221	4519	4446	4554	4563	8.88145	8.43921	8.29838	8.98058	7.47396	7.85436	7.41499	7.46541
ENSMUSG00000020374	316.286	381.731	329.26	321.298	451.753	410.052	504.575	446.885	337.144	453.316	-0.427948	1.10808e-05	0.000483196	Rasgef1c	11	49792662	49871821	+	3563	protein_coding	RasGEF domain family, member 1C [Source:MGI Symbol;Acc:MGI:1921813]	-	304	380	409	305	446	379	506	446	2.55163	3.07961	2.6563	2.59207	3.64451	3.30808	4.07065	3.60523
ENSMUSG00000030319	2403.36	2325.55	2378.88	2509.29	1973.13	2203.89	1990.38	2011.99	2404.27	2044.85	0.233745	1.11687e-05	0.000485668	Cand2	6	115751499	115782518	+	5474	protein_coding	cullin-associated and neddylation-dissociated 2 (putative) [Source:MGI Symbol;Acc:MGI:1914338]	-	2310	2315	2955	2382	1948	2037	1996	2008	12.6202	12.2116	12.4917	13.1765	10.3611	11.5728	10.4516	10.5651
ENSMUSG00000016624	5475.7	5243.78	5652.16	5426.26	4643.13	5068.84	4522.23	4430.78	5449.48	4666.25	0.224269	1.12134e-05	0.00048625	Phf21b	15	84669582	84740250	-	4264	protein_coding	PHD finger protein 21B [Source:MGI Symbol;Acc:MGI:2443812]	-	5263	5220	7021	5151	4584	4685	4535	4422	36.9127	35.3493	38.1022	36.5794	31.3002	34.17	30.4852	29.8687
ENSMUSG00000040111	3333.49	3185.45	3737.78	3615.4	4072.87	3992.32	4114.38	4279.48	3468.03	4114.76	-0.246254	1.20265e-05	0.000520054	Gramd1b	9	40204529	40442679	-	10452	protein_coding	GRAM domain containing 1B [Source:MGI Symbol;Acc:MGI:1925037]	-	3204	3171	4643	3432	4021	3690	4126	4271	9.16754	8.76041	10.2794	9.94283	11.2009	10.9794	11.3151	11.7691
ENSMUSG00000015968	2447.06	2136.69	2508.49	2432.39	2695.33	2848.72	2941.69	2894.73	2381.16	2845.12	-0.256449	1.21093e-05	0.000522179	Cacna1d	14	29761896	30213412	-	15183	protein_coding	calcium channel, voltage-dependent, L type, alpha 1D subunit [Source:MGI Symbol;Acc:MGI:88293]	-	2352	2127	3116	2309	2661	2633	2950	2889	4.63276	4.04518	4.74907	4.60499	5.10278	5.39319	5.56921	5.4803
ENSMUSG00000047143	1317.17	1199.44	1421.69	1493.77	1083.8	1156.58	997.185	1085.15	1358.02	1080.68	0.330208	1.21929e-05	0.000523456	Dmrta2	4	109835250	109840884	+	2922	protein_coding	doublesex and mab-3 related transcription factor like family A2 [Source:MGI Symbol;Acc:MGI:2653629]	DM	1266	1194	1766	1418	1070	1069	1000	1083	12.9573	11.7992	13.9855	14.6946	10.6616	11.3776	9.80954	10.6749
ENSMUSG00000040009	1700.04	1920.71	1902.3	1889.87	2124.05	2187.66	2220.73	2191.34	1853.23	2180.95	-0.234405	1.22063e-05	0.000523456	Gnaz	10	74803009	74852739	+	3612	protein_coding	guanine nucleotide binding protein, alpha z subunit [Source:MGI Symbol;Acc:MGI:95780]	-	1634	1912	2363	1794	2097	2022	2227	2187	13.529	15.2851	15.1386	15.0396	16.9033	17.4095	17.6726	17.4388
ENSMUSG00000032812	459.863	444.014	399.298	436.123	513.54	563.686	562.412	592.173	434.825	557.953	-0.36207	1.24974e-05	0.000534461	Arap1	7	100997274	101061793	+	8433	protein_coding	ArfGAP with RhoGAP domain, ankyrin repeat and PH domain 1 [Source:MGI Symbol;Acc:MGI:1916960]	-	442	442	496	414	507	521	564	591	1.56747	1.51345	1.36103	1.48655	1.75043	1.92136	1.91702	2.01846
ENSMUSG00000040204	1862.34	1716.79	1578.68	2087.91	1444.4	1513.62	1350.19	1389.75	1811.43	1424.49	0.345752	1.25415e-05	0.000534876	Pclaf	9	65797519	65810548	+	4813	protein_coding	PCNA clamp associated factor [Source:MGI Symbol;Acc:MGI:1915276]	-	1790	1709	1961	1982	1426	1399	1354	1387	11.1224	10.2531	9.42824	12.4695	8.62628	9.03971	8.06365	8.29994
ENSMUSG00000032890	3325.17	3877.59	3813.46	3592.22	4344.33	4082.12	4644.89	4385.69	3652.11	4364.26	-0.256764	1.30746e-05	0.000556082	Rims3	4	120712013	120753776	+	7972	protein_coding	regulating synaptic membrane exocytosis 3 [Source:MGI Symbol;Acc:MGI:2443331]	-	3196	3860	4737	3410	4289	3773	4658	4377	11.9895	13.9813	13.7501	12.9524	15.6642	14.7188	16.7479	15.8133
ENSMUSG00000034687	1512.76	1405.37	1339.58	1422.14	1131.41	1247.47	1209.58	1091.16	1419.96	1169.91	0.278901	1.31483e-05	0.000557687	Fras1	5	96521814	96932587	+	17709	protein_coding	Fraser extracellular matrix complex subunit 1 [Source:MGI Symbol;Acc:MGI:2385368]	-	1454	1399	1664	1350	1117	1153	1213	1089	2.45544	2.28114	2.17434	2.30835	1.83645	2.02483	1.96334	1.77112
ENSMUSG00000035455	714.765	790.586	749.489	893.315	635.088	641.585	585.347	601.191	787.039	615.803	0.353338	1.33015e-05	0.000561246	Fignl1	11	11737431	11758962	-	4839	protein_coding	fidgetin-like 1 [Source:MGI Symbol;Acc:MGI:1890648]	-	687	787	931	848	627	593	587	600	4.24581	4.6962	4.45208	5.30643	3.77252	3.81111	3.47705	3.57117
ENSMUSG00000046093	945.737	1048.76	969.264	1001.82	1262.07	1100.32	1244.49	1218.41	991.394	1206.32	-0.283886	1.33365e-05	0.000561246	Hpcal4	4	123077020	123088494	+	5339	protein_coding	hippocalcin-like 4 [Source:MGI Symbol;Acc:MGI:2157521]	-	909	1044	1204	951	1246	1017	1248	1216	5.09171	5.64635	5.21838	5.39365	6.79482	5.92398	6.70013	6.55976
ENSMUSG00000044912	2156.78	2263.27	2225.93	2239.61	2550.48	2453.82	2582.71	2627.2	2221.39	2553.55	-0.201178	1.33653e-05	0.000561246	Syt16	12	74044435	74320041	+	9144	protein_coding	synaptotagmin XVI [Source:MGI Symbol;Acc:MGI:2673872]	-	2073	2253	2765	2126	2518	2268	2590	2622	6.77989	7.11463	6.99726	7.04027	8.01751	7.71364	8.11881	8.25868
ENSMUSG00000026426	6552.53	7171.53	7214.74	6461.79	7940.12	7691.44	8141.02	7950.75	6850.15	7930.83	-0.21104	1.33768e-05	0.000561246	Arl8a	1	135074562	135084007	+	2299	protein_coding	ADP-ribosylation factor-like 8A [Source:MGI Symbol;Acc:MGI:1915974]	-	6298	7139	8962	6134	7839	7109	8164	7935	81.9263	89.6656	90.2059	80.7917	99.2754	96.1661	101.787	99.4082
ENSMUSG00000003153	1421.21	1524.92	1540.84	1437.94	1900.2	1610.99	1888.67	1784.53	1481.23	1796.1	-0.277801	1.3581e-05	0.000567174	Slc2a3	6	122704768	122778599	-	7245	protein_coding	solute carrier family 2 (facilitated glucose transporter), member 3 [Source:MGI Symbol;Acc:MGI:95757]	-	1366	1518	1914	1365	1876	1489	1894	1781	5.63861	6.05008	6.11325	5.70501	7.53901	6.39159	7.49325	7.08011
ENSMUSG00000024524	2776.87	3236.68	2916.65	2986.5	3448.92	3321.53	3796.28	3951.83	2979.17	3629.64	-0.285154	1.35933e-05	0.000567174	Gnal	18	67221287	67359863	+	11172	protein_coding	guanine nucleotide binding protein, alpha stimulating, olfactory type [Source:MGI Symbol;Acc:MGI:95774]	-	2669	3222	3623	2835	3405	3070	3807	3944	7.14459	8.32764	7.50423	7.68394	8.87373	8.54594	9.76744	10.1676
ENSMUSG00000053398	3283.55	3441.61	3265.23	3584.85	2880.69	3044.55	2865.91	2939.82	3393.81	2932.74	0.210369	1.3642e-05	0.000567174	Phgdh	3	98220486	98247306	-	2486	protein_coding	3-phosphoglycerate dehydrogenase [Source:MGI Symbol;Acc:MGI:1355330]	-	3156	3426	4056	3403	2844	2814	2874	2934	37.9661	39.7936	37.7542	41.4498	33.308	35.2027	33.1371	33.9917
ENSMUSG00000092035	9266.98	9020.92	8638.85	10461.7	7679.81	8030.09	7824.91	7983.82	9347.11	7879.65	0.246146	1.36642e-05	0.000567174	Peg10	6	4747306	4760517	+	6667	protein_coding	paternally expressed 10 [Source:MGI Symbol;Acc:MGI:2157785]	-	8907	8980	10731	9931	7582	7422	7847	7968	39.954	38.8932	37.2459	45.105	33.1111	34.6213	33.7367	34.4218
ENSMUSG00000020524	3883.87	4057.4	4477.61	4489.75	4869.01	4777.8	5440.64	5265.43	4227.16	5088.22	-0.267308	1.3736e-05	0.000568575	Gria1	11	56902213	57221070	+	6043	protein_coding	glutamate receptor, ionotropic, AMPA1 (alpha 1) [Source:MGI Symbol;Acc:MGI:95808]	-	3733	4039	5562	4262	4807	4416	5456	5255	18.4742	19.2996	21.2984	21.3561	23.1601	22.7263	25.8792	25.0458
ENSMUSG00000051295	248.659	204.929	216.555	280.214	155.987	186.092	122.654	146.29	237.589	152.756	0.637	1.37712e-05	0.000568575	9630028B13Rik	1	185161552	185174016	-	3408	lncRNA	RIKEN cDNA 9630028B13 gene [Source:MGI Symbol;Acc:MGI:2442281]	-	239	204	269	266	154	172	123	146	2.09729	1.72846	1.82651	2.36344	1.31565	1.56957	1.03451	1.23387
ENSMUSG00000055799	626.33	658.989	593.312	632.063	517.592	520.409	493.606	453.899	627.673	496.376	0.337894	1.41923e-05	0.000583816	Tcf7l1	6	72603361	72766237	-	3924	protein_coding	transcription factor 7 like 1 (T cell specific, HMG box) [Source:MGI Symbol;Acc:MGI:1202876]	HMG	602	656	737	600	511	481	495	453	4.58804	4.82728	4.34618	4.63004	3.79151	3.81214	3.61581	3.32494
ENSMUSG00000028358	3878.67	4175.94	4032.43	4355.96	3453.99	3696.96	3537.01	3497.93	4110.75	3546.47	0.21297	1.42156e-05	0.000583816	Zfp618	4	62883810	63057945	+	9352	protein_coding	zinc finger protein 618 [Source:MGI Symbol;Acc:MGI:1919950]	zf-C2H2	3728	4157	5009	4135	3410	3417	3547	3491	11.9215	12.8352	12.3941	13.3885	10.6162	11.363	10.8714	10.7513
ENSMUSG00000066189	296.518	329.494	323.625	301.283	436.56	387.331	391.894	432.857	312.73	412.16	-0.397235	1.44689e-05	0.000591847	Cacng3	7	122269715	122368616	+	2777	protein_coding	calcium channel, voltage-dependent, gamma subunit 3 [Source:MGI Symbol;Acc:MGI:1859165]	-	285	328	402	286	431	358	393	432	3.06923	3.41056	3.3498	3.11855	4.51878	4.00922	4.05644	4.48046
ENSMUSG00000021676	1064.34	1060.81	1004.69	1277.82	880.21	874.2	882.508	859.703	1101.92	874.155	0.332598	1.45026e-05	0.000591847	Iqgap2	13	95763682	96028991	-	6910	protein_coding	IQ motif containing GTPase activating protein 2 [Source:MGI Symbol;Acc:MGI:2449975]	-	1023	1056	1248	1213	869	808	885	858	4.42749	4.41279	4.17932	5.31551	3.66152	3.63652	3.67108	3.57622
ENSMUSG00000051220	435.934	417.895	373.537	540.413	317.038	333.235	303.144	307.609	441.945	315.256	0.48479	1.45572e-05	0.000591847	Ercc6l	X	101185322	101200697	-	5302	protein_coding	excision repair cross-complementing rodent repair deficiency complementation group 6 like [Source:MGI Symbol;Acc:MGI:2654144]	-	419	416	464	513	313	308	304	307	2.36338	2.26559	2.0251	2.92981	1.7188	1.80661	1.64347	1.66768
ENSMUSG00000010461	229.932	215.98	232.656	229.649	135.729	195.829	137.611	132.262	227.054	150.358	0.597878	1.45636e-05	0.000591847	Eya4	10	22978862	23226684	-	9418	protein_coding	EYA transcriptional coactivator and phosphatase 4 [Source:MGI Symbol;Acc:MGI:1337104]	-	221	215	289	218	134	181	138	132	0.701768	0.659185	0.710081	0.700906	0.414253	0.597685	0.42	0.403673
ENSMUSG00000026728	19966.6	20556.2	17911.3	19997.4	17037	17597.6	16556.3	16495.7	19607.9	16921.6	0.212445	1.46491e-05	0.000593767	Vim	2	13578738	13587637	+	4743	protein_coding	vimentin [Source:MGI Symbol;Acc:MGI:98932]	-	19191	20463	22249	18983	16820	16265	16603	16463	121.005	124.579	108.549	121.192	103.251	106.648	100.337	99.9701
ENSMUSG00000032411	2666.58	2455.14	2440.07	2944.36	2114.94	2315.33	2108.05	2036.03	2626.54	2143.59	0.292716	1.49134e-05	0.000600845	Tfdp2	9	96078328	96205699	+	14029	protein_coding	transcription factor Dp 2 [Source:MGI Symbol;Acc:MGI:107167]	E2F	2563	2444	3031	2795	2088	2140	2114	2032	5.46364	5.03039	4.99952	6.03278	4.33335	4.74394	4.31924	4.17168
ENSMUSG00000075304	300.68	387.759	394.468	326.566	464.921	456.575	501.584	480.953	352.368	476.008	-0.43074	1.49169e-05	0.000600845	Sp5	2	70305267	70308073	+	2100	protein_coding	trans-acting transcription factor 5 [Source:MGI Symbol;Acc:MGI:1927715]	zf-C2H2	289	386	490	310	459	422	503	480	4.11565	5.30757	5.3994	4.46997	6.36375	6.24951	6.86558	6.58319
ENSMUSG00000026683	922.848	958.347	827.578	970.216	741.443	783.318	678.086	735.457	919.747	734.576	0.323068	1.49398e-05	0.000600845	Nuf2	1	169325503	169359033	-	6341	protein_coding	NUF2, NDC80 kinetochore complex component [Source:MGI Symbol;Acc:MGI:1914227]	-	887	954	1028	921	732	724	680	734	4.18336	4.34428	3.75149	4.39809	3.36104	3.55086	3.07383	3.3339
ENSMUSG00000029231	1171.51	1275.79	1252.64	1086.09	1470.73	1350.25	1621.42	1489.95	1196.51	1483.09	-0.309267	1.49836e-05	0.000601047	Pdgfra	5	75312953	75358876	+	10024	protein_coding	platelet derived growth factor receptor, alpha polypeptide [Source:MGI Symbol;Acc:MGI:97530]	-	1126	1270	1556	1031	1452	1248	1626	1487	3.35936	3.65839	3.59201	3.11444	4.21741	3.87192	4.64952	4.27252
ENSMUSG00000019828	587.834	697.162	721.313	747.941	860.965	814.694	908.435	970.923	688.562	888.754	-0.36782	1.51858e-05	0.000607588	Grm1	10	10561803	10958100	-	7648	protein_coding	glutamate receptor, metabotropic 1 [Source:MGI Symbol;Acc:MGI:1351338]	-	565	694	896	710	850	753	911	969	2.20933	2.62023	2.711	2.81108	3.23587	3.06196	3.41428	3.64914
ENSMUSG00000021990	3257.54	3026.73	3239.47	3626.99	2544.4	2985.05	2582.71	2669.29	3287.68	2695.36	0.286646	1.56053e-05	0.000622766	Spata13	14	60871450	61002005	+	9102	protein_coding	spermatogenesis associated 13 [Source:MGI Symbol;Acc:MGI:104838]	-	3131	3013	4024	3443	2512	2759	2590	2664	10.2874	9.5585	10.2303	11.4541	8.03531	9.42687	8.15627	8.42969
ENSMUSG00000087038	164.386	170.775	173.888	133.787	229.928	236.943	271.234	210.417	160.709	237.131	-0.55813	1.56523e-05	0.00062304	2900079G21Rik	9	112063266	112177993	+	7308	lncRNA	RIKEN cDNA 2900079G21 gene [Source:MGI Symbol;Acc:MGI:1920268]	-	158	170	216	127	227	219	272	210	0.646574	0.671704	0.68395	0.52622	0.904372	0.931962	1.06684	0.827628
ENSMUSG00000069793	671.068	529.401	578.016	728.979	428.457	480.377	481.64	463.919	626.866	463.598	0.433812	1.57339e-05	0.000624689	Slfn9	11	82869216	82882656	-	5965	protein_coding	schlafen 9 [Source:MGI Symbol;Acc:MGI:2445121]	-	645	527	718	692	423	444	483	463	3.23377	2.5511	2.78537	3.51283	2.06467	2.31486	2.32095	2.23555
ENSMUSG00000045009	306.922	389.768	360.656	329.726	502.398	434.936	445.742	467.927	346.768	462.751	-0.414934	1.5787e-05	0.000625196	Prrt3	6	113470600	113478892	-	4588	protein_coding	proline-rich transmembrane protein 3 [Source:MGI Symbol;Acc:MGI:2444810]	-	295	388	448	313	496	402	447	467	1.92291	2.44194	2.25956	2.06577	3.14759	2.72493	2.79263	2.93162
ENSMUSG00000032050	7037.37	7366.41	6741.38	8228.4	6147.29	6353.1	5941.23	6175.23	7343.39	6154.21	0.254613	1.61719e-05	0.000638809	Rdx	9	51958473	52011763	+	4732	protein_coding	radixin [Source:MGI Symbol;Acc:MGI:97887]	-	6764	7333	8374	7811	6069	5872	5958	6163	42.7483	44.7471	40.9503	49.9832	37.3415	38.5917	36.0898	37.5113
ENSMUSG00000033948	3839.13	3843.43	3973.66	4661.46	3322.31	3531.42	3225.89	3379.69	4079.42	3364.83	0.277713	1.64684e-05	0.000647467	Zswim5	4	116734573	116846461	+	5582	protein_coding	zinc finger SWIM-type containing 5 [Source:MGI Symbol;Acc:MGI:1921714]	-	3690	3826	4936	4425	3280	3264	3235	3373	19.7695	19.7917	20.4623	24.0041	17.1082	18.185	16.6117	17.4037
ENSMUSG00000022053	1359.82	1469.67	1089.21	1270.45	1022.02	1080.85	960.289	949.882	1297.29	1003.26	0.3698	1.64745e-05	0.000647467	Ebf2	14	67470741	67668367	+	6928	protein_coding	early B cell factor 2 [Source:MGI Symbol;Acc:MGI:894332]	COE	1307	1463	1353	1206	1009	999	963	948	5.64193	6.09767	4.51917	5.2711	4.24036	4.48446	3.98426	3.94108
ENSMUSG00000028634	1075.79	1065.83	1278.4	1234.63	1465.67	1417.33	1649.34	1360.7	1163.66	1473.26	-0.339475	1.66696e-05	0.000653481	Hivep3	4	119590981	119995242	+	17627	protein_coding	human immunodeficiency virus type I enhancer binding protein 3 [Source:MGI Symbol;Acc:MGI:106589]	zf-C2H2	1034	1061	1588	1172	1447	1310	1654	1358	1.75429	1.73806	2.08469	2.01331	2.39007	2.31124	2.68959	2.21889
ENSMUSG00000017756	1681.31	1815.23	1796.04	1888.81	1521.38	1617.49	1432.95	1377.73	1795.35	1487.39	0.271932	1.69809e-05	0.000664008	Slc12a7	13	73881213	73964873	+	12669	protein_coding	solute carrier family 12, member 7 [Source:MGI Symbol;Acc:MGI:1342283]	-	1616	1807	2231	1793	1502	1495	1437	1375	3.81469	4.11854	4.07499	4.28549	3.45181	3.66988	3.2512	3.1259
ENSMUSG00000032572	37.4549	52.2369	61.1828	49.5116	92.1739	81.1448	112.682	87.1727	50.0966	93.2933	-0.889415	1.7176e-05	0.000669951	Col6a4	9	105866653	105973982	-	8526	protein_coding	collagen, type VI, alpha 4 [Source:MGI Symbol;Acc:MGI:1915803]	-	36	52	76	47	91	75	113	87	0.126275	0.176111	0.20627	0.166922	0.310753	0.27357	0.379894	0.293892
ENSMUSG00000068876	556.622	562.552	591.702	484.581	715.107	662.141	701.021	697.381	548.864	693.913	-0.336294	1.72508e-05	0.000671181	Cgn	3	94667376	94693826	-	6044	protein_coding	cingulin [Source:MGI Symbol;Acc:MGI:1927237]	-	535	560	735	460	706	612	703	696	2.64721	2.67541	2.81405	2.3046	3.40095	3.14905	3.33395	3.31665
ENSMUSG00000031785	11174.1	11530.3	11231.9	12716	9410.85	10680.8	9406.44	9956.72	11663.1	9863.71	0.241716	1.75162e-05	0.000678314	Adgrg1	8	95701379	95740845	+	5421	protein_coding	adhesion G protein-coupled receptor G1 [Source:MGI Symbol;Acc:MGI:1340051]	-	10740	11478	13952	12071	9291	9872	9433	9937	59.2495	61.1384	59.5561	67.4258	49.9003	56.6341	49.8769	52.7947
ENSMUSG00000040543	742.856	702.185	750.294	739.513	871.094	827.677	962.283	981.945	733.712	910.75	-0.312109	1.75215e-05	0.000678314	Pitpnm3	11	71938354	72026604	-	9815	protein_coding	PITPNM family member 3 [Source:MGI Symbol;Acc:MGI:2685726]	-	714	699	932	702	860	765	965	980	2.17554	2.05643	2.19733	2.16575	2.5511	2.42395	2.81816	2.87574
ENSMUSG00000024921	5433.05	5546.16	5948.41	5864.49	6332.65	6357.42	6814.76	6739.35	5698.03	6561.05	-0.203275	1.76402e-05	0.000681209	Smarca2	19	26582450	26755722	+	14269	protein_coding	SWI/SNF related, matrix associated, actin dependent regulator of chromatin, subfamily a, member 2 [Source:MGI Symbol;Acc:MGI:99603]	-	5222	5521	7389	5567	6252	5876	6834	6726	10.9447	11.1725	11.9829	11.8138	12.7569	12.8068	13.7281	13.5762
ENSMUSG00000024743	5541.25	5848.53	6035.36	5985.63	6531.18	6482.93	6809.77	6810.49	5852.69	6658.59	-0.185948	1.79751e-05	0.000692421	Syt7	19	10366454	10430544	+	7487	protein_coding	synaptotagmin VII [Source:MGI Symbol;Acc:MGI:1859545]	-	5326	5822	7497	5682	6448	5992	6829	6797	21.2742	22.4539	23.1712	22.9803	25.0748	24.8895	26.1444	26.1471
ENSMUSG00000031840	5013.76	5527.07	5326.93	4700.44	6146.28	5853.24	6210.47	5937.76	5142.05	6036.94	-0.231217	1.82439e-05	0.000701034	Rab3a	8	71207328	71211323	+	2225	protein_coding	RAB3A, member RAS oncogene family [Source:MGI Symbol;Acc:MGI:97843]	-	4819	5502	6617	4462	6068	5410	6228	5926	64.7719	71.4033	68.8177	60.7242	79.4027	75.6171	80.232	76.7089
ENSMUSG00000049164	1028.97	1001.54	870.244	1116.64	833.617	793.055	762.846	784.554	1004.35	793.518	0.337905	1.83014e-05	0.00070151	Zfp518a	19	40883149	40906391	+	6840	protein_coding	zinc finger protein 518A [Source:MGI Symbol;Acc:MGI:1919922]	-	989	997	1081	1060	823	733	765	783	4.32414	4.20888	3.65711	4.69258	3.50319	3.33273	3.20578	3.29701
ENSMUSG00000055912	577.43	449.037	601.362	372.917	730.301	671.879	732.931	724.435	500.187	714.886	-0.512967	1.85668e-05	0.000709928	Tmem150a	6	72332430	72336745	+	1548	protein_coding	transmembrane protein 150A [Source:MGI Symbol;Acc:MGI:2385244]	-	555	447	747	354	721	621	735	723	10.7221	8.33804	11.1665	6.92459	13.5608	12.4759	13.6096	13.4518
ENSMUSG00000027168	3022.41	2606.82	2743.56	2957	2407.66	2516.57	2293.52	2284.53	2832.45	2375.57	0.253584	1.87276e-05	0.000713478	Pax6	2	105499245	105527709	+	11694	protein_coding	paired box 6 [Source:MGI Symbol;Acc:MGI:97490]	PAX	2905	2595	3408	2807	2377	2326	2300	2280	7.42921	6.40769	6.74381	7.26844	5.91815	6.18585	5.63759	5.61547
ENSMUSG00000019803	2008	1564.09	1933.7	1904.62	1367.41	1644.53	1413.01	1383.74	1852.6	1452.18	0.351853	1.87515e-05	0.000713478	Nr2e1	10	42437959	42459628	-	3711	protein_coding	nuclear receptor subfamily 2, group E, member 1 [Source:MGI Symbol;Acc:MGI:1100526]	RXR-like	1930	1557	2402	1808	1350	1520	1417	1381	15.5534	12.115	14.9779	14.7526	10.5916	12.7381	10.9448	10.7181
ENSMUSG00000053617	3776.71	3943.89	3739.39	4597.2	3130.87	3491.39	3272.76	3283.5	4014.3	3294.63	0.28474	1.88597e-05	0.000715837	Sh3pxd2a	19	47248613	47452840	-	11593	protein_coding	SH3 and PX domains 2A [Source:MGI Symbol;Acc:MGI:1298393]	-	3630	3926	4645	4364	3091	3227	3282	3277	9.3642	9.77872	9.27169	11.3986	7.76288	8.65677	8.11468	8.14132
ENSMUSG00000024593	1654.26	1817.24	1478.85	1880.39	1252.96	1513.62	1261.44	1316.61	1707.69	1336.16	0.353356	1.89713e-05	0.000718319	Megf10	18	57266162	57430539	+	7718	protein_coding	multiple EGF-like-domains 10 [Source:MGI Symbol;Acc:MGI:2685177]	-	1590	1809	1837	1785	1237	1399	1265	1314	6.16101	6.76802	5.50774	7.00318	4.66643	5.63723	4.69802	4.90349
ENSMUSG00000034906	1288.03	1122.09	1169.72	1385.27	985.552	1073.27	898.463	973.929	1241.28	982.805	0.336386	1.90305e-05	0.000718806	Ncaph	2	126945729	126975874	-	4307	protein_coding	non-SMC condensin I complex, subunit H [Source:MGI Symbol;Acc:MGI:2444777]	-	1238	1117	1453	1315	973	992	901	972	8.59618	7.48869	7.80656	9.24513	6.57745	7.16291	5.99624	6.49989
ENSMUSG00000029430	11063.8	11076.2	10880.1	11095.9	9944.65	10282.7	9623.83	9670.16	11029	9880.33	0.158686	1.91802e-05	0.000721823	Ran	5	129097133	129101387	+	2646	protein_coding	RAN, member RAS oncogene family [Source:MGI Symbol;Acc:MGI:1333112]	-	10634	11026	13515	10533	9818	9504	9651	9651	120.19	120.325	118.194	120.538	108.032	111.704	104.547	105.05
ENSMUSG00000031715	4903.48	5327.16	4676.46	5952.98	4383.83	4495.42	3957.83	4018.96	5215.02	4214.01	0.307225	1.92034e-05	0.000721823	Smarca5	8	81425136	81466126	-	7777	protein_coding	SWI/SNF related, matrix associated, actin dependent regulator of chromatin, subfamily a, member 5 [Source:MGI Symbol;Acc:MGI:1935129]	-	4713	5303	5809	5651	4328	4155	3969	4011	18.1236	19.6896	17.2846	22.0027	16.203	16.6154	14.6284	14.8544
ENSMUSG00000084890	26.0104	27.123	42.6669	20.0153	60.774	71.4074	64.817	57.1131	28.9539	63.5279	-1.11308	1.93882e-05	0.00072701	A830036E02Rik	11	99307782	99316323	+	6337	lncRNA	RIKEN cDNA A830036E02 gene [Source:MGI Symbol;Acc:MGI:3686876]	-	25	27	53	19	60	66	65	57	0.117982	0.123029	0.193536	0.0907887	0.275669	0.323901	0.294008	0.259063
ENSMUSG00000034591	325.65	363.649	336.505	323.405	450.74	397.068	444.744	471.935	337.302	441.122	-0.387615	1.95057e-05	0.000728672	Slc41a2	10	83066712	83173746	-	5349	protein_coding	solute carrier family 41, member 2 [Source:MGI Symbol;Acc:MGI:2442940]	-	313	362	418	307	445	367	446	471	1.74997	1.95418	1.80831	1.73791	2.42218	2.13376	2.38996	2.53608
ENSMUSG00000058799	12141.6	11922.1	11336.5	12433.7	10768.1	10733.8	10164.3	10546.9	11958.5	10553.3	0.180148	1.95264e-05	0.000728672	Nap1l1	10	111309084	111334011	+	4994	protein_coding	nucleosome assembly protein 1-like 1 [Source:MGI Symbol;Acc:MGI:1855693]	-	11670	11868	14082	11803	10631	9921	10193	10526	69.8847	68.6209	65.2506	71.5659	61.9791	61.7816	58.5036	60.7057
ENSMUSG00000022231	3779.83	3630.47	3679.82	4738.36	2996.16	3384.28	2929.73	3188.32	3957.12	3124.62	0.34056	1.99504e-05	0.000742709	Sema5a	15	32244956	32696487	+	18686	protein_coding	sema domain, seven thrombospondin repeats (type 1 and type 1-like), transmembrane domain (TM) and short cytoplasmic domain, (semaphorin) 5A [Source:MGI Symbol;Acc:MGI:107556]	-	3633	3614	4571	4498	2958	3128	2938	3182	5.81445	5.58469	5.66062	7.28895	4.60895	5.20599	4.50676	4.90454
ENSMUSG00000034088	8503.31	8773.79	8394.92	9720.07	7595.74	7825.6	7528.74	7493.84	8848.02	7610.98	0.217091	2.03258e-05	0.000754874	Hdlbp	1	93333662	93406537	-	11320	protein_coding	high density lipoprotein (HDL) binding protein [Source:MGI Symbol;Acc:MGI:99256]	-	8173	8734	10428	9227	7499	7233	7550	7479	21.5921	22.2789	21.3169	24.6818	19.2875	19.8712	19.1174	19.0288
ENSMUSG00000025375	3881.79	4422.06	4203.1	4043.09	4783.93	4577.65	4954.01	4942.79	4137.51	4814.59	-0.218552	2.05368e-05	0.00076089	Aatk	11	119898139	119937993	-	7159	protein_coding	apoptosis-associated tyrosine kinase [Source:MGI Symbol;Acc:MGI:1197518]	-	3731	4402	5221	3838	4723	4231	4968	4933	15.5859	17.7552	16.876	16.2336	19.2081	18.3799	19.8911	19.846
ENSMUSG00000046240	202.881	296.344	258.417	175.924	347.425	326.743	358.986	366.726	233.391	349.97	-0.581628	2.14891e-05	0.000794277	Hepacam	9	37278647	37297871	+	3347	protein_coding	hepatocyte cell adhesion molecule [Source:MGI Symbol;Acc:MGI:1920177]	-	195	295	321	167	343	302	360	366	1.74236	2.54504	2.21931	1.51086	2.98372	2.8061	3.08301	3.14949
ENSMUSG00000040945	11408.1	11488.1	12029.7	12389.5	9785.63	11163.4	9716.57	9748.31	11828.8	10103.5	0.227591	2.2489e-05	0.000829261	Rcc2	4	140427852	140450531	+	4155	protein_coding	regulator of chromosome condensation 2 [Source:MGI Symbol;Acc:MGI:1919784]	-	10965	11436	14943	11761	9661	10318	9744	9729	78.9219	79.475	83.2215	85.7107	67.6972	77.2284	67.2195	67.4391
ENSMUSG00000028961	3014.08	3345.17	3184.72	3237.21	2778.38	2788.13	2797.1	2794.54	3195.3	2789.54	0.195956	2.35585e-05	0.000866642	Pgd	4	149234448	149251228	-	6447	protein_coding	phosphogluconate dehydrogenase [Source:MGI Symbol;Acc:MGI:97553]	-	2897	3330	3956	3073	2743	2577	2805	2789	13.4385	14.9147	14.1993	14.4333	12.3876	12.4311	12.4711	12.4596
ENSMUSG00000008167	1266.18	1286.84	1292.89	1097.68	1519.35	1496.31	1498.77	1440.85	1235.9	1488.82	-0.267529	2.36423e-05	0.000867667	Fbxw9	8	85786684	85793753	+	3383	protein_coding	F-box and WD-40 domain protein 9 [Source:MGI Symbol;Acc:MGI:1915878]	-	1217	1281	1606	1042	1500	1383	1503	1438	10.7584	10.9339	10.9853	9.3267	12.9095	12.7137	12.7346	12.2425
ENSMUSG00000027306	1741.65	1622.36	1555.33	1846.68	1470.73	1435.72	1327.25	1321.62	1691.5	1388.83	0.283547	2.386e-05	0.000873526	Nusap1	2	119448779	119481725	+	4059	protein_coding	nucleolar and spindle associated protein 1 [Source:MGI Symbol;Acc:MGI:2675669]	-	1674	1615	1932	1753	1452	1327	1331	1319	12.3338	11.489	11.0143	13.0775	10.4152	10.1673	9.39913	9.35923
ENSMUSG00000037727	33.2933	28.1276	64.4029	20.0153	72.9288	76.8171	91.741	103.204	36.4598	86.1728	-1.22117	2.3959e-05	0.000873526	Avp	2	130422540	130424474	-	577	protein_coding	arginine vasopressin [Source:MGI Symbol;Acc:MGI:88121]	-	32	28	80	19	72	71	92	103	1.65857	1.40123	3.20836	0.997103	3.63309	3.82679	4.57026	5.14133
ENSMUSG00000030527	1054.98	975.424	970.069	875.407	1141.54	1190.12	1234.51	1153.28	968.97	1179.87	-0.283945	2.39708e-05	0.000873526	Crtc3	7	80236375	80338625	-	9850	protein_coding	CREB regulated transcription coactivator 3 [Source:MGI Symbol;Acc:MGI:1917711]	-	1014	971	1205	831	1127	1100	1238	1151	3.07866	2.8465	2.83087	2.55462	3.33125	3.47303	3.60258	3.36553
ENSMUSG00000046834	194.558	190.866	194.819	142.214	267.406	244.516	277.217	249.494	180.614	259.658	-0.521082	2.45902e-05	0.000892304	Krt1	15	101753861	101759229	-	4415	protein_coding	keratin 1 [Source:MGI Symbol;Acc:MGI:96698]	-	187	190	242	135	264	226	278	249	1.26669	1.24265	1.26839	0.925902	1.74098	1.59195	1.80486	1.62436
ENSMUSG00000029832	484.833	413.877	462.896	392.932	531.772	544.211	587.342	667.322	438.635	582.662	-0.408952	2.4601e-05	0.000892304	Nfe2l3	6	51409650	51435748	+	2973	protein_coding	nuclear factor, erythroid derived 2, like 3 [Source:MGI Symbol;Acc:MGI:1339958]	TF_bZIP	466	412	575	373	525	503	589	666	4.6876	4.00156	4.4755	3.79906	5.14143	5.26169	5.6787	6.45199
ENSMUSG00000043460	1865.46	2179.89	2172.79	2081.59	2392.47	2452.74	2655.5	2427.81	2074.93	2482.13	-0.257958	2.49017e-05	0.000901105	Elfn2	15	78551531	78602971	-	8112	protein_coding	leucine rich repeat and fibronectin type III, extracellular 2 [Source:MGI Symbol;Acc:MGI:3608416]	-	1793	2170	2699	1976	2362	2267	2663	2423	6.61016	7.7243	7.69917	7.376	8.47758	8.69113	9.40962	8.6028
ENSMUSG00000036304	408.883	359.631	437.94	426.642	573.301	456.575	560.418	588.165	408.274	544.615	-0.415419	2.50679e-05	0.000905009	Zdhhc23	16	43785396	43800154	-	5836	protein_coding	zinc finger, DHHC domain containing 23 [Source:MGI Symbol;Acc:MGI:2685625]	-	393	358	544	405	566	422	562	587	2.0139	1.77131	2.15701	2.10137	2.82372	2.24879	2.76026	2.89692
ENSMUSG00000026355	3501	3423.53	3154.94	3981.99	2885.75	3078.09	2759.21	2814.58	3515.36	2884.41	0.284921	2.53361e-05	0.000912571	Mcm6	1	128259327	128287401	-	4666	protein_coding	minichromosome maintenance complex component 6 [Source:MGI Symbol;Acc:MGI:1298227]	-	3365	3408	3919	3780	2849	2845	2767	2809	21.5675	21.0903	19.4357	24.5307	17.7774	18.9623	16.9978	17.3389
ENSMUSG00000084106	2017.36	2306.46	2193.72	2222.75	1919.45	1753.81	1926.56	1684.34	2185.08	1821.04	0.262906	2.59456e-05	0.00093236	Gm6136	1	86836515	86837405	-	891	processed_pseudogene	predicted pseudogene 6136 [Source:MGI Symbol;Acc:MGI:3646897]	-	1939	2296	2725	2110	1895	1621	1932	1681	65.0819	74.4084	70.7714	71.7079	61.9229	56.5793	62.1524	54.3381
ENSMUSG00000057455	549.339	621.82	575.601	540.413	763.727	676.207	753.872	678.344	571.794	718.037	-0.328367	2.62223e-05	0.000940128	Rit2	18	31106542	31450343	-	4496	protein_coding	Ras-like without CAAX 2 [Source:MGI Symbol;Acc:MGI:108054]	-	528	619	715	513	754	625	756	677	3.5121	3.9755	3.68001	3.45504	4.88275	4.32321	4.81975	4.33687
ENSMUSG00000022197	882.272	980.447	1070.7	921.758	1170.91	1113.31	1333.24	1208.39	963.794	1206.46	-0.322562	2.80996e-05	0.0010044	Pdzd2	15	12359797	12740010	-	18419	protein_coding	PDZ domain containing 2 [Source:MGI Symbol;Acc:MGI:1922394]	-	848	976	1330	875	1156	1029	1337	1206	1.37686	1.53007	1.67092	1.43848	1.82731	1.73741	2.08063	1.8858
ENSMUSG00000003273	1210	1033.69	1383.86	838.536	1524.41	1491.98	1637.38	1500.97	1116.52	1538.69	-0.461172	2.81443e-05	0.0010044	Car11	7	45349267	45354106	+	1926	protein_coding	carbonic anhydrase 11 [Source:MGI Symbol;Acc:MGI:1336193]	-	1163	1029	1719	796	1505	1379	1642	1498	18.0586	15.4272	20.6533	12.5147	22.751	22.2669	24.4369	22.4011
ENSMUSG00000034902	10031.7	10557.9	10998.4	10628.1	11629.1	11817.9	11860.5	12170.1	10554	11869.4	-0.169251	2.84499e-05	0.00101297	Pip5k1c	10	81128797	81155807	+	5730	protein_coding	phosphatidylinositol-4-phosphate 5-kinase, type 1 gamma [Source:MGI Symbol;Acc:MGI:1298224]	-	9642	10510	13662	10089	11481	10923	11894	12146	50.3237	52.9634	55.1732	53.3158	58.3371	59.2843	59.498	61.051
ENSMUSG00000003657	891.636	975.424	881.515	834.323	1090.89	992.13	1172.69	1215.41	895.724	1117.78	-0.320046	2.87196e-05	0.00102024	Calb2	8	110864134	110894842	-	1743	protein_coding	calbindin 2 [Source:MGI Symbol;Acc:MGI:101914]	-	857	971	1095	792	1077	917	1176	1213	14.7043	16.086	14.5374	13.7591	17.9903	16.3616	19.3392	20.0437
ENSMUSG00000036966	1300.52	1532.95	1498.17	1279.93	1699.65	1678.07	1694.22	1742.45	1402.89	1703.6	-0.279013	2.90604e-05	0.00102933	Spryd3	15	102024963	102044669	-	2927	protein_coding	SPRY domain containing 3 [Source:MGI Symbol;Acc:MGI:2446175]	-	1250	1526	1861	1215	1678	1551	1699	1739	12.7717	15.0543	14.7127	12.5694	16.6913	16.4794	16.6379	17.1116
ENSMUSG00000033316	707.482	851.864	742.244	815.361	992.642	921.805	1004.16	934.852	779.238	963.366	-0.307034	2.91082e-05	0.00102933	Galnt9	5	110692221	110769246	+	3006	protein_coding	polypeptide N-acetylgalactosaminyltransferase 9 [Source:MGI Symbol;Acc:MGI:2677965]	-	680	848	922	774	980	852	1007	933	6.76519	8.14581	7.09759	7.79676	9.49198	8.81461	9.60217	8.93937
ENSMUSG00000027715	2681.15	2538.51	2337.02	2879.04	2118.99	2311	2019.3	2123.21	2608.93	2143.12	0.283127	2.91941e-05	0.00103002	Ccna2	3	36619014	36626299	-	4083	protein_coding	cyclin A2 [Source:MGI Symbol;Acc:MGI:108069]	-	2577	2527	2903	2733	2092	2136	2025	2119	18.8753	17.8712	16.4527	20.2685	14.9177	16.2695	14.2159	14.9474
ENSMUSG00000009292	264.265	256.162	288.203	226.489	346.412	342.972	329.071	388.77	258.78	351.806	-0.439604	2.93002e-05	0.00103142	Trpm2	10	77743556	77806397	-	12459	protein_coding	transient receptor potential cation channel, subfamily M, member 2 [Source:MGI Symbol;Acc:MGI:1351901]	-	254	255	358	215	342	317	330	388	0.609692	0.590996	0.664919	0.522537	0.799213	0.791277	0.759206	0.896939
ENSMUSG00000058013	12026.2	11996.4	11677.9	13239.6	10630.4	10966.4	10390.7	10761.3	12235	10687.2	0.194989	2.9966e-05	0.00105247	Septin11	5	93241296	93324306	+	9472	protein_coding	septin 11 [Source:MGI Symbol;Acc:MGI:1277214]	-	11559	11942	14506	12568	10495	10136	10420	10740	36.4954	36.4052	35.4385	40.1778	32.2597	33.2796	31.5322	32.6571
ENSMUSG00000027750	598.239	552.506	526.494	467.726	693.836	659.978	692.046	671.33	536.241	679.298	-0.341519	3.01258e-05	0.00105458	Postn	3	54268530	54298458	+	8702	protein_coding	periostin, osteoblast specific factor [Source:MGI Symbol;Acc:MGI:1926321]	-	575	550	654	444	685	610	694	670	1.9761	1.82503	1.73911	1.54499	2.29188	2.18003	2.28596	2.21753
ENSMUSG00000007613	5163.58	5144.33	4967.08	6136.27	4421.31	4580.89	4367.67	4485.89	5352.82	4463.94	0.26166	3.0162e-05	0.00105458	Tgfbr1	4	47353222	47414931	+	6534	protein_coding	transforming growth factor, beta receptor I [Source:MGI Symbol;Acc:MGI:98728]	-	4963	5121	6170	5825	4365	4234	4380	4477	22.7156	22.631	21.8512	26.9947	19.4502	20.1523	19.2143	19.7343
ENSMUSG00000052504	3815.2	3750.01	3624.27	4489.75	3193.67	3351.82	3268.77	3215.37	3919.81	3257.41	0.266613	3.02939e-05	0.00105682	Epha3	16	63363897	63684538	-	8692	protein_coding	Eph receptor A3 [Source:MGI Symbol;Acc:MGI:99612]	-	3667	3733	4502	4262	3153	3098	3278	3209	12.6169	12.4013	11.9855	14.8476	10.5615	11.0845	10.8098	10.6332
ENSMUSG00000035064	1815.52	1919.71	1875.74	1855.1	2047.07	2195.24	2184.83	2175.31	1866.52	2150.61	-0.204134	3.07194e-05	0.00106925	Eef2k	7	120442054	120506673	+	7408	protein_coding	eukaryotic elongation factor-2 kinase [Source:MGI Symbol;Acc:MGI:1195261]	-	1745	1911	2330	1761	2021	2029	2191	2171	7.04457	7.44882	7.2782	7.19814	7.94301	8.51792	8.47755	8.4406
ENSMUSG00000022283	14576.2	16518.9	14621.1	17277.4	13493.9	13341.3	13583.6	12990.7	15748.4	13352.4	0.237989	3.08854e-05	0.00107259	Pabpc1	15	36595905	36609912	-	6540	protein_coding	poly(A) binding protein, cytoplasmic 1 [Source:MGI Symbol;Acc:MGI:1349722]	-	14010	16444	18162	16401	13322	12331	13622	12965	64.0649	72.6034	64.2621	75.9372	59.3078	58.6372	59.7024	57.0965
ENSMUSG00000036578	392.236	461.091	404.128	288.642	584.443	465.23	607.285	555.1	386.525	553.015	-0.516028	3.09858e-05	0.00107259	Fxyd7	7	30741938	30750892	-	693	protein_coding	FXYD domain-containing ion transport regulator 7 [Source:MGI Symbol;Acc:MGI:1889006]	-	377	459	502	274	577	430	609	554	16.2693	19.1252	16.7625	11.9723	24.2417	19.2969	25.1891	23.0245
ENSMUSG00000015880	961.343	915.151	824.357	1067.13	718.146	827.677	691.049	663.314	941.996	725.046	0.376724	3.10225e-05	0.00107259	Ncapg	5	45827261	45857888	+	7066	protein_coding	non-SMC condensin I complex, subunit G [Source:MGI Symbol;Acc:MGI:1930197]	-	924	911	1024	1013	709	765	693	662	3.91073	3.72282	3.35348	4.34108	2.92141	3.36698	2.81118	2.69835
ENSMUSG00000032087	2410.64	2354.68	2818.43	2683.11	2928.29	3032.65	3261.79	3138.22	2566.71	3090.24	-0.267165	3.11249e-05	0.00107374	Dscaml1	9	45337926	45665010	+	8909	protein_coding	DS cell adhesion molecule like 1 [Source:MGI Symbol;Acc:MGI:2150309]	-	2317	2344	3501	2547	2891	2803	3271	3132	7.7778	7.59725	9.09352	8.65689	9.44798	9.78468	10.524	10.1253
ENSMUSG00000040722	6157.18	6111.72	6350.93	6095.19	6898.86	6679.84	6963.34	7081.03	6178.75	6905.77	-0.160321	3.1246e-05	0.00107553	Scamp5	9	57348610	57375343	-	3707	protein_coding	secretory carrier membrane protein 5 [Source:MGI Symbol;Acc:MGI:1928948]	-	5918	6084	7889	5786	6811	6174	6983	7067	47.7433	47.3908	49.2457	47.2626	53.4944	51.796	53.9943	54.9069
ENSMUSG00000021379	9466.74	10236.4	9624.21	10578.6	8939.86	8937.83	8343.44	8511.86	9976.5	8683.25	0.200218	3.13871e-05	0.00107799	Id4	13	48414704	48419502	+	3849	protein_coding	inhibitor of DNA binding 4 [Source:MGI Symbol;Acc:MGI:99414]	bHLH	9099	10190	11955	10042	8826	8261	8367	8495	70.6977	76.4458	71.8738	79.0013	66.763	66.7478	62.309	63.5667
ENSMUSG00000041530	13736.6	13776.5	13965.8	16182.9	11962.3	12804.6	12030	12247.3	14415.4	12261.1	0.233475	3.19893e-05	0.00109625	Ago1	4	126328805	126362376	-	8120	protein_coding	argonaute RISC catalytic subunit 1 [Source:MGI Symbol;Acc:MGI:2446630]	-	13203	13714	17348	15362	11810	11835	12064	12223	48.6269	48.7681	49.4382	57.2867	42.3461	45.3278	42.5857	43.3547
ENSMUSG00000066043	2038.17	1817.24	1919.21	2015.23	1615.58	1780.86	1530.68	1589.15	1947.46	1629.06	0.257679	3.24104e-05	0.00110753	Phactr4	4	132083234	132149800	-	4960	protein_coding	phosphatase and actin regulator 4 [Source:MGI Symbol;Acc:MGI:2140327]	-	1959	1809	2384	1913	1595	1646	1535	1586	11.8117	10.5314	11.1223	11.6787	9.36265	10.3205	8.87065	9.2095
ENSMUSG00000055805	696.038	711.226	831.603	661.559	880.21	855.807	955.303	1019.02	725.106	927.585	-0.353167	3.24611e-05	0.00110753	Fmnl1	11	103061933	103089727	+	4886	protein_coding	formin-like 1 [Source:MGI Symbol;Acc:MGI:1888994]	-	669	708	1033	628	869	791	958	1017	4.0948	4.18415	4.89233	3.89196	5.17829	5.03472	5.62006	5.9949
ENSMUSG00000029361	1214.16	1304.92	1701.04	1591.74	1792.83	1863.08	1998.36	1898.76	1452.97	1888.26	-0.376991	3.26124e-05	0.00111025	Nos1	5	117919097	118096905	+	11151	protein_coding	nitric oxide synthase 1, neuronal [Source:MGI Symbol;Acc:MGI:97360]	-	1167	1299	2113	1511	1770	1722	2004	1895	3.1298	3.36374	4.38485	4.10311	4.62146	4.80255	5.15125	4.89452
ENSMUSG00000021068	3117.08	2916.23	3566.31	3247.75	3858.14	3638.53	3909.96	3914.75	3211.84	3830.35	-0.253468	3.27231e-05	0.00111158	Nin	12	70058209	70160491	-	17095	protein_coding	ninein [Source:MGI Symbol;Acc:MGI:105108]	-	2996	2903	4430	3083	3809	3363	3921	3907	5.24122	4.90349	5.99658	5.46093	6.48727	6.11801	6.57441	6.58247
ENSMUSG00000061462	161.264	140.638	151.347	141.161	185.361	199.075	267.245	234.464	148.602	221.536	-0.576682	3.29558e-05	0.00111632	Obscn	11	58885082	59029996	-	29422	protein_coding	obscurin, cytoskeletal calmodulin and titin-interacting RhoGEF [Source:MGI Symbol;Acc:MGI:2681862]	-	155	140	188	134	183	184	268	234	0.15755	0.137399	0.147861	0.13791	0.181092	0.19449	0.261091	0.229065
ENSMUSG00000035576	227.851	218.993	254.392	201.207	278.547	329.989	346.023	299.593	225.611	313.538	-0.47068	3.30065e-05	0.00111632	L3mbtl1	2	162785392	162816442	+	4193	protein_coding	L3MBTL1 histone methyl-lysine binding protein [Source:MGI Symbol;Acc:MGI:2676663]	zf-C2HC	219	218	316	191	275	305	347	299	1.56199	1.50127	1.74394	1.37934	1.90954	2.26218	2.3721	2.05381
ENSMUSG00000028005	1400.4	1309.94	1335.56	1367.36	1639.89	1445.46	1689.23	1748.46	1353.31	1630.76	-0.269837	3.31953e-05	0.00112027	Gucy1b1	3	81939313	81981996	-	3927	protein_coding	guanylate cyclase 1, soluble, beta 1 [Source:MGI Symbol;Acc:MGI:1860604]	-	1346	1304	1659	1298	1619	1336	1694	1745	10.2505	9.58836	9.77585	10.0087	12.0034	10.5803	12.3646	12.7982
ENSMUSG00000026204	1219.37	1462.63	1321.87	1163	1527.45	1534.18	1633.39	1673.31	1291.72	1592.08	-0.301155	3.33625e-05	0.00112218	Ptprn	1	75223671	75241146	-	4249	protein_coding	protein tyrosine phosphatase, receptor type, N [Source:MGI Symbol;Acc:MGI:102765]	-	1172	1456	1642	1104	1508	1418	1638	1670	8.24899	9.89469	8.94242	7.86764	10.3332	10.3787	11.0498	11.3199
ENSMUSG00000049044	698.118	762.458	690.721	721.605	917.687	788.727	910.43	924.832	718.226	885.419	-0.303291	3.33966e-05	0.00112218	Rapgef4	2	71811584	72087818	+	6677	protein_coding	Rap guanine nucleotide exchange factor (GEF) 4 [Source:MGI Symbol;Acc:MGI:1917723]	-	671	759	858	685	906	729	913	923	3.00539	3.28237	2.97355	3.1065	3.95063	3.39546	3.91939	3.98139
ENSMUSG00000048540	2247.3	2291.39	1915.99	2347.06	1846.52	1904.2	1596.49	1771.51	2200.43	1779.68	0.30546	3.36385e-05	0.00112655	Nhlh2	3	101917392	101922808	+	5417	protein_coding	nescient helix loop helix 2 [Source:MGI Symbol;Acc:MGI:97324]	bHLH	2160	2281	2380	2228	1823	1760	1601	1768	11.9249	12.1589	10.1669	12.4543	9.79823	10.1043	8.47152	9.40022
ENSMUSG00000021303	1025.85	1259.71	1131.08	1097.68	1432.24	1243.14	1515.72	1443.86	1128.58	1408.74	-0.320053	3.36718e-05	0.00112655	Gng4	13	13958644	14002481	+	3340	protein_coding	guanine nucleotide binding protein (G protein), gamma 4 [Source:MGI Symbol;Acc:MGI:102703]	-	986	1254	1405	1042	1414	1149	1520	1441	8.82857	10.8412	9.73416	9.44677	12.326	10.6986	13.0445	12.426
ENSMUSG00000050321	816.726	885.014	867.829	853.284	1057.47	931.542	1106.87	1081.14	855.713	1044.26	-0.287522	3.37562e-05	0.00112695	Neto1	18	86413077	86524843	+	8352	protein_coding	neuropilin (NRP) and tolloid (TLL)-like 1 [Source:MGI Symbol;Acc:MGI:2180216]	-	785	881	1078	810	1044	861	1110	1079	2.81086	3.04588	2.98674	2.93668	3.6394	3.20601	3.80944	3.72088
ENSMUSG00000045518	459.863	590.679	400.103	528.826	373.76	317.006	367.961	357.709	494.868	354.109	0.479901	3.39107e-05	0.00112968	Onecut3	10	80330669	80353110	+	4776	protein_coding	one cut domain, family member 3 [Source:MGI Symbol;Acc:MGI:1891409]	CUT	442	588	497	502	369	293	369	357	2.76769	3.55501	2.40802	3.18274	2.24948	1.9079	2.21458	2.15287
ENSMUSG00000040549	11748.4	11965.3	11433.9	13632.5	10322.5	10798.7	9913.01	10429.7	12195	10366	0.234314	3.46287e-05	0.00115113	Ckap5	2	91357107	91451009	+	9462	protein_coding	cytoskeleton associated protein 5 [Source:MGI Symbol;Acc:MGI:1923036]	-	11292	11911	14203	12941	10191	9981	9941	10409	35.6901	36.349	34.7349	41.414	31.3584	32.8053	30.1145	31.684
ENSMUSG00000100600	167.507	227.03	185.158	181.191	265.38	263.991	274.226	260.516	190.222	266.028	-0.483881	3.4799e-05	0.00115432	A230077H06Rik	7	40467900	40550361	-	5229	lncRNA	RIKEN cDNA A230077H06 gene [Source:MGI Symbol;Acc:MGI:2443592]	-	161	226	230	172	262	244	275	260	0.920804	1.24801	1.01784	0.996029	1.45882	1.45119	1.50745	1.43209
ENSMUSG00000025189	303.801	291.321	339.725	289.695	386.928	429.526	384.913	406.806	306.136	402.043	-0.389165	3.49108e-05	0.00115555	Cnnm1	19	43428875	43485649	+	5717	protein_coding	cyclin M1 [Source:MGI Symbol;Acc:MGI:1891366]	-	292	290	422	275	382	397	386	406	1.52748	1.46473	1.7081	1.45655	1.94543	2.15961	1.9353	2.04537
ENSMUSG00000056268	973.828	995.515	887.955	1055.54	779.933	824.431	725.95	831.647	978.211	790.49	0.306076	3.5343e-05	0.00116737	Dennd1b	1	138891173	139106698	+	19408	protein_coding	DENN/MADD domain containing 1B [Source:MGI Symbol;Acc:MGI:2447812]	-	936	991	1103	1002	770	762	728	830	1.4423	1.47442	1.31511	1.56332	1.15513	1.22103	1.07518	1.23172
ENSMUSG00000023963	452.58	417.895	398.493	447.711	356.541	340.808	299.155	316.627	429.17	328.283	0.38516	3.56271e-05	0.0011736	Cyp39a1	17	43978316	44062322	+	3053	protein_coding	cytochrome P450, family 39, subfamily a, polypeptide 1 [Source:MGI Symbol;Acc:MGI:1927096]	-	435	416	495	425	352	315	300	316	4.26111	3.93454	3.75187	4.21526	3.35688	3.20875	2.81659	2.98109
ENSMUSG00000028747	40.5762	44.2005	32.2015	33.71	84.0707	71.4074	71.7973	59.1171	37.672	71.5981	-0.931307	3.56828e-05	0.0011736	Htr6	4	138788419	138802881	-	2341	protein_coding	5-hydroxytryptamine (serotonin) receptor 6 [Source:MGI Symbol;Acc:MGI:1196627]	-	39	44	40	32	83	66	72	59	0.498222	0.542724	0.395392	0.413914	1.03228	0.876789	0.881576	0.72588
ENSMUSG00000040536	369.347	450.041	375.952	393.986	487.205	460.902	639.195	600.189	397.332	546.873	-0.46228	3.59014e-05	0.00117829	Necab1	4	14952245	15149794	-	5237	protein_coding	N-terminal EF-hand calcium binding protein 1 [Source:MGI Symbol;Acc:MGI:1916602]	-	355	448	467	374	481	426	641	599	2.02724	2.47015	2.06349	2.16247	2.67413	2.52976	3.50836	3.29427
ENSMUSG00000029910	1116.37	1072.87	1044.94	1106.11	906.545	981.311	830.655	865.715	1085.07	896.057	0.276096	3.61111e-05	0.00117933	Mad2l1	6	66512374	66524204	+	8390	protein_coding	MAD2 mitotic arrest deficient-like 1 [Source:MGI Symbol;Acc:MGI:1860374]	-	1073	1068	1298	1050	895	907	833	864	3.8247	3.67567	3.57999	3.78957	3.10585	3.362	2.84585	2.96597
ENSMUSG00000041498	752.22	641.911	617.463	966.002	470.998	603.717	522.525	475.943	744.399	518.296	0.521242	3.61418e-05	0.00117933	Kif14	1	136394081	136459249	+	10358	protein_coding	kinesin family member 14 [Source:MGI Symbol;Acc:MGI:1098226]	-	723	639	767	917	465	558	524	475	2.08748	1.78136	1.71352	2.68074	1.30706	1.67537	1.45005	1.32078
ENSMUSG00000026496	7871.78	7963.12	7953.76	8820.43	6962.67	7514.01	6856.64	6834.54	8152.27	7041.97	0.211197	3.61609e-05	0.00117933	Parp1	1	180396489	180428819	+	5293	protein_coding	poly (ADP-ribose) polymerase family, member 1 [Source:MGI Symbol;Acc:MGI:1340806]	-	7566	7927	9880	8373	6874	6945	6876	6821	42.7488	43.2449	43.194	47.9006	37.8118	40.8059	37.236	37.1159
ENSMUSG00000031665	2618.72	2632.94	2695.26	3151.89	2193.94	2446.24	2281.56	2273.5	2774.7	2298.81	0.27129	3.65221e-05	0.00118861	Sall1	8	89753863	89770790	-	5265	protein_coding	spalt like transcription factor 1 [Source:MGI Symbol;Acc:MGI:1889585]	zf-C2H2	2517	2621	3348	2992	2166	2261	2288	2269	14.297	14.3746	14.7149	17.2078	11.9779	13.3553	12.4562	12.4122
ENSMUSG00000097280	227.851	197.898	224.605	217.008	159.025	165.535	146.586	143.284	216.84	153.608	0.499159	3.6966e-05	0.00120054	AI849053	3	88106409	88111902	-	2658	lncRNA	expressed sequence AI849053 [Source:MGI Symbol;Acc:MGI:2139818]	-	219	197	279	206	157	153	147	143	2.46405	2.14012	2.42895	2.34679	1.71975	1.79015	1.58523	1.54951
ENSMUSG00000015749	7003.03	7252.9	6688.24	7877.61	6265.8	6402.86	5883.39	6105.09	7205.44	6164.29	0.224908	3.73605e-05	0.00121082	Anp32e	3	95836558	95854702	+	3566	protein_coding	acidic (leucine-rich) nuclear phosphoprotein 32 family, member E [Source:MGI Symbol;Acc:MGI:1913721]	-	6731	7220	8308	7478	6186	5918	5900	6093	56.4492	58.4633	53.9118	63.4989	50.5066	51.6115	47.4241	49.2112
ENSMUSG00000112640	163.345	132.601	124.781	122.199	87.1094	96.2918	77.7804	79.1568	135.731	85.0846	0.673255	3.7965e-05	0.00122785	Gm32687	10	81699768	81716915	+	2379	protein_coding	predicted gene, 32687 [Source:MGI Symbol;Acc:MGI:5591846]	zf-C2H2	157	132	155	116	86	89	78	79	1.97363	1.60216	1.50767	1.47647	1.0525	1.16345	0.939786	0.956416
ENSMUSG00000017344	1538.77	1496.79	1466.78	1319.96	1685.47	1686.73	1799.92	1732.43	1455.57	1726.14	-0.245811	3.82691e-05	0.00123511	Vtn	11	78389917	78393150	+	2030	protein_coding	vitronectin [Source:MGI Symbol;Acc:MGI:98940]	-	1479	1490	1822	1253	1664	1559	1805	1729	21.7887	21.1942	20.7693	18.6903	23.8659	23.8838	25.4865	24.5309
ENSMUSG00000038943	2244.17	2078.43	2000.52	2505.07	1852.59	1851.18	1786.95	1769.51	2207.05	1815.06	0.28122	3.84227e-05	0.0012375	Prc1	7	79944198	79966007	+	8225	protein_coding	protein regulator of cytokinesis 1 [Source:MGI Symbol;Acc:MGI:1858961]	-	2157	2069	2485	2378	1829	1711	1792	1766	7.84285	7.2636	6.99132	8.75463	6.47437	6.46944	6.24498	6.184
ENSMUSG00000039706	895.797	1001.54	1135.91	1078.72	1249.92	1239.89	1247.48	1368.71	1027.99	1276.5	-0.311001	3.87326e-05	0.00124354	Ldb2	5	44629474	44957022	-	3336	protein_coding	LIM domain binding 2 [Source:MGI Symbol;Acc:MGI:894670]	-	861	997	1411	1024	1234	1146	1251	1366	7.71857	8.62972	9.78746	9.29471	10.7698	10.6834	10.7488	11.7934
ENSMUSG00000036721	759.503	752.413	732.583	852.231	668.514	625.356	592.328	609.207	774.182	623.851	0.31025	3.87705e-05	0.00124354	Zscan12	13	21546990	21556459	+	5003	protein_coding	zinc finger and SCAN domain containing 12 [Source:MGI Symbol;Acc:MGI:1099444]	zf-C2H2	730	749	910	809	660	578	594	608	4.36367	4.32294	4.20901	4.89644	3.8409	3.59294	3.40318	3.50016
ENSMUSG00000069769	7290.19	7442.76	6668.12	8237.88	6241.49	6407.19	6142.66	6299.48	7409.74	6272.7	0.239992	3.91706e-05	0.00125129	Msi2	11	88230208	88609339	-	10405	protein_coding	musashi RNA-binding protein 2 [Source:MGI Symbol;Acc:MGI:1923876]	-	7007	7409	8283	7820	6162	5922	6160	6287	20.1396	20.561	18.4211	22.7576	17.2425	17.7002	16.9694	17.4027
ENSMUSG00000070047	6768.94	6501.49	6611.77	7468.87	5639.83	6204.87	5904.33	5731.35	6837.77	5870.1	0.220024	3.91734e-05	0.00125129	Fat1	8	45388484	45505294	+	15655	protein_coding	FAT atypical cadherin 1 [Source:MGI Symbol;Acc:MGI:109168]	-	6506	6472	8213	7090	5568	5735	5921	5720	12.4286	11.9375	12.14	13.7137	10.3554	11.3929	10.841	10.5234
ENSMUSG00000025817	966.545	1031.68	934.647	1177.74	846.784	828.759	802.734	819.624	1027.65	824.475	0.316386	3.96578e-05	0.00126416	Nudt5	2	5849830	5876706	+	6484	protein_coding	nudix (nucleoside diphosphate linked moiety X)-type motif 5 [Source:MGI Symbol;Acc:MGI:1858232]	-	929	1027	1161	1118	836	766	805	818	4.28482	4.57357	4.14341	5.22109	3.7539	3.67399	3.55862	3.6335
ENSMUSG00000026622	640.896	635.884	662.545	750.048	520.631	556.112	485.629	563.115	672.343	531.372	0.33928	4.01519e-05	0.00127729	Nek2	1	191553556	191565162	+	4516	protein_coding	NIMA (never in mitosis gene a)-related expressed kinase 2 [Source:MGI Symbol;Acc:MGI:109359]	-	616	633	823	712	514	514	487	562	4.07931	4.04741	4.21711	4.77406	3.31382	3.53966	3.09103	3.58424
ENSMUSG00000022673	2150.54	1992.04	2039.96	2163.76	1728.01	1910.69	1779.97	1640.25	2086.57	1764.73	0.241677	4.03012e-05	0.00127856	Mcm4	16	15441761	15455264	-	3589	protein_coding	minichromosome maintenance complex component 4 [Source:MGI Symbol;Acc:MGI:103199]	-	2067	1983	2534	2054	1706	1766	1785	1637	17.2237	15.9543	16.3381	17.3296	13.8397	15.3028	14.2559	13.1368
ENSMUSG00000047547	2105.8	2341.62	2307.23	1891.97	2586.95	2497.1	2716.33	2668.29	2161.66	2617.16	-0.275205	4.04123e-05	0.00127856	Cltb	13	54740214	54759157	-	4868	protein_coding	clathrin, light polypeptide (Lcb) [Source:MGI Symbol;Acc:MGI:1921575]	-	2024	2331	2866	1796	2554	2308	2724	2663	12.4343	13.8267	13.6237	11.1717	15.2753	14.7448	16.0393	15.7556
ENSMUSG00000027070	553.501	704.194	525.689	655.238	420.353	502.016	461.696	436.865	609.655	455.233	0.42021	4.0439e-05	0.00127856	Lrp2	2	69254684	69416409	-	16701	protein_coding	low density lipoprotein receptor-related protein 2 [Source:MGI Symbol;Acc:MGI:95794]	-	532	701	653	622	415	464	463	436	0.95264	1.212	0.904773	1.12774	0.723478	0.864029	0.794634	0.751897
ENSMUSG00000039191	4692.27	4576.76	4686.12	5344.09	4127.57	4322.31	3914.95	4046.01	4824.81	4102.71	0.23378	4.11804e-05	0.0012956	Rbpj	5	53623494	53814704	+	12750	protein_coding	recombination signal binding protein for immunoglobulin kappa J region [Source:MGI Symbol;Acc:MGI:96522]	CSL	4510	4556	5821	5073	4075	3995	3926	4038	10.5786	10.3181	10.5647	12.048	9.30545	9.74449	8.8261	9.12159
ENSMUSG00000019889	1958.06	2057.33	1985.22	2118.46	2302.32	2260.15	2368.31	2403.76	2029.77	2333.64	-0.201852	4.12235e-05	0.0012956	Ptprk	10	27950816	28473393	+	13328	protein_coding	protein tyrosine phosphatase, receptor type, K [Source:MGI Symbol;Acc:MGI:103310]	-	1882	2048	2466	2011	2273	2089	2375	2399	4.22294	4.43703	4.28151	4.56887	4.9654	4.87445	5.10772	5.18417
ENSMUSG00000028444	2879.87	3099.06	3039.82	2950.68	2580.87	2756.76	2561.77	2403.76	2992.36	2575.79	0.216795	4.12283e-05	0.0012956	Cntfr	4	41657498	41697089	-	2782	protein_coding	ciliary neurotrophic factor receptor [Source:MGI Symbol;Acc:MGI:99605]	-	2768	3085	3776	2801	2548	2548	2569	2399	29.7556	32.0203	31.4082	30.4872	26.6663	28.4836	26.4689	24.8363
ENSMUSG00000001280	3056.74	3058.87	2840.17	3170.85	2616.32	2645.32	2404.21	2713.37	3031.66	2594.81	0.223931	4.17677e-05	0.0013099	Sp1	15	102314578	102344839	+	8262	protein_coding	trans-acting transcription factor 1 [Source:MGI Symbol;Acc:MGI:98372]	zf-C2H2	2938	3045	3528	3010	2583	2445	2411	2708	10.6347	10.6422	9.88126	11.0317	9.10246	9.20336	8.36452	9.44013
ENSMUSG00000020571	7165.34	6792.81	7286.39	7418.31	6347.84	6613.84	6102.77	6148.18	7165.71	6303.16	0.185198	4.24057e-05	0.00132723	Pdia6	12	17316546	17334771	+	3745	protein_coding	protein disulfide isomerase associated 6 [Source:MGI Symbol;Acc:MGI:1919103]	-	6887	6762	9051	7042	6267	6113	6120	6136	54.9969	52.1376	55.926	56.9385	48.7223	50.7639	46.8412	47.1898
ENSMUSG00000057113	10852.6	11080.3	9872.97	11277	9326.78	9665.97	9225.95	9390.6	10770.7	9402.33	0.195768	4.27326e-05	0.00133477	Npm1	11	33102287	33113206	-	2665	protein_coding	nucleophosmin 1 [Source:MGI Symbol;Acc:MGI:106184]	-	10431	11030	12264	10705	9208	8934	9252	9372	117.055	119.51	106.489	121.633	100.598	104.256	99.5101	101.286
ENSMUSG00000020892	54.1016	55.2506	60.3777	34.7634	105.342	69.2435	117.668	93.1846	51.1233	96.3594	-0.909457	4.39588e-05	0.00136798	Aloxe3	11	69016722	69039941	+	6397	protein_coding	arachidonate lipoxygenase 3 [Source:MGI Symbol;Acc:MGI:1345140]	-	52	55	75	33	104	64	118	93	0.243101	0.248264	0.271302	0.156207	0.473344	0.31114	0.528731	0.418717
ENSMUSG00000024998	1353.58	1374.23	1449.87	1718.16	1164.83	1291.82	1123.83	1110.2	1473.96	1172.67	0.329961	4.39721e-05	0.00136798	Plce1	19	38469557	38773474	+	15998	protein_coding	phospholipase C, epsilon 1 [Source:MGI Symbol;Acc:MGI:1921305]	-	1301	1368	1801	1631	1150	1194	1127	1108	2.43204	2.46915	2.60505	3.0871	2.09292	2.32109	2.01924	1.99475
ENSMUSG00000027684	309.003	324.472	215.75	258.092	183.335	185.01	182.485	202.401	276.829	188.308	0.552105	4.42508e-05	0.0013739	Mecom	3	30005445	30602157	-	12427	protein_coding	MDS1 and EVI1 complex locus [Source:MGI Symbol;Acc:MGI:95457]	zf-C2H2	297	323	268	245	181	171	183	202	0.714743	0.750523	0.499042	0.596983	0.424065	0.42794	0.422098	0.468166
ENSMUSG00000027883	1454.5	1281.81	1374.2	1443.21	1198.26	1217.17	1130.81	1044.07	1388.43	1147.58	0.274897	4.47527e-05	0.00138446	Gpsm2	3	108585954	108629625	-	3909	protein_coding	G-protein signalling modulator 2 (AGS3-like, C. elegans) [Source:MGI Symbol;Acc:MGI:1923373]	-	1398	1276	1707	1370	1183	1125	1134	1042	10.6955	9.42568	10.105	10.6125	8.81128	8.95034	8.31527	7.67744
ENSMUSG00000028312	2672.83	2621.89	2332.19	2999.14	2165.58	2286.12	2048.22	2197.35	2656.51	2174.32	0.288227	4.4856e-05	0.00138446	Smc2	4	52439243	52488260	+	5478	protein_coding	structural maintenance of chromosomes 2 [Source:MGI Symbol;Acc:MGI:106067]	-	2569	2610	2897	2847	2138	2113	2054	2193	14.025	13.7577	12.2376	15.7372	11.3633	11.9958	10.7475	11.53
ENSMUSG00000071847	5132.37	5439.67	5201.34	5413.62	4480.06	4768.07	4782.5	4735.38	5296.75	4691.5	0.174948	4.48585e-05	0.00138446	Apcdd1	18	63055302	63094250	+	12884	protein_coding	adenomatosis polyposis coli down-regulated 1 [Source:MGI Symbol;Acc:MGI:3513977]	-	4933	5415	6461	5139	4423	4407	4796	4726	11.4504	12.136	11.6043	12.0779	9.99507	10.6376	10.6698	10.5647
ENSMUSG00000021707	693.957	651.957	563.526	715.284	523.669	537.719	491.612	493.979	656.181	511.745	0.356331	4.55272e-05	0.00140231	Dhfr	13	92491234	92525561	+	5347	protein_coding	dihydrofolate reductase [Source:MGI Symbol;Acc:MGI:94890]	-	667	649	700	679	517	497	493	493	3.73057	3.50479	3.0294	3.84522	2.81514	2.89067	2.64281	2.65553
ENSMUSG00000052957	1761.42	1631.4	1622.15	1718.16	1470.73	1485.49	1430.96	1314.6	1683.28	1425.45	0.239473	4.59654e-05	0.001413	Gas1	13	60322219	60325179	-	2961	protein_coding	growth arrest specific 1 [Source:MGI Symbol;Acc:MGI:95655]	-	1693	1624	2015	1631	1452	1373	1435	1312	17.0993	15.8371	15.7473	16.6793	14.2774	14.4206	13.8913	12.7617
ENSMUSG00000051652	726.21	903.096	834.823	851.178	991.629	979.147	1057.02	1055.09	828.827	1020.72	-0.300329	4.61948e-05	0.00141725	Lrrc3	10	77733409	77738370	-	4296	protein_coding	leucine rich repeat containing 3 [Source:MGI Symbol;Acc:MGI:2447899]	-	698	899	1037	808	979	905	1060	1053	4.85905	6.04259	5.58577	5.6952	6.63496	6.55144	7.07246	7.05957
ENSMUSG00000061702	91.5565	146.665	119.95	113.771	171.18	173.109	174.507	211.419	117.986	182.554	-0.628495	4.63457e-05	0.00141907	Tmem91	7	25368564	25374591	-	3547	protein_coding	transmembrane protein 91 [Source:MGI Symbol;Acc:MGI:2443589]	-	88	146	149	108	169	160	175	211	0.741961	1.18855	0.972062	0.921987	1.38722	1.40285	1.41418	1.71331
ENSMUSG00000025743	15206.7	17028.2	17483	17742	19392	18833.2	20071.3	19704	16865	19500.1	-0.209404	4.67773e-05	0.00142947	Sdc3	4	130519848	130553630	+	5989	protein_coding	syndecan 3 [Source:MGI Symbol;Acc:MGI:1349163]	-	14616	16951	21717	16842	19145	17407	20128	19665	72.9851	81.7276	83.9101	85.1533	93.0724	90.3904	96.333	94.5701
ENSMUSG00000006498	4971.1	4606.9	4760.18	4845.81	4113.39	4514.9	3878.05	3968.86	4796	4118.8	0.219763	4.77082e-05	0.00145392	Ptbp1	10	79690261	79700605	+	4740	protein_coding	polypyrimidine tract binding protein 1 [Source:MGI Symbol;Acc:MGI:97791]	-	4778	4586	5913	4600	4061	4173	3889	3961	30.1459	27.9372	28.8668	29.3861	24.9445	27.3793	23.5174	24.068
ENSMUSG00000037242	5906.44	5841.49	5704.49	6221.6	5215.42	5466.99	5001.88	5115.13	5918.51	5199.86	0.186613	4.77646e-05	0.00145392	Clic4	4	134941280	135000125	-	6572	protein_coding	chloride intracellular channel 4 (mitochondrial) [Source:MGI Symbol;Acc:MGI:1352754]	-	5677	5815	7086	5906	5149	5053	5016	5105	25.8334	25.5493	24.9501	27.2118	22.811	23.9114	21.8771	22.3724
ENSMUSG00000042662	377.671	386.754	429.89	328.673	503.411	486.869	524.519	471.935	380.747	496.683	-0.379973	4.79525e-05	0.00145678	Dusp15	2	152782917	152793618	-	4391	protein_coding	dual specificity phosphatase-like 15 [Source:MGI Symbol;Acc:MGI:1934928]	-	363	385	534	312	497	450	526	471	2.47231	2.53177	2.81415	2.15156	3.29543	3.18714	3.43361	3.08938
ENSMUSG00000030980	3173.27	3545.08	3113.88	3800.8	2788.51	2900.66	2783.14	2907.76	3408.26	2845.02	0.260085	4.83754e-05	0.00146545	Knop1	7	118441445	118455477	-	5880	protein_coding	lysine rich nucleolar protein 1 [Source:MGI Symbol;Acc:MGI:1913606]	-	3050	3529	3868	3608	2753	2681	2791	2902	15.5125	17.3301	15.2222	18.5802	13.6317	14.1799	13.6054	14.2146
ENSMUSG00000028833	4609.04	5254.83	5211.81	5057.55	5882.92	5505.94	6138.67	5880.65	5033.31	5852.05	-0.217287	4.84265e-05	0.00146545	Ncdn	4	126637543	126647231	-	3710	protein_coding	neurochondrin [Source:MGI Symbol;Acc:MGI:1347351]	-	4430	5231	6474	4801	5808	5089	6156	5869	35.71	40.7135	40.3801	39.185	45.5798	42.659	47.5613	45.5622
ENSMUSG00000025812	2383.59	2473.22	2379.69	2939.09	1975.15	2230.94	2014.31	2094.15	2543.9	2078.64	0.291058	4.85507e-05	0.00146634	Pard3	8	127790643	128338767	+	14849	protein_coding	par-3 family cell polarity regulator [Source:MGI Symbol;Acc:MGI:2135608]	-	2291	2462	2956	2790	1950	2062	2020	2090	4.61411	4.78761	4.60655	5.68943	3.82347	4.31861	3.89927	4.05381
ENSMUSG00000025255	5800.31	6241.31	5766.48	7040.12	5121.22	5408.57	5027.81	5277.45	6212.06	5208.76	0.253898	4.87489e-05	0.00146947	Zfhx4	3	5283586	5480917	+	15737	protein_coding	zinc finger homeodomain 4 [Source:MGI Symbol;Acc:MGI:2137668]	Homeobox	5575	6213	7163	6683	5056	4999	5042	5267	10.5946	11.4001	10.5328	12.8591	9.35416	9.87902	9.18353	9.63953
ENSMUSG00000110523	327.731	314.426	313.159	248.611	452.766	349.464	465.685	397.788	300.982	416.426	-0.468018	4.98151e-05	0.0014987	C230057M02Rik	8	123451683	123479131	-	3627	lncRNA	RIKEN cDNA C230057M02 gene [Source:MGI Symbol;Acc:MGI:2442079]	-	315	313	389	236	447	323	467	397	2.5973	2.49186	2.48182	1.97027	3.58823	2.76954	3.69061	3.15252
ENSMUSG00000041378	1650.1	1873.5	2014.2	1739.23	2302.32	2093.54	2290.53	2112.18	1819.26	2199.64	-0.272828	5.0041e-05	0.00150259	Cldn5	16	18595597	18597012	+	1416	protein_coding	claudin 5 [Source:MGI Symbol;Acc:MGI:1276112]	-	1586	1865	2502	1651	2273	1935	2297	2108	33.4965	38.0315	40.8877	35.3058	46.7365	42.4982	46.4972	42.8767
ENSMUSG00000020052	2364.86	2341.62	2283.89	2491.38	2122.03	2109.76	1982.4	1835.64	2370.44	2012.46	0.235976	5.13992e-05	0.00154039	Ascl1	10	87326681	87329522	-	2481	protein_coding	achaete-scute family bHLH transcription factor 1 [Source:MGI Symbol;Acc:MGI:96919]	bHLH	2273	2331	2837	2365	2095	1950	1988	1832	27.3989	27.1296	26.4607	28.8647	24.5854	24.4433	22.9677	21.2673
ENSMUSG00000051910	3416.72	3424.53	3649.23	4410.74	2937.41	3215.5	2957.65	2959.86	3725.31	3017.6	0.303884	5.16545e-05	0.00154506	Sox6	7	115070107	115638031	-	14832	protein_coding	SRY (sex determining region Y)-box 6 [Source:MGI Symbol;Acc:MGI:98368]	HMG	3284	3409	4533	4187	2900	2972	2966	2954	6.6216	6.63674	7.0722	8.54802	5.6927	6.23163	5.73192	5.73621
ENSMUSG00000021540	7616.88	7616.55	7197.83	8524.42	6393.42	6912.45	6487.68	6739.35	7738.92	6633.23	0.22218	5.18271e-05	0.00154724	Smad5	13	56850823	56890190	+	7420	protein_coding	SMAD family member 5 [Source:MGI Symbol;Acc:MGI:1328787]	MH1	7321	7582	8941	8092	6312	6389	6506	6726	29.5071	29.5058	27.8837	33.0228	24.7675	26.7782	25.1327	26.1076
ENSMUSG00000041559	238.255	292.326	281.763	217.008	344.386	311.596	453.719	374.742	257.338	371.111	-0.526618	5.19815e-05	0.00154887	Fmod	1	133964992	133976015	+	3306	protein_coding	fibromodulin [Source:MGI Symbol;Acc:MGI:1328364]	-	229	291	350	206	340	288	455	374	2.07154	2.54166	2.44982	1.8868	2.9943	2.70921	3.94491	3.25824
ENSMUSG00000038644	1907.08	1850.39	1892.64	2002.58	1591.27	1738.66	1641.37	1633.24	1913.17	1651.13	0.212508	5.22679e-05	0.00155442	Pold1	7	44182170	44198273	-	4859	protein_coding	polymerase (DNA directed), delta 1, catalytic subunit [Source:MGI Symbol;Acc:MGI:97741]	-	1833	1842	2351	1901	1571	1607	1646	1630	11.2817	10.9464	11.1963	11.8467	9.41346	10.2854	9.70983	9.66173
ENSMUSG00000032254	1481.55	1350.12	1470.8	1652.84	1269.16	1278.84	1163.71	1205.39	1488.83	1229.28	0.276196	5.32559e-05	0.00158077	Kif23	9	61823187	61854056	-	7901	protein_coding	kinesin family member 23 [Source:MGI Symbol;Acc:MGI:1919069]	-	1424	1344	1827	1569	1253	1182	1167	1203	5.38999	4.91185	5.35088	6.01316	4.61731	4.65252	4.23368	4.38529
ENSMUSG00000018425	2037.13	2042.26	1845.95	2142.69	1679.39	1831.71	1642.36	1628.23	2017.01	1695.42	0.24992	5.3366e-05	0.00158102	Dhx40	11	86659672	86698572	-	4233	protein_coding	DEAH (Asp-Glu-Ala-His) box polypeptide 40 [Source:MGI Symbol;Acc:MGI:1914737]	-	1958	2033	2293	2034	1658	1693	1647	1625	13.8333	13.8681	12.535	14.5501	11.404	12.4383	11.1525	11.0565
ENSMUSG00000034412	665.866	584.652	697.162	583.604	1046.33	688.108	1026.1	775.536	632.821	884.018	-0.481852	5.4347e-05	0.00160702	Tbc1d10a	11	4136789	4165505	+	2733	protein_coding	TBC1 domain family, member 10a [Source:MGI Symbol;Acc:MGI:2144164]	-	640	582	866	554	1033	636	1029	774	7.00326	6.14909	7.33242	6.13807	11.0048	7.23719	10.7921	8.15672
ENSMUSG00000030711	100.92	103.469	107.875	88.4888	189.412	143.897	138.609	147.292	100.188	154.802	-0.624872	5.47583e-05	0.00161393	Sult1a1	7	126272037	126275604	-	1507	protein_coding	sulfotransferase family 1A, phenol-preferring, member 1 [Source:MGI Symbol;Acc:MGI:102896]	-	97	103	134	84	187	133	139	147	1.92494	1.97357	2.0576	1.68783	3.61284	2.74468	2.64381	2.80943
ENSMUSG00000038252	7810.39	7723.03	7571.37	8405.38	6749.97	7296.54	6679.14	6834.54	7877.54	6890.05	0.193116	5.47888e-05	0.00161393	Ncapd2	6	125144970	125168664	-	6267	protein_coding	non-SMC condensin I complex, subunit D2 [Source:MGI Symbol;Acc:MGI:1915548]	-	7507	7688	9405	7979	6664	6744	6698	6821	35.8234	35.4227	34.7271	38.5523	30.9596	33.4665	30.6347	31.3475
ENSMUSG00000009575	19973.9	20739.1	19599.4	24508.2	17887.8	18185.1	17179.5	17800.3	21205.1	17763.2	0.255446	5.54814e-05	0.00163124	Cbx5	15	103099971	103148243	-	9006	protein_coding	chromobox 5 [Source:MGI Symbol;Acc:MGI:109372]	-	19198	20645	24346	23265	17660	16808	17228	17765	63.7505	66.1928	62.5554	78.2228	57.0924	58.0412	54.8317	56.813
ENSMUSG00000053799	775.109	875.973	844.483	809.04	962.255	1005.11	994.193	985.953	826.151	986.879	-0.255496	5.58548e-05	0.00163911	Exoc6	19	37509327	37672507	+	3876	protein_coding	exocyst complex component 6 [Source:MGI Symbol;Acc:MGI:1351611]	-	745	872	1049	768	950	929	997	984	5.74821	6.49621	6.26268	5.99984	7.13608	7.45392	7.37293	7.31182
ENSMUSG00000103663	155.022	151.688	127.196	178.031	104.329	107.111	89.7466	95.1886	152.984	99.0937	0.622712	5.67646e-05	0.00166267	2900037B21Rik	7	79162672	79163008	+	337	TEC	RIKEN cDNA 2900037B21 gene [Source:MGI Symbol;Acc:MGI:1925652]	-	149	151	158	169	103	99	90	95	13.2226	12.9382	10.8492	15.1851	8.89871	9.13604	7.65493	8.1191
ENSMUSG00000045751	936.373	889.032	833.213	941.773	792.088	743.286	669.111	725.437	900.098	732.48	0.296015	5.72547e-05	0.00167386	Mms22l	4	24496451	24602950	+	6382	protein_coding	MMS22-like, DNA repair protein [Source:MGI Symbol;Acc:MGI:2684980]	-	900	885	1035	894	782	687	671	724	4.21741	4.00418	3.75277	4.24173	3.56755	3.34775	3.01366	3.26735
ENSMUSG00000037426	2643.69	2731.39	2712.97	2982.28	2285.1	2461.39	2360.34	2441.84	2767.58	2387.17	0.213139	5.7455e-05	0.00167656	Depdc5	5	33021045	33151580	+	11774	protein_coding	DEP domain containing 5 [Source:MGI Symbol;Acc:MGI:2141101]	-	2541	2719	3370	2831	2256	2275	2367	2437	6.45417	6.66826	6.6233	7.28078	5.57872	6.00911	5.7624	5.96137
ENSMUSG00000017724	202.881	245.112	232.656	196.993	317.038	265.073	325.082	299.593	219.41	301.697	-0.457875	5.7872e-05	0.00168072	Etv4	11	101660568	101676197	-	3104	protein_coding	ets variant 4 [Source:MGI Symbol;Acc:MGI:99423]	ETS	195	244	289	187	313	245	326	299	1.87877	2.26984	2.15449	1.82424	2.93591	2.45469	3.0104	2.77437
ENSMUSG00000032295	2402.32	2471.21	2663.06	2323.88	2729.77	2887.67	2923.75	2938.82	2465.12	2870	-0.218376	5.78773e-05	0.00168072	Man2c1	9	57037974	57050006	+	7052	protein_coding	mannosidase, alpha, class 2C, member 1 [Source:MGI Symbol;Acc:MGI:1920994]	-	2309	2460	3308	2206	2695	2669	2932	2933	9.792	10.0728	10.8548	9.4723	11.1267	11.7703	11.9174	11.9788
ENSMUSG00000029250	4316.68	4482.33	4443.8	4821.58	4012.1	3965.27	4024.64	3877.68	4516.1	3969.92	0.18577	5.79223e-05	0.00168072	Polr2b	5	77457994	77497171	+	4667	protein_coding	polymerase (RNA) II (DNA directed) polypeptide B [Source:MGI Symbol;Acc:MGI:2388280]	-	4149	4462	5520	4577	3961	3665	4036	3870	26.5868	27.607	27.3697	29.6965	24.7108	24.4224	24.788	23.8829
ENSMUSG00000021377	3742.37	3747	3392.42	3858.74	3281.8	3190.61	3192.99	3142.22	3685.13	3201.9	0.202014	5.83727e-05	0.00169063	Dek	13	47238251	47259677	-	3185	protein_coding	DEK proto-oncogene (DNA binding) [Source:MGI Symbol;Acc:MGI:1926209]	-	3597	3730	4214	3663	3240	2949	3202	3136	33.7746	33.8164	30.6164	34.8249	29.618	28.7951	28.8165	28.3584
ENSMUSG00000027429	1734.37	1871.49	1771.08	1979.41	1543.66	1664.01	1471.84	1522.01	1839.09	1550.38	0.246238	5.84918e-05	0.00169093	Sec23b	2	144398149	144432669	+	6302	protein_coding	SEC23 homolog B, COPII coat complex component [Source:MGI Symbol;Acc:MGI:1350925]	-	1667	1863	2200	1879	1524	1538	1476	1519	7.91074	8.53615	8.07817	9.02839	7.04087	7.5898	6.71331	6.94215
ENSMUSG00000031451	969.667	992.502	916.937	819.574	1148.63	1072.19	1200.61	1098.18	924.67	1129.9	-0.289305	5.87273e-05	0.00169114	Gas6	8	13515374	13544490	-	2548	protein_coding	growth arrest specific 6 [Source:MGI Symbol;Acc:MGI:95660]	-	932	988	1139	778	1134	991	1204	1096	10.939	11.1966	10.3441	9.24575	12.9579	12.0956	13.5443	12.3887
ENSMUSG00000027671	1917.48	1859.43	1932.89	1868.8	1528.47	1785.19	1438.94	1570.11	1894.65	1580.67	0.262166	5.87996e-05	0.00169114	Actl6a	3	32760447	32781122	+	3886	protein_coding	actin-like 6A [Source:MGI Symbol;Acc:MGI:1861453]	-	1843	1851	2401	1774	1509	1650	1443	1567	14.1835	13.7541	14.2974	13.8233	11.3059	13.2049	10.6437	11.614
ENSMUSG00000031333	1542.94	1771.03	1521.52	2070	1428.19	1349.17	1304.32	1338.65	1726.37	1355.08	0.348506	5.88261e-05	0.00169114	Abcb7	X	103324263	103457462	-	5905	protein_coding	ATP-binding cassette, sub-family B (MDR/TAP), member 7 [Source:MGI Symbol;Acc:MGI:109533]	-	1483	1763	1890	1965	1410	1247	1308	1336	7.51071	8.62105	7.40646	10.0764	6.95215	6.56749	6.34917	6.5163
ENSMUSG00000055692	444.257	348.581	489.462	297.069	565.198	496.606	631.218	586.161	394.842	569.796	-0.526548	5.9158e-05	0.00169698	Tmem191c	16	17093941	17101093	+	2878	protein_coding	transmembrane protein 191C [Source:MGI Symbol;Acc:MGI:107238]	-	427	347	608	282	558	459	633	585	4.43708	3.4815	4.88857	2.96702	5.64499	4.95992	6.30437	5.85436
ENSMUSG00000019082	3325.17	3047.82	3546.99	2651.5	3795.34	3880.88	3887.03	3847.62	3142.87	3852.72	-0.293086	5.92479e-05	0.00169698	Slc25a22	7	141009657	141017805	-	5992	protein_coding	solute carrier family 25 (mitochondrial carrier, glutamate), member 22 [Source:MGI Symbol;Acc:MGI:1915517]	-	3196	3034	4406	2517	3747	3587	3898	3840	15.9513	14.6208	17.0154	12.7196	18.2067	18.6171	18.6466	18.4575
ENSMUSG00000005357	210.164	310.408	243.926	252.825	341.347	326.743	358.986	384.762	254.331	352.96	-0.47352	5.98276e-05	0.00171043	Slc1a6	10	78616330	78650599	+	2152	protein_coding	solute carrier family 1 (high affinity aspartate/glutamate transporter), member 6 [Source:MGI Symbol;Acc:MGI:1096331]	-	202	309	303	240	337	302	360	384	2.80717	4.14614	3.25814	3.377	4.5594	4.36433	4.795	5.13929
ENSMUSG00000071984	193.517	148.674	206.089	124.306	245.122	240.189	252.288	278.552	168.147	254.037	-0.590352	6.02284e-05	0.00171734	Fndc1	17	7957401	8046134	-	9870	protein_coding	fibronectin type III domain containing 1 [Source:MGI Symbol;Acc:MGI:1915905]	-	186	148	256	118	242	222	253	278	0.56358	0.432984	0.600194	0.362015	0.713868	0.699501	0.734737	0.811226
ENSMUSG00000026576	2681.15	3282.89	2919.87	2519.82	3411.45	3289.07	3816.23	3559.05	2850.93	3518.95	-0.303533	6.02905e-05	0.00171734	Atp1b1	1	164264678	164285924	-	3081	protein_coding	ATPase, Na+/K+ transporting, beta 1 polypeptide [Source:MGI Symbol;Acc:MGI:88108]	-	2577	3268	3627	2392	3368	3040	3827	3552	25.014	30.6279	27.2411	23.5089	31.8273	30.6856	35.6037	33.2044
ENSMUSG00000007080	1601.2	1401.36	1372.59	1554.87	1238.78	1317.79	1163.71	1177.33	1482.5	1224.4	0.275253	6.0663e-05	0.00172269	Pole	5	110434172	110485340	+	11160	protein_coding	polymerase (DNA directed), epsilon [Source:MGI Symbol;Acc:MGI:1196391]	-	1539	1395	1705	1476	1223	1218	1167	1175	4.12415	3.60942	3.53532	4.00483	3.19067	3.39419	2.99734	3.03241
ENSMUSG00000025348	183.113	142.647	138.466	138	213.722	222.878	220.378	203.403	150.557	215.095	-0.517294	6.07002e-05	0.00172269	Itga7	10	128769645	128794155	+	8138	protein_coding	integrin alpha 7 [Source:MGI Symbol;Acc:MGI:102700]	-	176	142	172	131	211	206	221	203	0.646777	0.503846	0.48908	0.487434	0.754892	0.787231	0.778401	0.718444
ENSMUSG00000001270	20600.2	22936	20650	20596.8	18857.2	19174	18304.3	18410.5	21195.8	18686.5	0.181779	6.09346e-05	0.00172618	Ckb	12	111635795	111638772	-	2895	protein_coding	creatine kinase, brain [Source:MGI Symbol;Acc:MGI:88407]	-	19800	22832	25651	19552	18617	17722	18356	18374	204.539	227.731	205.033	204.505	187.232	190.378	181.743	182.797
ENSMUSG00000036904	1765.58	1713.77	1808.92	2240.66	1458.58	1649.94	1444.92	1429.83	1882.23	1495.82	0.331365	6.20133e-05	0.00175354	Fzd8	18	9212163	9218136	+	5974	protein_coding	frizzled class receptor 8 [Source:MGI Symbol;Acc:MGI:108460]	-	1697	1706	2247	2127	1440	1525	1449	1427	8.49526	8.24596	8.70376	10.7811	7.01806	7.93884	6.95236	6.87976
ENSMUSG00000020733	863.544	1000.54	900.836	864.872	1064.56	1138.19	1127.82	1049.08	907.448	1094.91	-0.270506	6.28603e-05	0.00177426	Slc9a3r1	11	115054167	115072007	+	1925	protein_coding	solute carrier family 9 (sodium/hydrogen exchanger), member 3 regulator 1 [Source:MGI Symbol;Acc:MGI:1349482]	-	830	996	1119	821	1051	1052	1131	1047	12.8946	14.9402	13.4514	12.9144	15.8961	16.9956	16.8407	15.665
ENSMUSG00000034333	1371.27	1459.62	1441.82	1607.55	1311.71	1247.47	1143.77	1180.34	1470.06	1220.82	0.267869	6.33907e-05	0.00178599	Zbed4	15	88635863	88668719	+	5764	protein_coding	zinc finger, BED type containing 4 [Source:MGI Symbol;Acc:MGI:2682302]	zf-BED	1318	1453	1791	1526	1295	1153	1147	1178	6.83835	7.27896	7.19019	8.01664	6.54132	6.22097	5.70385	5.88621
ENSMUSG00000054679	887.474	1069.85	945.918	933.346	1226.62	1119.8	1153.74	1145.27	959.148	1161.36	-0.276053	6.39797e-05	0.00179931	Srsf12	4	33208991	33233340	+	3148	protein_coding	serine and arginine-rich splicing factor 12 [Source:MGI Symbol;Acc:MGI:2661424]	-	853	1065	1175	886	1211	1035	1157	1143	8.10353	9.76883	8.63718	8.52238	11.2003	10.2249	10.5348	10.4575
ENSMUSG00000019777	11687	12223.4	11629.6	12948.9	10827.9	10932.9	10189.2	10691.2	12122.2	10660.3	0.185296	6.4928e-05	0.00182268	Hdac2	10	36850540	36877885	+	4474	protein_coding	histone deacetylase 2 [Source:MGI Symbol;Acc:MGI:1097691]	-	11233	12168	14446	12292	10690	10105	10218	10670	75.0861	78.5327	74.7172	83.1934	69.5667	70.2414	65.4634	68.6883
ENSMUSG00000027361	1932.05	1908.66	1990.05	2032.08	1664.19	1783.02	1703.19	1697.36	1965.71	1711.94	0.199793	6.60339e-05	0.00184781	Gabpb1	2	126469362	126518257	-	7752	protein_coding	GA repeat binding protein, beta 1 [Source:MGI Symbol;Acc:MGI:95611]	-	1857	1900	2472	1929	1643	1648	1708	1694	7.16404	7.0773	7.3791	7.53495	6.17083	6.61144	6.31543	6.29382
ENSMUSG00000007207	2416.88	2182.9	2512.52	1753.97	2732.8	2732.96	2875.88	2953.85	2216.57	2823.87	-0.348655	6.61705e-05	0.00184781	Stx1a	5	135052336	135079954	+	2666	protein_coding	syntaxin 1A (brain) [Source:MGI Symbol;Acc:MGI:109355]	-	2323	2173	3121	1665	2698	2526	2884	2948	26.0585	23.5357	27.0896	18.9111	29.4647	29.4663	31.0073	31.848
ENSMUSG00000020037	867.706	933.233	729.363	863.819	605.714	761.679	631.218	627.243	848.53	656.463	0.369433	6.61803e-05	0.00184781	Rfx4	10	84591926	84742402	+	4724	protein_coding	regulatory factor X, 4 (influences HLA class II expression) [Source:MGI Symbol;Acc:MGI:1918387]	RFX	834	929	906	820	598	704	633	626	5.27978	5.6785	4.438	5.25613	3.68562	4.63463	3.84081	3.81662
ENSMUSG00000093910	90.5161	108.492	83.7238	71.6338	125.6	126.586	161.544	149.296	88.5914	140.756	-0.669437	6.64481e-05	0.0018511	Zfp853	5	143272793	143279378	-	3140	protein_coding	zinc finger protein 853 [Source:MGI Symbol;Acc:MGI:2685638]	zf-C2H2	87	108	104	68	124	117	162	149	0.828609	0.993166	0.76643	0.655755	1.14977	1.1588	1.47882	1.36669
ENSMUSG00000025402	137.335	109.497	176.303	138	216.761	191.502	249.296	199.395	140.284	214.238	-0.605544	6.65367e-05	0.0018511	Nab2	10	127496787	127504437	-	2941	protein_coding	Ngfi-A binding protein 2 [Source:MGI Symbol;Acc:MGI:107563]	-	132	109	219	131	214	177	250	199	1.34227	1.07019	1.72313	1.34877	2.11855	1.87168	2.43654	1.94882
ENSMUSG00000113835	296.518	260.18	298.669	346.581	188.399	246.68	209.409	217.431	300.487	215.48	0.480176	6.67882e-05	0.00185221	Gm19554	12	105866070	105868692	+	2389	lncRNA	predicted gene, 19554 [Source:MGI Symbol;Acc:MGI:5011739]	-	285	259	371	329	186	228	210	217	3.5677	3.13048	3.59357	4.17006	2.26682	2.96805	2.5196	2.61612
ENSMUSG00000000416	3993.11	3436.59	4097.64	3977.78	4385.86	4437	4773.52	4672.26	3876.28	4567.16	-0.236441	6.68152e-05	0.00185221	Cttnbp2	6	18366477	18514842	-	8829	protein_coding	cortactin binding protein 2 [Source:MGI Symbol;Acc:MGI:1353467]	-	3838	3421	5090	3776	4330	4101	4787	4663	13.0003	11.1884	13.3406	12.9504	14.2789	14.4454	15.5411	15.2114
ENSMUSG00000008393	6226.88	6742.58	6271.23	7001.15	5799.87	5885.7	5645.06	5613.12	6560.46	5735.94	0.193579	6.76989e-05	0.00187337	Carhsp1	16	8476444	8490019	-	2858	protein_coding	calcium regulated heat stable protein 1 [Source:MGI Symbol;Acc:MGI:1196368]	CSD	5985	6712	7790	6646	5726	5440	5661	5602	62.627	67.8137	63.0731	70.4142	58.3323	59.1956	56.7753	56.4541
ENSMUSG00000046613	734.533	813.691	830.798	627.849	946.049	859.053	1018.13	1087.15	751.718	977.595	-0.377841	6.81629e-05	0.00188285	Vwa5b2	16	20408221	20424127	+	7589	protein_coding	von Willebrand factor A domain containing 5B2 [Source:MGI Symbol;Acc:MGI:2681859]	-	706	810	1032	596	934	794	1021	1085	2.78215	3.08197	3.14676	2.37807	3.58329	3.25378	3.85629	4.11775
ENSMUSG00000030604	790.715	840.814	842.873	962.842	679.656	703.255	653.156	741.469	859.311	694.384	0.307021	6.94982e-05	0.00191632	Zfp626	7	27506621	27522341	+	5329	protein_coding	zinc finger protein 626 [Source:MGI Symbol;Acc:MGI:1918413]	zf-C2H2	760	837	1047	914	671	650	655	740	4.26508	4.53531	4.54642	5.19353	3.66603	3.79333	3.5231	3.99945
ENSMUSG00000038555	2415.84	2273.31	2622.81	2125.84	2807.76	2771.91	2933.72	2737.42	2359.45	2812.7	-0.252512	7.02571e-05	0.00193202	Reep2	18	34973642	34980516	+	1926	protein_coding	receptor accessory protein 2 [Source:MGI Symbol;Acc:MGI:2385070]	-	2322	2263	3258	2018	2772	2562	2942	2732	36.055	33.9278	39.1439	31.7268	41.9041	41.369	43.784	40.8544
ENSMUSG00000068039	8607.35	9459.91	8457.71	9848.59	7960.38	7978.15	7630.46	7829.51	9093.39	7849.63	0.211986	7.03164e-05	0.00193202	Tcp1	17	13134588	13143954	+	5030	protein_coding	t-complex protein 1 [Source:MGI Symbol;Acc:MGI:98535]	-	8273	9417	10506	9349	7859	7374	7652	7814	49.1875	54.0595	48.3324	56.2807	45.4903	45.5919	43.605	44.7425
ENSMUSG00000036452	551.42	549.492	573.186	556.215	646.23	690.272	698.029	670.328	557.578	676.215	-0.277332	7.14919e-05	0.00195342	Arhgap26	18	39126198	39509337	+	9723	protein_coding	Rho GTPase activating protein 26 [Source:MGI Symbol;Acc:MGI:1918552]	-	530	547	712	528	638	638	700	669	1.63018	1.62448	1.69453	1.64436	1.91047	2.04067	2.06361	1.98171
ENSMUSG00000018654	223.689	248.125	243.121	270.733	316.025	296.449	373.944	339.673	246.417	331.523	-0.429493	7.1525e-05	0.00195342	Ikzf1	11	11634980	11722926	+	9106	protein_coding	IKAROS family zinc finger 1 [Source:MGI Symbol;Acc:MGI:1342540]	zf-C2H2	215	247	302	257	312	274	375	339	0.706107	0.783244	0.767447	0.854609	0.997578	0.935784	1.18041	1.07223
ENSMUSG00000029126	13492.1	14584.1	14695.9	13143.7	15917.7	15289.8	16409.7	16126.9	13979	15936	-0.188899	7.15764e-05	0.00195342	Nsg1	5	38294536	38317251	-	3215	protein_coding	neuron specific gene family member 1 [Source:MGI Symbol;Acc:MGI:109149]	-	12968	14518	18255	12477	15715	14132	16456	16095	120.629	130.393	131.392	117.514	142.316	136.702	146.714	144.186
ENSMUSG00000046152	493.157	560.542	460.481	606.78	387.941	403.56	424.801	405.804	530.24	405.526	0.384264	7.15986e-05	0.00195342	Fut10	8	31677359	31751766	+	5007	protein_coding	fucosyltransferase 10 [Source:MGI Symbol;Acc:MGI:2384748]	-	474	558	572	576	383	373	426	405	2.83113	3.21799	2.64355	3.48343	2.22711	2.31677	2.43871	2.32966
ENSMUSG00000026103	6465.14	5982.13	6249.5	5877.13	7048.77	6723.12	7015.19	6923.72	6143.47	6927.7	-0.173266	7.25392e-05	0.00197561	Gls	1	52202607	52272391	-	15057	protein_coding	glutaminase [Source:MGI Symbol;Acc:MGI:95752]	-	6214	5955	7763	5579	6959	6214	7035	6910	12.3422	11.4201	11.9305	11.2197	13.4564	12.8347	13.3923	13.2176
ENSMUSG00000024966	6033.37	6498.47	6222.93	6982.18	5497.01	5830.52	5361.86	5577.05	6434.24	5566.61	0.208883	7.35083e-05	0.0019985	Stip1	19	6998070	7017335	-	2108	protein_coding	stress-induced phosphoprotein 1 [Source:MGI Symbol;Acc:MGI:109130]	-	5799	6469	7730	6628	5427	5389	5377	5566	82.2702	88.6123	84.8551	95.2081	74.9564	79.5042	73.1136	76.0479
ENSMUSG00000022469	433.853	421.914	465.311	358.169	627.998	503.098	528.508	547.084	419.812	551.672	-0.391934	7.42636e-05	0.00201317	Rapgef3	15	97642651	97665853	-	6336	protein_coding	Rap guanine nucleotide exchange factor (GEF) 3 [Source:MGI Symbol;Acc:MGI:2441741]	-	417	420	578	340	620	465	530	546	1.96825	1.91409	2.11097	1.6249	2.84903	2.28239	2.39767	2.48194
ENSMUSG00000051067	221.608	278.262	297.058	242.291	333.244	329.989	359.984	406.806	259.805	357.506	-0.457116	7.4449e-05	0.00201317	Lingo3	10	80668635	80679873	-	3559	protein_coding	leucine rich repeat and Ig domain containing 3 [Source:MGI Symbol;Acc:MGI:3609246]	-	213	277	369	230	329	305	361	406	1.78983	2.24739	2.3992	1.95687	2.69146	2.66517	2.90742	3.28558
ENSMUSG00000005233	900.999	845.836	759.954	877.514	726.249	725.975	611.274	632.252	846.076	673.938	0.327091	7.45143e-05	0.00201317	Spc25	2	69024239	69036538	-	3188	protein_coding	SPC25, NDC80 kinetochore complex component, homolog (S. cerevisiae) [Source:MGI Symbol;Acc:MGI:1913692]	-	866	842	944	833	717	671	613	631	8.1238	7.62643	6.85208	7.91204	6.54818	6.54571	5.51151	5.70066
ENSMUSG00000029414	1317.17	1137.16	1180.99	1397.91	948.074	1126.29	940.345	1015.01	1258.31	1007.43	0.320402	7.45668e-05	0.00201317	Kntc1	5	123887779	123959656	+	7983	protein_coding	kinetochore associated 1 [Source:MGI Symbol;Acc:MGI:2673709]	-	1266	1132	1467	1327	936	1041	943	1013	4.74272	4.09457	4.25239	5.03346	3.41373	4.05543	3.3859	3.65475
ENSMUSG00000034471	1714.6	1774.05	1805.7	1800.32	1542.65	1633.71	1459.88	1461.9	1773.67	1524.53	0.219134	7.57335e-05	0.00204112	Caskin2	11	115690009	115704465	-	5177	protein_coding	CASK-interacting protein 2 [Source:MGI Symbol;Acc:MGI:2157062]	-	1648	1766	2243	1709	1523	1510	1464	1459	9.52004	9.85009	10.0258	9.99599	8.56528	9.07092	8.10572	8.11692
ENSMUSG00000029843	217.447	214.975	167.448	165.39	329.192	206.649	336.051	291.578	191.315	290.868	-0.607608	7.69094e-05	0.00206922	Slc13a4	6	35244892	35285066	-	4528	protein_coding	solute carrier family 13 (sodium/sulfate symporters), member 4 [Source:MGI Symbol;Acc:MGI:2442367]	-	209	214	208	157	325	191	337	291	1.38038	1.36469	1.06298	1.04992	2.08976	1.31184	2.1333	1.85098
ENSMUSG00000027201	8151.65	8370.97	7529.51	8710.88	7168.29	7193.76	7109.93	7225.31	8190.75	7174.32	0.19078	7.72128e-05	0.00207379	Myef2	2	124926548	124965581	-	5936	protein_coding	myelin basic protein expression factor 2, repressor [Source:MGI Symbol;Acc:MGI:104592]	-	7835	8333	9353	8269	7077	6649	7130	7211	39.4734	40.5355	36.4608	42.1814	34.7116	34.8349	34.429	34.9877
ENSMUSG00000002055	1692.76	1353.14	1577.87	1723.42	1252.96	1409.76	1160.72	1254.49	1586.8	1269.48	0.322	7.74166e-05	0.00207568	Spag5	11	78192355	78213283	+	5624	protein_coding	sperm associated antigen 5 [Source:MGI Symbol;Acc:MGI:1927470]	-	1627	1347	1960	1636	1237	1303	1164	1252	8.65171	6.91592	8.06454	8.80846	6.40389	7.20529	5.93248	6.4117
ENSMUSG00000020926	2003.84	1952.86	2295.96	1720.26	2294.22	2406.21	2605.64	2558.07	1993.23	2466.04	-0.306004	7.79273e-05	0.00208576	Adam11	11	102652265	102671088	+	5669	protein_coding	a disintegrin and metallopeptidase domain 11 [Source:MGI Symbol;Acc:MGI:1098667]	-	1926	1944	2852	1633	2265	2224	2613	2553	10.1604	9.90187	11.6416	8.72252	11.6327	12.2006	13.2118	12.9706
ENSMUSG00000056153	1533.57	1579.16	1432.97	1584.37	1322.85	1354.58	1292.35	1281.54	1532.52	1312.83	0.222271	7.82775e-05	0.00209153	Socs6	18	88683348	88945605	-	11349	protein_coding	suppressor of cytokine signaling 6 [Source:MGI Symbol;Acc:MGI:1924885]	-	1474	1572	1780	1504	1306	1252	1296	1279	3.88418	3.99965	3.62937	4.01284	3.35047	3.43083	3.27323	3.24584
ENSMUSG00000075702	253.861	269.221	264.857	231.756	358.567	296.449	352.006	345.685	254.924	338.177	-0.407041	7.87372e-05	0.00209753	Selenom	11	3464684	3467351	+	1481	protein_coding	selenoprotein M [Source:MGI Symbol;Acc:MGI:2149786]	-	244	268	329	220	354	274	353	345	4.92714	5.22525	5.14055	4.49811	6.95934	5.75371	6.83201	6.70932
ENSMUSG00000001767	1524.21	1594.23	1520.71	1632.83	1215.48	1435.72	1287.37	1348.67	1568	1321.81	0.246392	7.88517e-05	0.00209753	Crnkl1	2	145759399	145776934	-	3844	protein_coding	crooked neck pre-mRNA splicing factor 1 [Source:MGI Symbol;Acc:MGI:1914127]	-	1465	1587	1889	1550	1200	1327	1291	1346	11.3976	11.9212	11.3715	12.2099	9.08903	10.7359	9.62657	10.085
ENSMUSG00000069171	11402.9	10633.2	11178.7	11421.4	10065.2	10237.2	10023.7	9746.31	11159.1	10018.1	0.155616	7.89074e-05	0.00209753	Nr2f1	13	78337092	78347876	-	5093	protein_coding	nuclear receptor subfamily 2, group F, member 1 [Source:MGI Symbol;Acc:MGI:1352451]	RXR-like	10960	10585	13886	10842	9937	9462	10052	9727	64.3571	60.0129	63.0917	64.4611	56.8069	57.7779	56.5728	55.0072
ENSMUSG00000059474	5801.35	5502.96	5458.15	6453.36	4934.85	5067.76	4766.54	5095.09	5803.95	4966.06	0.224626	8.03157e-05	0.00213132	Mbtd1	11	93776678	93837811	+	13896	protein_coding	mbt domain containing 1 [Source:MGI Symbol;Acc:MGI:2143977]	-	5576	5478	6780	6126	4872	4684	4780	5085	12.0003	11.3831	11.2904	13.349	10.2079	10.4829	9.85977	10.5394
ENSMUSG00000049916	431.772	329.494	435.525	381.344	302.857	302.941	285.195	294.584	394.534	296.394	0.41465	8.05059e-05	0.00213272	2610318N02Rik	16	16931262	16943031	-	2277	protein_coding	RIKEN cDNA 2610318N02 gene [Source:MGI Symbol;Acc:MGI:1917708]	-	415	328	541	362	299	280	286	294	5.45061	4.15947	5.49798	4.81402	3.82321	3.82426	3.60024	3.71876
ENSMUSG00000045903	302.761	260.18	293.033	257.039	333.244	355.955	412.834	375.744	278.253	369.444	-0.407991	8.09584e-05	0.00213986	Npas4	19	5034383	5040344	-	4136	protein_coding	neuronal PAS domain protein 4 [Source:MGI Symbol;Acc:MGI:2664186]	bHLH	291	259	364	244	329	329	414	375	2.10413	1.8082	2.03652	1.78637	2.31598	2.47382	2.86912	2.61135
ENSMUSG00000079598	541.016	714.24	590.897	550.948	786.01	733.549	778.801	752.491	599.275	762.713	-0.347756	8.11483e-05	0.00213986	Clec2l	6	38640002	38657800	+	1499	protein_coding	C-type lectin domain family 2, member L [Source:MGI Symbol;Acc:MGI:2141402]	-	520	711	734	523	776	678	781	751	10.3744	13.6961	11.3309	10.5648	15.0723	14.0663	14.9341	14.4295
ENSMUSG00000022033	1222.49	1176.34	1145.57	1225.15	950.1	1101.41	986.216	952.888	1192.38	997.652	0.257131	8.1189e-05	0.00213986	Pbk	14	66043286	66055271	+	1791	protein_coding	PDZ binding kinase [Source:MGI Symbol;Acc:MGI:1289156]	-	1175	1171	1423	1163	938	1018	989	951	19.6201	18.8794	18.3856	19.6628	15.2485	17.6768	15.8281	15.2932
ENSMUSG00000029608	1884.19	2036.24	2151.06	1864.58	2392.47	2185.5	2500.94	2336.63	1984.02	2353.88	-0.245808	8.13354e-05	0.00214009	Rph3a	5	121078562	121148155	-	4639	protein_coding	rabphilin 3A [Source:MGI Symbol;Acc:MGI:102788]	-	1811	2027	2672	1770	2362	2020	2508	2332	11.6749	12.617	13.3285	11.5534	14.8243	13.5419	15.4964	14.4783
ENSMUSG00000000628	552.46	551.501	499.123	547.788	398.07	493.36	369.956	393.78	537.718	413.791	0.378092	8.16322e-05	0.00214426	Hk2	6	82702006	82751435	-	5969	protein_coding	hexokinase 2 [Source:MGI Symbol;Acc:MGI:1315197]	-	531	549	620	520	393	456	371	393	2.66044	2.65582	2.40358	2.63793	1.91695	2.37583	1.78156	1.89629
ENSMUSG00000112980	374.549	321.458	355.021	328.673	215.748	301.859	249.296	248.492	344.925	253.849	0.444274	8.18259e-05	0.00214572	D430020J02Rik	12	116365567	116368830	-	2941	lncRNA	RIKEN cDNA D430020J02 gene [Source:MGI Symbol;Acc:MGI:2442237]	-	360	320	441	312	213	279	250	248	3.66073	3.14183	3.46986	3.21234	2.10865	2.95027	2.43654	2.42868
ENSMUSG00000039831	1332.77	1223.55	1267.13	1287.3	1550.75	1382.71	1507.74	1574.12	1277.69	1503.83	-0.235823	8.20799e-05	0.00214875	Arhgap29	3	121746190	121810402	+	8815	protein_coding	Rho GTPase activating protein 29 [Source:MGI Symbol;Acc:MGI:2443818]	-	1281	1218	1574	1222	1531	1278	1512	1571	4.34597	3.98981	4.13191	4.1977	5.05676	4.5088	4.91653	5.13296
ENSMUSG00000025784	23.9295	20.0911	31.3964	35.8169	61.7869	47.6049	54.8452	62.1231	27.8085	56.59	-1.02295	8.22741e-05	0.00215021	Clec3b	9	122980011	122986497	+	992	protein_coding	C-type lectin domain family 3, member b [Source:MGI Symbol;Acc:MGI:104540]	-	23	20	39	34	61	44	55	62	0.693387	0.582165	0.909749	1.03784	1.79035	1.37941	1.5892	1.80009
ENSMUSG00000085601	163.345	135.615	215.75	121.145	239.044	232.615	259.268	246.488	158.964	244.354	-0.612743	8.32666e-05	0.00217249	Meiosin	7	18832971	18852293	-	4695	protein_coding	meiosis initiator [Source:MGI Symbol;Acc:MGI:3647482]	HMG	157	135	268	115	236	215	260	246	1.00005	0.830282	1.32089	0.741693	1.46351	1.42415	1.58733	1.50909
ENSMUSG00000026773	2956.86	2891.11	3116.3	2926.45	3457.03	3290.15	3301.68	3410.76	2972.68	3364.9	-0.178217	8.44726e-05	0.00220026	Pfkfb3	2	11476244	11558888	-	7561	protein_coding	6-phosphofructo-2-kinase/fructose-2,6-biphosphatase 3 [Source:MGI Symbol;Acc:MGI:2181202]	-	2842	2878	3871	2778	3413	3041	3311	3404	11.241	10.991	11.8471	11.1254	13.1425	12.5081	12.5519	12.9666
ENSMUSG00000050896	678.351	723.281	838.848	679.467	937.945	906.658	885.5	887.759	729.987	904.465	-0.306115	8.52004e-05	0.0022155	Rtn4rl2	2	84702268	84717054	-	1506	protein_coding	reticulon 4 receptor-like 2 [Source:MGI Symbol;Acc:MGI:2669796]	-	652	720	1042	645	926	838	888	886	12.9474	13.805	16.0107	12.9687	17.9022	17.305	16.9012	16.9443
ENSMUSG00000022240	6760.62	6843.04	7169.66	7290.84	7800.34	7605.97	8072.21	8024.9	7016.04	7875.85	-0.166745	8.56867e-05	0.00222441	Ctnnd2	15	30172739	31029487	+	10316	protein_coding	catenin (cadherin associated protein), delta 2 [Source:MGI Symbol;Acc:MGI:1195966]	-	6498	6812	8906	6921	7701	7030	8095	8009	18.8377	19.0674	19.9775	20.3151	21.7348	21.1932	22.4923	22.3605
ENSMUSG00000022797	3312.68	3424.53	2863.51	3781.84	2872.58	2670.2	2787.13	2652.25	3345.64	2745.54	0.284391	8.6188e-05	0.00223369	Tfrc	16	32427738	32451612	+	6185	protein_coding	transferrin receptor [Source:MGI Symbol;Acc:MGI:98822]	-	3184	3409	3557	3590	2836	2468	2795	2647	15.3955	15.9153	13.308	17.5759	13.3502	12.4096	12.953	12.3262
ENSMUSG00000053007	644.017	563.556	488.657	690.002	425.418	461.984	459.702	453.899	596.558	450.251	0.403116	8.67338e-05	0.00224409	Creb5	6	53264255	53677361	+	25021	protein_coding	cAMP responsive element binding protein 5 [Source:MGI Symbol;Acc:MGI:2443973]	TF_bZIP	619	561	607	655	420	427	461	453	0.739854	0.647419	0.561375	0.792681	0.488725	0.530733	0.528111	0.521444
ENSMUSG00000044629	1284.91	1222.55	1362.12	988.124	1527.45	1474.67	1513.73	1573.12	1214.43	1522.24	-0.324599	8.74076e-05	0.00225776	Cnrip1	11	17001586	17029371	+	4003	protein_coding	cannabinoid receptor interacting protein 1 [Source:MGI Symbol;Acc:MGI:1917505]	-	1235	1217	1692	938	1508	1363	1518	1570	9.22659	8.77875	9.78101	7.09544	10.9682	10.5892	10.8696	11.2961
ENSMUSG00000029729	4022.24	4169.91	3970.44	4649.87	3754.82	3582.27	3536.02	3568.07	4203.12	3610.29	0.218913	8.76568e-05	0.00226044	Zkscan1	5	138083346	138106084	+	8541	protein_coding	zinc finger with KRAB and SCAN domains 1 [Source:MGI Symbol;Acc:MGI:1921820]	zf-C2H2	3866	4151	4932	4414	3707	3311	3546	3561	13.5367	14.0337	13.3624	15.649	12.6367	12.056	11.9003	12.0082
ENSMUSG00000034024	9261.77	10038.5	9486.55	10076.1	8791.97	8666.26	8536.9	8732.3	9715.75	8681.86	0.162212	8.80959e-05	0.00226799	Cct2	10	116886906	116899719	-	2557	protein_coding	chaperonin containing Tcp1, subunit 2 (beta) [Source:MGI Symbol;Acc:MGI:107186]	-	8902	9993	11784	9565	8680	8010	8561	8715	104.116	112.848	106.643	113.27	98.8346	97.4214	95.9671	98.1637
ENSMUSG00000041351	1755.18	1856.42	2005.35	1792.95	2244.59	1992.92	2297.51	2251.46	1852.47	2196.62	-0.245117	8.82421e-05	0.002268	Rap1gap	4	137392037	137457172	+	6429	protein_coding	Rap1 GTPase-activating protein [Source:MGI Symbol;Acc:MGI:109338]	-	1687	1848	2491	1702	2216	1842	2304	2247	7.8475	8.30015	8.96601	8.01638	10.0357	8.91043	10.2723	10.0664
ENSMUSG00000033237	7009.28	6911.35	6962.76	7889.19	6093.61	6327.13	6051.91	6500.88	7193.14	6243.38	0.204118	8.94634e-05	0.00229225	Arid2	15	96185399	96302873	+	10737	protein_coding	AT rich interactive domain 2 (ARID, RFX-like) [Source:MGI Symbol;Acc:MGI:1924294]	ARID	6737	6880	8649	7489	6016	5848	6069	6488	18.7648	18.5026	18.6403	21.1204	16.3134	16.9386	16.2018	17.4037
ENSMUSG00000028309	5142.77	5089.08	5164.31	5409.4	4580.33	4830.82	4480.35	4633.18	5201.39	4631.17	0.167554	8.95516e-05	0.00229225	Rnf20	4	49632006	49656887	+	7288	protein_coding	ring finger protein 20 [Source:MGI Symbol;Acc:MGI:1925927]	-	4943	5066	6415	5135	4522	4465	4493	4624	20.2835	20.0717	20.3684	21.3351	18.0652	19.0531	17.6708	18.2736
ENSMUSG00000041445	362.064	356.617	357.436	381.344	291.715	262.909	284.198	294.584	364.366	283.351	0.361238	8.96289e-05	0.00229225	Mmrn2	14	34097422	34126244	+	3974	protein_coding	multimerin 2 [Source:MGI Symbol;Acc:MGI:2385618]	-	348	355	444	362	288	243	285	294	2.61885	2.57946	2.58538	2.75831	2.11001	1.90165	2.05563	2.13076
ENSMUSG00000079445	109.244	105.478	107.875	89.5422	169.154	144.979	173.51	133.264	103.035	155.227	-0.58969	8.98753e-05	0.00229478	B3gnt7	1	86230554	86235027	+	4137	protein_coding	UDP-GlcNAc:betaGal beta-1,3-N-acetylglucosaminyltransferase 7 [Source:MGI Symbol;Acc:MGI:2384394]	-	105	105	134	85	167	134	174	133	0.759038	0.732877	0.749528	0.622151	1.17531	1.00733	1.20557	0.925935
ENSMUSG00000040850	5897.07	5941.95	5396.96	6828.38	5128.31	5111.04	4886.2	5139.18	6016.09	5066.18	0.247529	9.0202e-05	0.00229934	Psme4	11	30721726	30830361	+	8382	protein_coding	proteasome (prosome, macropain) activator subunit 4 [Source:MGI Symbol;Acc:MGI:2143994]	-	5668	5915	6704	6482	5063	4724	4900	5129	20.2228	20.3767	18.5078	23.4166	17.5865	17.5273	16.7563	17.6238
ENSMUSG00000040856	3091.07	3084.99	2923.89	3132.92	2644.68	2867.12	2516.89	2567.09	3058.22	2648.94	0.207148	9.13504e-05	0.00232479	Dlk1	12	109418749	109429262	+	5657	protein_coding	delta like non-canonical Notch ligand 1 [Source:MGI Symbol;Acc:MGI:94900]	-	2971	3071	3632	2974	2611	2650	2524	2562	15.7064	15.6755	14.8569	15.919	13.4382	14.5684	12.7889	13.0439
ENSMUSG00000030329	1555.42	1571.13	1736.46	1271.5	1846.52	1895.54	1891.66	1957.88	1533.63	1897.9	-0.306102	9.26019e-05	0.00235278	Pianp	6	124973657	124980059	+	2851	protein_coding	PILR alpha associated neural protein [Source:MGI Symbol;Acc:MGI:2441908]	-	1495	1564	2157	1207	1823	1752	1897	1954	15.6821	15.8404	17.5074	12.8195	18.617	19.1113	19.0721	19.7398
ENSMUSG00000044452	2319.08	2279.34	2311.26	2673.62	1997.44	2133.57	1980.41	2018	2395.83	2032.35	0.237064	9.40739e-05	0.00238628	Zfp507	7	35471768	35502428	-	8231	protein_coding	zinc finger protein 507 [Source:MGI Symbol;Acc:MGI:1916378]	zf-C2H2	2229	2269	2871	2538	1972	1972	1986	2014	8.09874	7.95993	8.07141	9.33686	6.97548	7.45087	6.91601	7.04728
ENSMUSG00000046761	282.993	362.645	318.794	353.955	224.864	245.598	236.333	269.534	329.597	244.082	0.432785	9.51987e-05	0.00241087	Fam83h	15	75872942	75886185	-	5212	protein_coding	family with sequence similarity 83, member H [Source:MGI Symbol;Acc:MGI:2145900]	-	272	361	396	336	222	227	237	269	1.56072	2	1.75816	1.95208	1.24013	1.35448	1.30339	1.48649
ENSMUSG00000039158	1495.08	1358.16	1503.81	1569.62	1279.29	1288.58	1196.62	1266.51	1481.67	1257.75	0.236556	9.74148e-05	0.00246298	Akna	4	63285362	63321591	-	5765	protein_coding	AT-hook transcription factor [Source:MGI Symbol;Acc:MGI:2140340]	-	1437	1352	1868	1490	1263	1191	1200	1264	7.45448	6.77181	7.49802	7.82617	6.37858	6.42488	5.96638	6.31484
ENSMUSG00000022623	3264.82	3272.84	3536.53	3519.54	3897.64	3676.4	3991.73	3963.85	3398.43	3882.41	-0.191895	9.78316e-05	0.00246949	Shank3	15	89383826	89444464	+	9236	protein_coding	SH3 and multiple ankyrin repeat domains 3 [Source:MGI Symbol;Acc:MGI:1930016]	-	3138	3258	4393	3341	3848	3398	4003	3956	10.1608	10.1858	11.0064	10.9535	12.1303	11.4417	12.4231	12.3364
ENSMUSG00000026805	1310.92	1427.47	1564.19	1078.72	1632.79	1826.3	1730.12	1686.34	1345.33	1718.89	-0.351932	9.83975e-05	0.00247761	Barhl1	2	28797691	28806680	-	3905	protein_coding	BarH like homeobox 1 [Source:MGI Symbol;Acc:MGI:1859288]	Homeobox	1260	1421	1943	1024	1612	1688	1735	1683	9.6496	10.5075	11.5139	7.94037	12.0189	13.4432	12.7352	12.413
ENSMUSG00000028678	1075.79	1035.7	1033.67	1159.83	857.926	1002.95	819.686	746.479	1076.25	856.76	0.329287	9.84724e-05	0.00247761	Kif2c	4	117016836	117039836	-	4363	protein_coding	kinesin family member 2C [Source:MGI Symbol;Acc:MGI:1921054]	-	1034	1031	1284	1101	847	927	822	745	7.08753	6.8234	6.81002	7.64125	5.65221	6.60765	5.40027	4.91797
ENSMUSG00000032625	3224.25	3983.07	3012.45	4162.13	2784.46	3045.63	2784.14	2722.39	3595.47	2834.16	0.342866	9.90573e-05	0.00248829	Thsd7a	6	12311609	12749409	-	13737	protein_coding	thrombospondin, type I, domain containing 7A [Source:MGI Symbol;Acc:MGI:2685683]	-	3099	3965	3742	3951	2749	2815	2792	2717	6.74667	8.33449	6.30348	8.70918	5.82643	6.37293	5.82576	5.69655
ENSMUSG00000020536	7431.68	6909.34	7420.83	7247.65	6285.04	6798.85	6114.74	6398.68	7252.37	6399.33	0.180761	9.94737e-05	0.00249472	Llgl1	11	60590549	60605012	+	4862	protein_coding	LLGL1 scribble cell polarity complex component [Source:MGI Symbol;Acc:MGI:102682]	-	7143	6878	9218	6880	6205	6284	6132	6386	43.9365	40.8484	43.8723	42.8485	37.1575	40.1952	36.1506	37.8293
ENSMUSG00000079215	7422.32	7411.62	7577.81	7584.75	6935.33	6887.57	6256.34	6577.03	7499.12	6664.07	0.17047	0.000100344	0.00251249	Zfp664	5	124939755	124979757	+	7832	protein_coding	zinc finger protein 664 [Source:MGI Symbol;Acc:MGI:2442505]	zf-C2H2	7134	7378	9413	7200	6847	6366	6274	6564	27.2408	27.2015	27.8115	27.837	25.4535	25.2782	22.9615	24.1385
ENSMUSG00000020262	1661.54	1626.38	1868.49	1776.1	2047.07	1938.82	2182.84	2007.98	1733.13	2044.18	-0.237429	0.00010076	0.00251884	Adarb1	10	77126560	77254104	-	11272	protein_coding	adenosine deaminase, RNA-specific, B1 [Source:MGI Symbol;Acc:MGI:891999]	-	1597	1619	2321	1686	2021	1792	2189	2004	4.23705	4.14738	4.76478	4.52917	5.22018	4.94413	5.56639	5.12049
ENSMUSG00000025068	833.372	916.155	865.414	866.979	1081.78	1007.28	1072.97	976.935	870.48	1034.74	-0.249496	0.000102747	0.00256438	Gsto1	19	47843409	47853229	+	2023	protein_coding	glutathione S-transferase omega 1 [Source:MGI Symbol;Acc:MGI:1342273]	-	801	912	1075	823	1068	931	1076	975	11.8412	13.0175	12.2965	12.3187	15.3708	14.3122	15.2456	13.8811
ENSMUSG00000025221	245.538	258.171	262.442	195.939	309.947	305.104	357.989	334.663	240.523	326.926	-0.440221	0.000103079	0.00256853	Kcnip2	19	45780278	45804500	-	3675	protein_coding	Kv channel-interacting protein 2 [Source:MGI Symbol;Acc:MGI:2135916]	-	236	257	326	186	306	282	359	334	1.9205	2.01931	2.05272	1.53256	2.42429	2.38641	2.80005	2.6176
ENSMUSG00000015656	54630.1	57434.5	55628.8	61507.1	51932.4	51253.2	49480.3	50899.8	57300.1	50891.4	0.171093	0.000104841	0.00260726	Hspa8	9	40712280	40721383	+	4301	protein_coding	heat shock protein 8 [Source:MGI Symbol;Acc:MGI:105384]	-	52508	57174	69101	58387	51271	47372	49620	50799	365.103	383.846	371.778	411.063	347.074	342.535	330.686	340.173
ENSMUSG00000030528	1052.9	1040.72	982.95	1247.27	870.081	908.822	839.629	890.765	1080.96	877.324	0.29985	0.000104969	0.00260726	Blm	7	80104481	80184867	-	8777	protein_coding	Bloom syndrome, RecQ like helicase [Source:MGI Symbol;Acc:MGI:1328362]	-	1012	1036	1221	1184	859	840	842	889	3.44821	3.40833	3.21913	4.08477	2.84949	2.97636	2.74976	2.91723
ENSMUSG00000029833	4185.59	4636.03	4197.46	4742.58	3666.7	3901.44	3892.01	3906.74	4440.41	3841.72	0.208601	0.000105773	0.00262001	Trim24	6	37847746	37943231	+	8521	protein_coding	tripartite motif-containing 24 [Source:MGI Symbol;Acc:MGI:109275]	-	4023	4615	5214	4502	3620	3606	3903	3899	14.1195	15.639	14.1595	15.9984	12.3691	13.161	13.1292	13.1788
ENSMUSG00000048922	1039.37	968.392	1016.76	1170.37	845.771	959.672	727.945	775.536	1048.72	827.231	0.342508	0.000105847	0.00262001	Cdca2	14	67913780	67953290	-	5715	protein_coding	cell division cycle associated 2 [Source:MGI Symbol;Acc:MGI:1919787]	-	999	964	1263	1111	835	887	730	774	5.22768	4.87067	5.11394	5.88654	4.25393	4.82681	3.6613	3.90067
ENSMUSG00000059248	5782.63	6031.36	5833.29	6395.42	5142.49	5495.12	5298.04	5308.52	6010.67	5311.04	0.178383	0.000105988	0.00262001	Septin9	11	117090487	117253151	+	7565	protein_coding	septin 9 [Source:MGI Symbol;Acc:MGI:1858222]	-	5558	6004	7246	6071	5077	5079	5313	5298	21.972	22.9171	22.1645	24.3004	19.5397	20.8796	20.1307	20.1705
ENSMUSG00000060961	690.836	932.228	631.149	703.696	972.384	886.101	1125.82	966.915	739.477	987.805	-0.419094	0.000106326	0.00262418	Slc4a4	5	89034345	89387512	+	11333	protein_coding	solute carrier family 4 (anion exchanger), member 4 [Source:MGI Symbol;Acc:MGI:1927555]	-	664	928	784	668	960	819	1129	965	1.7522	2.36445	1.60081	1.78482	2.4663	2.24746	2.85547	2.45243
ENSMUSG00000048578	6352.77	6338.75	6107.01	7307.7	5595.26	5804.56	5495.48	5515.93	6526.56	5602.81	0.219914	0.000106715	0.0026296	Mlec	5	115281040	115296238	-	6007	protein_coding	malectin [Source:MGI Symbol;Acc:MGI:1924015]	-	6106	6310	7586	6937	5524	5365	5511	5505	30.399	30.3319	29.2229	34.9684	26.7742	27.7757	26.2967	26.3945
ENSMUSG00000020635	204.962	224.016	226.215	182.245	276.522	292.121	330.068	254.504	209.359	288.304	-0.458718	0.000107143	0.00263595	Fkbp1b	12	4883174	4891591	-	1021	protein_coding	FK506 binding protein 1b [Source:MGI Symbol;Acc:MGI:1336205]	-	197	223	281	173	273	270	331	254	5.77033	6.30676	6.36868	5.13077	7.78497	8.22414	9.29247	7.1651
ENSMUSG00000025862	3970.22	4307.54	3691.9	4678.32	3564.39	3531.42	3336.58	3490.92	4161.99	3480.83	0.257326	0.000107354	0.00263697	Stag2	X	41238194	41366062	+	8273	protein_coding	stromal antigen 2 [Source:MGI Symbol;Acc:MGI:1098583]	-	3816	4288	4586	4441	3519	3264	3346	3484	13.7945	14.9665	12.8274	16.2547	12.3844	12.2699	11.5929	12.1291
ENSMUSG00000040855	1084.11	991.497	1090.02	1139.82	1291.45	1192.29	1294.35	1326.63	1076.36	1276.18	-0.246083	0.000107657	0.00264024	Reps2	X	161194950	161426645	-	8296	protein_coding	RALBP1 associated Eps domain containing protein 2 [Source:MGI Symbol;Acc:MGI:2663511]	-	1042	987	1354	1082	1275	1102	1298	1324	3.75629	3.43539	3.77675	3.9493	4.47467	4.1311	4.48471	4.59657
ENSMUSG00000028039	606.562	764.467	691.526	599.406	932.881	767.089	879.517	817.62	665.49	849.277	-0.351116	0.000108069	0.00264616	Efna3	3	89221206	89230272	-	2434	protein_coding	ephrin A3 [Source:MGI Symbol;Acc:MGI:106644]	-	583	761	859	569	921	709	882	816	7.16321	9.028	8.1666	7.0787	11.0169	9.05896	10.3867	9.6557
ENSMUSG00000022103	585.754	687.117	619.878	592.032	791.075	703.255	803.731	758.503	621.195	764.141	-0.298936	0.000109918	0.00268718	Gfra2	14	71127560	71217278	+	3539	protein_coding	glial cell line derived neurotrophic factor family receptor alpha 2 [Source:MGI Symbol;Acc:MGI:1195462]	-	563	684	770	562	781	650	806	757	4.7576	5.58088	5.03476	4.80859	6.42525	5.71196	6.52805	6.16069
ENSMUSG00000009772	993.596	988.483	994.22	959.682	831.591	876.364	833.646	807.6	983.995	837.3	0.23366	0.000111844	0.00272997	Nuak2	1	132243864	132261226	+	3920	protein_coding	NUAK family, SNF1-like kinase, 2 [Source:MGI Symbol;Acc:MGI:1921387]	-	955	984	1235	911	821	810	836	806	7.2858	7.24831	7.29037	7.03711	6.09785	6.42616	6.11292	5.92193
ENSMUSG00000001415	5579.75	5541.13	5505.64	5865.54	5062.47	5118.61	4928.09	5090.08	5623.02	5049.81	0.154917	0.000112594	0.00274082	Smg5	3	88243567	88269645	+	6956	protein_coding	SMG5 nonsense mediated mRNA decay factor [Source:MGI Symbol;Acc:MGI:2447364]	-	5363	5516	6839	5568	4998	4731	4942	5080	23.0573	22.8977	22.7511	24.2383	20.9197	21.1517	20.3644	21.0338
ENSMUSG00000050211	168.547	214.975	143.297	146.428	247.148	259.663	220.378	245.486	168.312	243.169	-0.533114	0.000112641	0.00274082	Pla2g4e	2	119996893	120075816	-	6960	protein_coding	phospholipase A2, group IVE [Source:MGI Symbol;Acc:MGI:1919144]	-	162	214	178	139	244	240	221	245	0.69609	0.887835	0.591806	0.604738	1.02071	1.07239	0.910148	1.01384
ENSMUSG00000029449	292.357	249.13	293.838	303.39	352.489	363.529	363.972	402.798	284.679	370.697	-0.380761	0.000113584	0.00275944	Rhof	5	123241107	123270755	-	4602	protein_coding	ras homolog family member F (in filopodia) [Source:MGI Symbol;Acc:MGI:1345629]	-	281	248	365	288	348	336	365	402	1.82608	1.55608	1.83533	1.89499	2.20167	2.27062	2.2734	2.5159
ENSMUSG00000035283	96.7586	113.515	136.856	128.519	195.49	144.979	217.386	172.341	118.912	182.549	-0.615778	0.000114423	0.00277495	Adrb1	19	56710631	56721545	+	3382	protein_coding	adrenergic receptor, beta 1 [Source:MGI Symbol;Acc:MGI:87937]	-	93	113	170	122	193	134	218	172	0.822374	0.964789	1.16317	1.09232	1.66151	1.23221	1.84762	1.46477
ENSMUSG00000018698	1991.35	2428.01	1841.92	2076.33	1602.41	1779.78	1690.23	1718.4	2084.4	1697.7	0.295496	0.00011458	0.00277495	Lhx1	11	84409110	84416361	-	4072	protein_coding	LIM homeobox protein 1 [Source:MGI Symbol;Acc:MGI:99783]	Homeobox	1914	2417	2288	1971	1582	1645	1695	1715	14.057	17.1394	13.0022	14.6569	11.3115	12.5635	11.9314	12.1303
ENSMUSG00000074671	948.858	1043.73	1021.59	1033.42	1195.22	1113.31	1210.58	1290.56	1011.9	1202.42	-0.249046	0.000115424	0.00279102	Tspyl3	2	153064290	153067361	-	3072	protein_coding	TSPY-like 3 [Source:MGI Symbol;Acc:MGI:2139328]	-	912	1039	1269	981	1180	1029	1214	1288	8.87837	9.76612	9.55893	9.66963	11.1836	10.4171	11.3273	12.0756
ENSMUSG00000019961	11363.4	10995.9	10876	12437.9	10206	10334.6	9566.99	9728.27	11418.3	9958.96	0.19716	0.00011651	0.00280816	Tmpo	10	90983433	91017177	-	10998	protein_coding	thymopoietin [Source:MGI Symbol;Acc:MGI:106920]	-	10922	10946	13510	11807	10076	9552	9594	9709	29.6994	28.7388	28.4257	32.5078	26.6744	27.0105	25.0043	25.4258
ENSMUSG00000120992	1134.05	1203.46	1099.68	1343.13	944.023	1074.36	895.472	963.909	1195.08	969.44	0.301352	0.00011664	0.00280816	ENSMUSG00000120992	17	35215654	35219393	-	3043	lncRNA	novel transcript	-	1090	1198	1366	1275	932	993	898	962	10.7123	11.368	10.3877	12.6873	8.91731	10.1485	8.45869	9.10516
ENSMUSG00000021807	3061.94	3016.68	2869.15	3026.53	2701.4	2727.55	2514.9	2594.14	2993.58	2634.5	0.183998	0.000116675	0.00280816	Rtraf	14	19861419	19873892	-	1927	protein_coding	RNA transcription, translation and transport factor [Source:MGI Symbol;Acc:MGI:1915295]	-	2943	3003	3564	2873	2667	2521	2522	2589	45.6739	44.9988	42.7981	45.1457	40.2959	40.6859	37.5139	38.6959
ENSMUSG00000037710	1330.69	1371.22	1310.6	1253.59	1634.82	1472.51	1562.59	1479.93	1316.53	1537.46	-0.223934	0.00011782	0.00283133	Cisd1	10	71166310	71180784	-	1084	protein_coding	CDGSH iron sulfur domain 1 [Source:MGI Symbol;Acc:MGI:1261855]	-	1279	1365	1628	1190	1614	1361	1567	1477	35.2859	36.3606	34.7531	33.2414	43.3505	39.0464	41.4351	39.2433
ENSMUSG00000059022	1142.38	1040.72	1250.22	1049.22	1290.43	1273.43	1503.75	1450.87	1120.64	1379.62	-0.298866	0.000119316	0.00286285	Kcp	6	29473161	29507951	-	7757	protein_coding	kielin/chordin-like protein [Source:MGI Symbol;Acc:MGI:2141640]	-	1098	1036	1553	996	1274	1177	1508	1448	4.2332	3.8565	4.63283	3.88801	4.78184	4.71884	5.57232	5.37637
ENSMUSG00000039410	1759.34	1805.19	1835.48	2019.44	1555.81	1668.34	1569.57	1559.09	1854.86	1588.2	0.223903	0.000120184	0.00287923	Prdm16	4	154400582	154721330	-	9321	protein_coding	PR domain containing 16 [Source:MGI Symbol;Acc:MGI:1917923]	zf-C2H2	1691	1797	2280	1917	1536	1542	1574	1556	5.42551	5.5669	5.66032	6.22761	4.79787	5.14487	4.84029	4.80797
ENSMUSG00000028773	644.017	743.372	715.677	617.314	839.694	776.826	878.52	851.687	680.095	836.682	-0.297851	0.000120561	0.00288381	Fabp3	4	130202388	130209256	+	823	protein_coding	fatty acid binding protein 3, muscle and heart [Source:MGI Symbol;Acc:MGI:95476]	-	619	740	889	586	829	718	881	850	22.4932	25.9633	24.996	21.5605	29.3275	27.1317	30.6835	29.7463
ENSMUSG00000048747	537.895	457.073	523.274	516.184	408.199	412.215	392.891	415.824	508.606	407.282	0.321032	0.000121229	0.00289531	E130114P18Rik	4	97456370	97666315	-	2046	protein_coding	RIKEN cDNA E130114P18 gene [Source:MGI Symbol;Acc:MGI:2442873]	-	517	455	650	490	403	381	394	415	7.55692	6.42145	7.35151	7.25191	5.73481	5.79124	5.51975	5.84194
ENSMUSG00000021278	53.0612	64.2916	70.8432	31.6031	105.342	82.2267	100.716	113.224	54.9498	100.377	-0.860121	0.000122313	0.00291367	Amn	12	111237529	111242860	+	1843	protein_coding	amnionless [Source:MGI Symbol;Acc:MGI:1934943]	-	51	64	88	30	104	76	101	113	0.82757	1.00273	1.10491	0.492899	1.64296	1.28245	1.57081	1.76591
ENSMUSG00000048905	37.4549	43.1959	57.9626	50.565	74.9546	84.3906	78.7776	92.1826	47.2946	82.5763	-0.79526	0.000122646	0.00291367	Bnip5	17	29115366	29134298	-	4648	protein_coding	BCL2 interacting protein 5 [Source:MGI Symbol;Acc:MGI:1925441]	-	36	43	72	48	74	78	79	92	0.231631	0.267134	0.358455	0.312707	0.463538	0.521892	0.48718	0.57008
ENSMUSG00000039004	459.863	448.032	466.921	437.177	584.443	526.9	637.201	526.042	452.998	568.647	-0.327758	0.000122685	0.00291367	Bmp6	13	38529083	38684278	+	3900	protein_coding	bone morphogenetic protein 6 [Source:MGI Symbol;Acc:MGI:88182]	-	442	446	580	415	577	487	639	525	3.38936	3.30216	3.44138	3.22215	4.30756	3.88344	4.6964	3.87712
ENSMUSG00000072214	2326.37	2569.66	2604.29	2285.96	2785.47	2778.4	2861.92	2919.78	2446.57	2836.39	-0.212483	0.000122748	0.00291367	Septin5	16	18439252	18448704	-	3915	protein_coding	septin 5 [Source:MGI Symbol;Acc:MGI:1195461]	-	2236	2558	3235	2170	2750	2568	2870	2914	17.0805	18.8667	19.121	16.7838	20.4513	20.3993	21.0126	21.4374
ENSMUSG00000069072	811.524	858.896	850.119	940.72	1064.56	947.771	1057.02	1111.2	865.314	1045.14	-0.273386	0.000125115	0.00296532	Slc7a14	3	31257007	31364527	-	9829	protein_coding	solute carrier family 7 (cationic amino acid transporter, y+ system), member 14 [Source:MGI Symbol;Acc:MGI:3040688]	-	780	855	1056	893	1051	876	1060	1109	2.37326	2.5118	2.48613	2.75109	3.11324	2.77171	3.09119	3.24965
ENSMUSG00000001416	8759.25	9136.44	8642.87	8912.08	8113.33	8198.87	7903.69	7846.54	8862.66	8015.61	0.144849	0.000127552	0.00301428	Cct3	3	88204423	88229074	+	6370	protein_coding	chaperonin containing Tcp1, subunit 3 (gamma) [Source:MGI Symbol;Acc:MGI:104708]	-	8419	9095	10736	8460	8010	7578	7926	7831	39.5258	41.2279	39.0007	40.2155	36.6111	36.9971	35.6651	35.4072
ENSMUSG00000055116	511.884	446.023	503.953	504.597	587.482	574.505	624.238	640.268	491.614	606.623	-0.303442	0.000127851	0.00301428	Arntl	7	112806672	112913333	+	7523	protein_coding	aryl hydrocarbon receptor nuclear translocator-like [Source:MGI Symbol;Acc:MGI:1096381]	bHLH	492	444	626	479	580	531	626	639	1.95584	1.7042	1.92554	1.928	2.24469	2.19511	2.38513	2.44638
ENSMUSG00000060657	5104.28	5415.56	5092.66	6145.75	4720.11	4686.92	4616.96	4536.99	5439.56	4640.25	0.228983	0.000127937	0.00301428	Marf1	16	13927037	13981215	-	10153	protein_coding	meiosis regulator and mRNA stability 1 [Source:MGI Symbol;Acc:MGI:2444505]	-	4906	5391	6326	5834	4660	4332	4630	4528	14.4508	15.3321	14.418	17.3994	13.3632	13.2693	13.0712	12.8448
ENSMUSG00000049422	150.86	170.775	154.567	119.038	212.709	212.058	204.423	212.421	148.81	210.403	-0.497164	0.000128139	0.00301428	Chchd10	10	75768964	75773581	+	1575	protein_coding	coiled-coil-helix-coiled-coil-helix domain containing 10 [Source:MGI Symbol;Acc:MGI:2143558]	-	145	170	192	113	210	196	205	212	2.75326	3.11671	2.82091	2.1725	3.88203	3.87015	3.7308	3.87677
ENSMUSG00000050222	464.025	485.201	506.368	468.78	587.482	575.587	662.131	562.113	481.093	596.828	-0.309787	0.000128151	0.00301428	Il17d	14	57762234	57780623	+	1274	protein_coding	interleukin 17D [Source:MGI Symbol;Acc:MGI:2446510]	-	446	483	629	445	580	532	664	561	10.4695	10.9473	11.4248	10.5768	13.255	12.9866	14.9392	12.6826
ENSMUSG00000020070	2431.45	2449.11	2480.32	2282.8	2686.21	2668.04	2853.94	2764.48	2410.92	2743.17	-0.185878	0.000128608	0.00302043	Rufy2	10	62816002	62852989	+	8108	protein_coding	RUN and FYVE domain-containing 2 [Source:MGI Symbol;Acc:MGI:1917682]	-	2337	2438	3081	2167	2652	2466	2862	2759	8.61995	8.68255	8.7932	8.09296	9.52313	9.45871	10.1178	9.80059
ENSMUSG00000021567	433.853	500.269	502.343	491.955	552.03	605.881	592.328	681.35	482.105	607.897	-0.33345	0.000129287	0.00303181	Nkd2	13	73966653	73995750	-	4826	protein_coding	naked cuticle 2 [Source:MGI Symbol;Acc:MGI:1919543]	-	417	498	624	467	545	560	594	680	2.5841	2.97968	2.99203	2.93016	3.28798	3.60872	3.52799	4.05822
ENSMUSG00000047842	882.272	1066.84	1022.4	1033.42	1191.17	1101.41	1297.34	1365.71	1001.23	1238.9	-0.307339	0.000129698	0.00303685	Diras2	13	52658416	52685315	-	4786	protein_coding	DIRAS family, GTP-binding RAS-like 2 [Source:MGI Symbol;Acc:MGI:1915453]	-	848	1062	1270	981	1176	1018	1301	1363	5.29887	6.40736	6.14045	6.20667	7.15409	6.61497	7.79172	8.20234
ENSMUSG00000032011	108.203	134.611	170.668	146.428	193.464	180.682	257.274	220.437	139.977	212.964	-0.601168	0.000131223	0.00306793	Thy1	9	43954681	43959876	+	2995	protein_coding	thymus cell antigen 1, theta [Source:MGI Symbol;Acc:MGI:98747]	-	104	134	212	139	191	167	258	220	1.03848	1.29192	1.63798	1.40534	1.85676	1.73409	2.46917	2.11563
ENSMUSG00000033763	7258.97	8659.28	8508.43	8287.39	9173.83	9343.55	9783.38	9648.11	8178.52	9487.22	-0.214	0.000132258	0.00308748	Mtss2	8	111448108	111468032	+	5311	protein_coding	MTSS I-BAR domain containing 2 [Source:MGI Symbol;Acc:MGI:3039591]	-	6977	8620	10569	7867	9057	8636	9811	9629	39.2873	46.8661	46.0497	44.8534	49.651	50.5695	52.95	52.2179
ENSMUSG00000042225	545.177	587.665	554.67	657.345	429.47	520.409	401.865	467.927	586.215	454.918	0.365773	0.000134979	0.00314627	Ammecr1	X	141634142	141749724	-	5437	protein_coding	Alport syndrome, mental retardation, midface hypoplasia and elliptocytosis chromosomal region gene 1 [Source:MGI Symbol;Acc:MGI:1860206]	-	524	585	689	624	424	481	403	467	2.88225	3.10688	2.93244	3.47526	2.27053	2.7513	2.12459	2.47384
ENSMUSG00000030731	802.16	930.219	951.553	778.49	1072.66	1002.95	1055.02	1120.22	865.606	1062.71	-0.294241	0.000137413	0.0031982	Syt3	7	44033526	44049611	+	3118	protein_coding	synaptotagmin III [Source:MGI Symbol;Acc:MGI:99665]	-	771	926	1182	739	1059	927	1058	1118	7.395	8.57556	8.77223	7.17679	9.88871	9.24605	9.72609	10.3271
ENSMUSG00000022296	338.135	401.823	353.411	348.688	432.508	442.51	483.635	466.925	360.514	456.394	-0.340628	0.000137624	0.00319831	Baalc	15	38740784	38816307	+	4363	protein_coding	brain and acute leukemia, cytoplasmic [Source:MGI Symbol;Acc:MGI:1928704]	-	325	400	439	331	427	409	485	466	2.22771	2.64729	2.32835	2.29723	2.84946	2.91535	3.18629	3.0762
ENSMUSG00000033615	1380.63	1622.36	1494.95	1334.71	1843.48	1552.57	1887.67	1869.7	1458.16	1788.36	-0.294379	0.000138431	0.0032078	Cplx1	5	108666420	108697890	-	2189	protein_coding	complexin 1 [Source:MGI Symbol;Acc:MGI:104727]	-	1327	1615	1857	1267	1820	1435	1893	1866	18.1295	21.3037	19.6307	17.5264	24.2072	20.3873	24.7876	24.5516
ENSMUSG00000075254	3148.3	2931.3	3241.88	3444.74	2781.42	2899.57	2627.58	2627.2	3191.55	2733.95	0.223474	0.000138623	0.0032078	Heg1	16	33504740	33591946	+	12728	protein_coding	heart development protein with EGF-like domains 1 [Source:MGI Symbol;Acc:MGI:1924696]	-	3026	2918	4027	3270	2746	2680	2635	2622	7.10998	6.61992	7.32134	7.77946	6.28145	6.54828	5.93402	5.93317
ENSMUSG00000020372	20861.4	20721	20154.1	20745.3	19113.4	19138.3	18178.7	18801.2	20620.4	18807.9	0.132686	0.000138762	0.0032078	Rack1	11	48691159	48697261	+	5119	protein_coding	receptor for activated C kinase 1 [Source:MGI Symbol;Acc:MGI:101849]	-	20051	20627	25035	19693	18870	17689	18230	18764	117.141	116.353	113.17	116.49	107.326	107.466	102.078	105.573
ENSMUSG00000066760	61.3845	55.2506	61.1828	66.3666	106.354	97.3737	98.7213	88.1747	61.0461	97.656	-0.678382	0.000138859	0.0032078	Psg16	7	16807965	16867375	+	5488	protein_coding	pregnancy specific glycoprotein 16 [Source:MGI Symbol;Acc:MGI:1347249]	-	59	55	76	63	105	90	99	88	0.321512	0.289385	0.320456	0.347607	0.557051	0.510013	0.517071	0.461831
ENSMUSG00000034156	8174.54	7905.86	9173.39	7622.67	9472.64	9262.41	10026.7	9497.81	8219.12	9564.89	-0.218425	0.000139378	0.00321252	Tspoap1	11	87651367	87676754	+	9499	protein_coding	TSPO associated protein 1 [Source:MGI Symbol;Acc:MGI:2450877]	-	7857	7870	11395	7236	9352	8561	10055	9479	24.7365	23.9235	27.7591	23.0666	28.6646	28.0285	30.3412	28.7408
ENSMUSG00000084845	716.846	855.882	904.861	687.895	1014.93	960.754	1021.12	981.945	791.371	994.686	-0.327567	0.000139477	0.00321252	Tmem240	4	155819257	155825021	+	5514	protein_coding	transmembrane protein 240 [Source:MGI Symbol;Acc:MGI:3648074]	-	689	852	1124	653	1002	888	1024	980	3.73691	4.4617	4.71703	3.58599	5.29079	5.0084	5.32307	5.11887
ENSMUSG00000023328	594.077	768.486	667.375	498.276	848.81	733.549	917.41	899.782	632.053	849.888	-0.426525	0.000139952	0.00321728	Ache	5	137285781	137292728	+	4623	protein_coding	acetylcholinesterase [Source:MGI Symbol;Acc:MGI:87876]	-	571	765	829	473	838	678	920	898	3.69379	4.77821	4.14954	3.09813	5.27764	4.56098	5.70417	5.59457
ENSMUSG00000033295	13155	13135.6	13847.4	15009.4	11766.9	12754.9	11815.6	11727.2	13786.8	12016.2	0.198354	0.000140098	0.00321728	Ptprf	4	118065410	118148602	-	9148	protein_coding	protein tyrosine phosphatase, receptor type, F [Source:MGI Symbol;Acc:MGI:102695]	-	12644	13076	17201	14248	11617	11789	11849	11704	41.335	41.274	43.5107	47.1617	36.9732	40.0778	37.1265	36.8487
ENSMUSG00000037855	241.376	254.153	253.587	263.359	354.515	304.022	354.001	308.611	253.119	330.287	-0.384567	0.000140844	0.00322963	Zfp365	10	67721933	67748492	-	5205	protein_coding	zinc finger protein 365 [Source:MGI Symbol;Acc:MGI:2143676]	-	232	253	315	250	350	281	355	308	1.33299	1.40355	1.40042	1.45439	1.95779	1.67895	1.95495	1.70429
ENSMUSG00000017861	708.523	597.711	702.797	736.353	528.734	561.522	548.452	578.145	686.346	554.213	0.308583	0.000143741	0.00329119	Mybl2	2	162896607	162926608	+	4632	protein_coding	myeloblastosis oncogene-like 2 [Source:MGI Symbol;Acc:MGI:101785]	MYB	681	595	873	699	522	519	550	577	4.39682	3.70916	4.36129	4.56952	3.28112	3.48459	3.40348	3.58775
ENSMUSG00000025170	158.143	135.615	144.907	125.359	199.541	218.55	204.423	175.347	141.006	199.465	-0.498518	0.000144342	0.0033001	Rab40b	11	121246951	121279077	-	2008	protein_coding	Rab40B, member RAS oncogene family [Source:MGI Symbol;Acc:MGI:2183451]	-	152	135	180	119	197	202	205	175	2.26381	1.94132	2.07433	1.79451	2.85642	3.12853	2.9263	2.51009
ENSMUSG00000023832	4650.65	4864.06	4477.61	5093.37	4050.59	4296.35	4164.24	4228.38	4771.43	4184.89	0.18882	0.000144774	0.00330511	Acat2	17	13161777	13179634	-	2544	protein_coding	acetyl-Coenzyme A acetyltransferase 2 [Source:MGI Symbol;Acc:MGI:87871]	-	4470	4842	5562	4835	3999	3971	4176	4220	52.5473	54.9585	50.5921	57.5495	45.7672	48.544	47.0514	47.776
ENSMUSG00000027200	5067.86	4974.56	5123.25	5435.74	4505.38	4599.29	4527.22	4729.37	5150.35	4590.31	0.165957	0.000145265	0.00330886	Sema6d	2	123931889	124509690	+	10559	protein_coding	sema domain, transmembrane domain (TM), and cytoplasmic domain, (semaphorin) 6D [Source:MGI Symbol;Acc:MGI:2387661]	-	4871	4952	6364	5160	4448	4251	4540	4720	13.7961	13.5421	13.9469	14.7975	12.2648	12.5205	12.3243	12.8746
ENSMUSG00000052572	3353.26	4030.28	3557.46	4087.34	4393.96	4256.31	4541.18	4600.11	3757.08	4447.89	-0.243853	0.000145365	0.00330886	Dlg2	7	90125880	92098455	+	17870	protein_coding	discs large MAGUK scaffold protein 2 [Source:MGI Symbol;Acc:MGI:1344351]	-	3223	4012	4419	3880	4338	3934	4554	4591	5.39381	6.48282	5.72227	6.5746	7.06781	6.8464	7.30461	7.39941
ENSMUSG00000041309	120.688	160.729	109.485	76.9009	77.9933	64.9158	61.8254	61.1211	116.951	66.4639	0.815465	0.000146086	0.00331687	Nkx6-2	7	139159292	139162713	-	1907	protein_coding	NK6 homeobox 2 [Source:MGI Symbol;Acc:MGI:1352738]	Homeobox	116	160	136	73	77	60	62	61	1.81914	2.42268	1.65028	1.15914	1.1756	0.978483	0.931901	0.921284
ENSMUSG00000000811	436.974	401.823	437.135	378.184	513.54	498.77	523.522	519.028	413.529	513.715	-0.311408	0.000146144	0.00331687	Txnrd3	6	89620970	89652511	+	2836	protein_coding	thioredoxin reductase 3 [Source:MGI Symbol;Acc:MGI:2386711]	-	420	400	543	359	507	461	525	518	4.42897	4.07269	4.4306	3.8331	5.20501	5.0553	5.30618	5.26063
ENSMUSG00000040532	432.813	450.041	463.701	371.863	504.424	634.011	556.429	526.042	429.605	555.227	-0.367257	0.000146596	0.00332228	Abhd11	5	135038006	135041029	+	2172	protein_coding	abhydrolase domain containing 11 [Source:MGI Symbol;Acc:MGI:1916008]	-	416	448	576	353	498	586	558	525	5.72787	5.95588	6.13665	4.92127	6.67558	8.39055	7.36382	6.96168
ENSMUSG00000027204	1126.77	1146.2	1047.35	1057.65	1251.94	1251.79	1333.24	1269.51	1094.49	1276.62	-0.223058	0.000148225	0.00335429	Fbn1	2	125142514	125349913	-	12128	protein_coding	fibrillin 1 [Source:MGI Symbol;Acc:MGI:95489]	-	1083	1141	1301	1004	1236	1157	1337	1267	2.67054	2.71659	2.48232	2.50672	2.96722	2.96686	3.15988	3.00886
ENSMUSG00000069814	471.308	506.296	517.638	494.062	627.998	564.768	653.156	597.183	497.326	610.776	-0.29578	0.000149198	0.00336686	Ccdc92b	11	74510431	74532342	+	4002	protein_coding	coiled-coil domain containing 92B [Source:MGI Symbol;Acc:MGI:3588240]	-	453	504	643	469	620	522	655	596	3.38517	3.63648	3.71794	3.54861	4.5106	4.05645	4.6913	4.28927
ENSMUSG00000042489	870.827	904.101	921.767	1072.4	701.94	803.874	809.714	733.453	942.274	762.245	0.305596	0.000149214	0.00336686	Clspn	4	126450728	126487696	+	7186	protein_coding	claspin [Source:MGI Symbol;Acc:MGI:2445153]	-	837	900	1145	1018	693	743	812	732	3.48336	3.61645	3.68712	4.28966	2.8078	3.21554	3.2389	2.93385
ENSMUSG00000034032	1892.51	1990.03	2002.13	2145.85	1674.32	1826.3	1717.15	1720.41	2007.63	1734.55	0.211088	0.000150585	0.00339285	Rpap1	2	119593785	119618018	-	6636	protein_coding	RNA polymerase II associated protein 1 [Source:MGI Symbol;Acc:MGI:1916175]	-	1819	1981	2487	2037	1653	1688	1722	1717	8.19759	8.61997	8.67238	9.29494	7.25248	7.91077	7.43799	7.45209
ENSMUSG00000098557	4669.38	5503.96	5060.46	5408.35	6090.57	5551.38	6193.51	6380.64	5160.54	6054.03	-0.230541	0.00015202	0.00342023	Kctd12	14	103214017	103220073	-	6057	protein_coding	potassium channel tetramerisation domain containing 12 [Source:MGI Symbol;Acc:MGI:2145823]	-	4488	5479	6286	5134	6013	5131	6211	6368	22.1593	26.1199	24.0152	25.6661	28.9037	26.3449	29.3922	30.2803
ENSMUSG00000017418	3515.56	3836.4	3250.74	4044.15	3046.8	3214.42	2974.6	3105.15	3661.71	3085.24	0.24659	0.000153077	0.00343903	Arl5b	2	15054206	15087267	+	10428	protein_coding	ADP-ribosylation factor-like 5B [Source:MGI Symbol;Acc:MGI:1923119]	-	3379	3819	4038	3839	3008	2971	2983	3099	9.69052	10.5749	8.96054	11.1475	8.3984	8.86042	8.19938	8.55923
ENSMUSG00000047534	996.717	831.773	842.068	1017.62	752.585	759.515	677.088	771.528	922.045	740.179	0.315617	0.00015355	0.00344468	Mis18bp1	12	65179508	65219378	-	7990	protein_coding	MIS18 binding protein 1 [Source:MGI Symbol;Acc:MGI:2145099]	MYB	958	828	1046	966	743	702	679	770	3.58574	2.99234	3.02938	3.66094	2.70746	2.73239	2.43586	2.77561
ENSMUSG00000017390	2755.02	3160.33	2741.95	2735.78	2439.06	2485.19	2402.22	2495.94	2848.27	2455.6	0.213867	0.000155387	0.00347791	Aldoc	11	78213794	78218607	+	3263	protein_coding	aldolase C, fructose-bisphosphate [Source:MGI Symbol;Acc:MGI:101863]	-	2648	3146	3406	2597	2408	2297	2409	2491	24.2695	27.84	24.1544	24.1	21.4862	21.8926	21.1616	21.9873
ENSMUSG00000024975	2383.59	2661.07	2516.54	2964.37	2166.59	2327.23	2104.06	2230.42	2631.39	2207.08	0.253482	0.00015548	0.00347791	Pdcd4	19	53880662	53918291	+	3135	protein_coding	programmed cell death 4 [Source:MGI Symbol;Acc:MGI:107490]	-	2291	2649	3126	2814	2139	2151	2110	2226	21.8548	24.399	23.0739	27.1799	19.8652	21.3381	19.2918	20.4504
ENSMUSG00000063663	1583.51	1607.29	1494.95	1936.22	1402.87	1367.56	1340.22	1322.62	1655.49	1358.32	0.284418	0.000157042	0.00350779	Brwd3	X	107780622	107877978	-	12692	protein_coding	bromodomain and WD repeat domain containing 3 [Source:MGI Symbol;Acc:MGI:3029414]	-	1522	1600	1857	1838	1385	1264	1344	1320	3.58628	3.64013	3.38572	4.38508	3.17716	3.0972	3.03527	2.99542
ENSMUSG00000025372	1045.62	1023.64	1222.85	1067.13	1304.62	1237.73	1351.19	1326.63	1089.81	1305.04	-0.258284	0.000157799	0.00351813	Baiap2	11	119833589	119897608	+	4992	protein_coding	brain-specific angiogenesis inhibitor 1-associated protein 2 [Source:MGI Symbol;Acc:MGI:2137336]	-	1005	1019	1519	1013	1288	1144	1355	1324	6.02076	5.89423	7.04129	6.14465	7.5121	7.12695	7.78025	7.63885
ENSMUSG00000037742	180292	204970	179107	210812	169124	169311	163555	168518	193795	167627	0.209268	0.000157958	0.00351813	Eef1a1	9	78385731	78396433	-	2493	protein_coding	eukaryotic translation elongation factor 1 alpha 1 [Source:MGI Symbol;Acc:MGI:1096881]	-	173289	204040	222483	200118	166970	156490	164017	168184	2078.78	2363.31	2065.11	2430.67	1950.01	1952.17	1885.8	1943.02
ENSMUSG00000048015	233.053	221.002	166.643	267.573	130.664	174.191	151.572	133.264	222.068	147.423	0.587676	0.000158641	0.00352828	Neurod4	10	130104021	130116109	-	3345	protein_coding	neurogenic differentiation 4 [Source:MGI Symbol;Acc:MGI:108055]	bHLH	224	220	207	254	129	161	152	133	2.00268	1.89913	1.432	2.29932	1.12283	1.49686	1.3025	1.14517
ENSMUSG00000022494	846.898	866.932	873.465	842.75	963.268	970.492	1099.89	1034.05	857.511	1016.93	-0.245874	0.000160427	0.00356291	Shisa9	16	11801977	12088766	+	5242	protein_coding	shisa family member 9 [Source:MGI Symbol;Acc:MGI:1919805]	-	814	863	1085	800	951	897	1103	1032	4.64395	4.7538	4.78963	4.6212	5.28206	5.32167	6.03125	5.67018
ENSMUSG00000022141	5955.33	5712.91	5524.97	6726.2	5135.4	5159.73	5020.82	5200.3	5979.85	5129.06	0.221037	0.000160936	0.00356911	Nipbl	15	8320101	8473947	-	9423	protein_coding	NIPBL cohesin loading factor [Source:MGI Symbol;Acc:MGI:1913976]	-	5724	5687	6863	6385	5070	4769	5035	5190	18.1665	17.427	16.8536	20.5179	15.6653	15.7395	15.3158	15.8633
ENSMUSG00000002985	2327.41	2794.68	2637.3	1932	3163.29	2790.3	3465.22	3008.96	2422.85	3106.94	-0.35841	0.000161897	0.00358424	Apoe	7	19430034	19433113	-	2138	protein_coding	apolipoprotein E [Source:MGI Symbol;Acc:MGI:88057]	-	2237	2782	3276	1834	3123	2579	3475	3003	31.2909	37.5731	35.4572	25.9749	42.5289	37.5142	46.5882	40.4541
ENSMUSG00000026235	7863.46	7538.19	7961.81	9401.93	7029.53	7127.76	6581.42	6987.84	8191.35	6931.64	0.240811	0.00016208	0.00358424	Epha4	1	77343822	77491725	-	8054	protein_coding	Eph receptor A4 [Source:MGI Symbol;Acc:MGI:98277]	-	7558	7504	9890	8925	6940	6588	6600	6974	28.0644	26.9035	28.4154	33.5551	25.0881	25.4387	23.4888	24.9393
ENSMUSG00000058254	4549.73	4851	4796.41	4381.25	5242.77	5032.06	5339.92	5464.83	4644.6	5269.89	-0.181986	0.000162505	0.00358851	Tspan7	X	10351397	10462844	+	7067	protein_coding	tetraspanin 7 [Source:MGI Symbol;Acc:MGI:1298407]	-	4373	4829	5958	4159	5176	4651	5355	5454	18.5056	19.731	19.509	17.8203	21.3245	20.4675	21.7197	22.2277
ENSMUSG00000042688	8204.71	9596.53	8004.48	10126.7	7415.44	7650.33	7338.28	7630.11	8983.1	7508.54	0.258475	0.000163266	0.0036002	Mapk6	9	75276344	75317287	-	6675	protein_coding	mitogen-activated protein kinase 6 [Source:MGI Symbol;Acc:MGI:1354946]	-	7886	9553	9943	9613	7321	7071	7359	7615	35.3318	41.3253	34.4695	43.6084	31.9329	32.9444	31.6007	32.8574
ENSMUSG00000023800	5111.56	4674.2	5904.14	5564.26	6183.75	6245.98	6311.18	6344.57	5313.54	6271.37	-0.238741	0.000165798	0.00365085	Tiam2	17	3376848	3581619	+	12741	protein_coding	T cell lymphoma invasion and metastasis 2 [Source:MGI Symbol;Acc:MGI:1344338]	-	4913	4653	7334	5282	6105	5773	6329	6332	11.532	10.5453	13.3201	12.5533	13.9509	14.0913	14.2384	14.3137
ENSMUSG00000037843	2347.18	2845.91	2845.8	2183.78	3253.43	3125.7	3200.96	2985.91	2555.67	3141.5	-0.296987	0.00016789	0.00369169	Vstm2l	2	157756573	157786639	+	1363	protein_coding	V-set and transmembrane domain containing 2-like [Source:MGI Symbol;Acc:MGI:2685537]	-	2256	2833	3535	2073	3212	2889	3210	2980	49.4998	60.0175	60.0154	46.0538	68.6119	65.918	67.5053	62.9702
ENSMUSG00000006930	8208.87	8341.84	9056.66	7575.27	9417.94	9293.78	9842.21	9606.03	8295.66	9539.99	-0.201301	0.000168802	0.00370351	Hap1	11	100238153	100246954	-	3766	protein_coding	huntingtin-associated protein 1 [Source:MGI Symbol;Acc:MGI:1261831]	-	7890	8304	11250	7191	9298	8590	9870	9587	62.6551	63.67	69.1259	57.8191	71.8835	70.9358	75.1217	73.319
ENSMUSG00000038205	1070.59	1030.67	1100.48	1080.83	1270.18	1176.06	1265.43	1264.5	1070.64	1244.04	-0.216385	0.000168908	0.00370351	Prkab2	3	97565509	97581128	+	5096	protein_coding	protein kinase, AMP-activated, beta 2 non-catalytic subunit [Source:MGI Symbol;Acc:MGI:1336185]	-	1029	1026	1367	1026	1254	1087	1269	1262	6.03873	5.8136	6.20737	6.09649	7.16453	6.63365	7.13775	7.13254
ENSMUSG00000034263	1485.71	1534.96	1493.34	1541.18	1302.59	1338.35	1283.38	1361.7	1513.8	1321.5	0.195813	0.000169144	0.00370351	Ints14	9	64868187	64894260	+	3277	protein_coding	integrator complex subunit 14 [Source:MGI Symbol;Acc:MGI:1917132]	-	1428	1528	1855	1463	1286	1237	1287	1359	13.032	13.464	13.0989	13.5185	11.4257	11.7394	11.2572	11.9442
ENSMUSG00000034345	1873.79	1974.96	1961.07	1810.86	2255.73	2130.32	2208.76	2118.2	1905.17	2178.25	-0.19268	0.000170071	0.00371856	Gtf2h5	17	6130061	6136792	+	3855	protein_coding	general transcription factor IIH, polypeptide 5 [Source:MGI Symbol;Acc:MGI:107227]	-	1801	1966	2436	1719	2227	1969	2215	2114	13.9717	14.7261	14.6225	13.5025	16.8196	15.8845	16.4694	15.7941
ENSMUSG00000005237	581.592	515.337	606.998	604.673	646.23	685.944	787.776	771.528	577.15	722.87	-0.324495	0.000170969	0.00373294	Dnah2	11	69311635	69439936	-	14968	protein_coding	dynein, axonemal, heavy chain 2 [Source:MGI Symbol;Acc:MGI:107731]	-	559	513	754	574	638	634	790	770	1.11688	0.989649	1.16567	1.16121	1.24101	1.31728	1.51284	1.48164
ENSMUSG00000027329	2055.86	2131.67	2279.06	2125.84	1822.21	1924.75	1846.79	1917.8	2148.11	1877.89	0.195037	0.000172435	0.0037569	Spef1	2	131012181	131029202	-	2747	protein_coding	sperm flagellar 1 [Source:MGI Symbol;Acc:MGI:3513546]	-	1976	2122	2831	2018	1799	1779	1852	1914	21.5124	22.3056	23.8479	22.2446	19.0674	20.1405	19.3246	20.0677
ENSMUSG00000031548	4198.07	4359.77	4496.13	5106.01	3818.63	4114.58	3695.57	3800.53	4540	3857.33	0.23511	0.000172691	0.0037569	Sfrp1	8	23901518	23939648	+	4372	protein_coding	secreted frizzled-related protein 1 [Source:MGI Symbol;Acc:MGI:892014]	-	4035	4340	5585	4847	3770	3803	3706	3793	27.6009	28.664	29.5605	33.5703	25.1062	27.052	24.2971	24.9872
ENSMUSG00000025130	8048.65	8710.51	7955.37	8933.15	7364.8	7357.13	7447.97	7582.02	8411.92	7437.98	0.177253	0.000172792	0.0037569	P4hb	11	120451124	120464079	-	2861	protein_coding	prolyl 4-hydroxylase, beta polypeptide [Source:MGI Symbol;Acc:MGI:97464]	-	7736	8671	9882	8480	7271	6800	7469	7567	80.8646	87.5143	79.9274	89.7512	73.9939	73.9169	74.8296	76.1764
ENSMUSG00000018417	5329.01	4935.39	5061.26	5466.29	4521.59	4620.92	4669.82	4669.25	5197.99	4620.39	0.169616	0.000176521	0.00383261	Myo1b	1	51788924	51955230	-	10792	protein_coding	myosin IB [Source:MGI Symbol;Acc:MGI:107752]	-	5122	4913	6287	5189	4464	4271	4683	4660	14.1938	13.1454	13.4806	14.5594	12.0432	12.3078	12.438	12.4365
ENSMUSG00000061315	8398.23	8671.33	8128.45	8640.3	7866.18	7463.16	7448.97	7680.21	8459.58	7614.63	0.151541	0.000177603	0.0038507	Naca	10	127871444	127884506	+	6805	protein_coding	nascent polypeptide-associated complex alpha polypeptide [Source:MGI Symbol;Acc:MGI:106095]	-	8072	8632	10097	8202	7766	6898	7470	7665	35.4742	36.6278	34.3347	36.4967	33.2268	31.5245	31.4645	32.4413
ENSMUSG00000075324	1062.26	1185.38	926.597	1263.07	903.507	855.807	853.59	917.818	1109.33	882.68	0.327868	0.000178019	0.00385435	Fign	2	63801851	63928382	-	9969	protein_coding	fidgetin [Source:MGI Symbol;Acc:MGI:1890647]	-	1021	1180	1151	1199	892	791	856	916	3.06291	3.41789	2.67173	3.64191	2.60515	2.46762	2.46122	2.64642
ENSMUSG00000033453	444.257	478.169	444.38	436.123	563.172	492.278	615.263	584.157	450.732	563.718	-0.323757	0.000179694	0.00388164	Adamts15	9	30810451	30833748	-	10363	protein_coding	a disintegrin-like and metallopeptidase (reprolysin type) with thrombospondin type 1 motif, 15 [Source:MGI Symbol;Acc:MGI:2449569]	-	427	476	552	414	556	455	617	583	1.23226	1.32632	1.2326	1.2097	1.5621	1.36546	1.70659	1.62031
ENSMUSG00000041439	1192.32	1203.46	1209.97	1173.53	1402.87	1288.58	1436.94	1406.79	1194.82	1383.79	-0.211965	0.00017978	0.00388164	Mfsd6	1	52695445	52766621	-	8231	protein_coding	major facilitator superfamily domain containing 6 [Source:MGI Symbol;Acc:MGI:1922925]	-	1146	1198	1503	1114	1385	1191	1441	1404	4.16382	4.20273	4.22547	4.09821	4.89911	4.49999	5.01811	4.9128
ENSMUSG00000007739	8387.83	8945.57	8045.54	9253.4	7889.48	7583.25	7364.21	7509.88	8658.08	7586.7	0.190307	0.000180384	0.00388684	Cct4	11	22940519	22953780	+	4201	protein_coding	chaperonin containing Tcp1, subunit 4 (delta) [Source:MGI Symbol;Acc:MGI:104689]	-	8062	8905	9994	8784	7789	7009	7385	7495	57.3918	61.2081	55.0498	63.3143	53.982	51.8867	50.3879	51.3846
ENSMUSG00000022949	1035.21	822.732	689.111	669.986	560.134	595.062	576.373	644.276	804.261	593.961	0.436187	0.000180521	0.00388684	Clic6	16	92282624	92338131	+	3914	protein_coding	chloride intracellular channel 6 [Source:MGI Symbol;Acc:MGI:2146607]	-	995	819	856	636	553	550	578	643	7.6026	6.04214	5.06083	4.92038	4.11362	4.37013	4.23288	4.73156
ENSMUSG00000024486	259.063	324.472	297.058	299.176	341.347	425.199	380.925	395.784	294.942	385.814	-0.386237	0.000181098	0.00389235	Hbegf	18	36637980	36648858	-	4834	protein_coding	heparin-binding EGF-like growth factor [Source:MGI Symbol;Acc:MGI:96070]	-	249	323	369	284	337	393	382	395	1.54047	1.9294	1.7664	1.77899	2.02975	2.52836	2.26509	2.35345
ENSMUSG00000036777	1046.66	978.438	948.333	1160.89	819.436	945.607	722.959	800.586	1033.58	822.147	0.329794	0.000181279	0.00389235	Anln	9	22243308	22300484	-	9063	protein_coding	anillin, actin binding protein [Source:MGI Symbol;Acc:MGI:1920174]	-	1006	974	1178	1102	809	874	725	799	3.3196	3.10323	3.00775	3.6819	2.59894	2.99911	2.29295	2.53915
ENSMUSG00000022234	9658.17	10807	9619.38	10611.3	9121.16	9054.68	8905.86	8822.48	10174	8976.04	0.180568	0.00018226	0.00390572	Cct5	15	31590946	31601950	-	2766	protein_coding	chaperonin containing Tcp1, subunit 5 (epsilon) [Source:MGI Symbol;Acc:MGI:107185]	-	9283	10758	11949	10073	9005	8369	8931	8805	100.368	112.307	99.9651	110.273	94.7876	94.0966	92.5501	91.6836
ENSMUSG00000036432	464.025	508.305	533.739	482.474	620.908	585.324	600.305	623.235	497.136	607.443	-0.286994	0.000182405	0.00390572	Siah2	3	58582359	58599821	-	2999	protein_coding	siah E3 ubiquitin protein ligase 2 [Source:MGI Symbol;Acc:MGI:108062]	-	446	506	663	458	613	541	602	622	4.44752	4.87194	5.11571	4.62435	5.95119	5.61014	5.75372	5.97349
ENSMUSG00000020074	5904.35	5785.24	5626.4	6510.24	5118.18	5291.72	5210.29	5277.45	5956.56	5224.41	0.188851	0.00018332	0.00391991	Ccar1	10	62579707	62628065	-	10562	protein_coding	cell division cycle and apoptosis regulator 1 [Source:MGI Symbol;Acc:MGI:1914750]	-	5675	5759	6989	6180	5053	4891	5225	5267	16.0687	15.7445	15.3122	17.7176	13.9291	14.4014	14.1798	14.3625
ENSMUSG00000074802	748.058	646.934	750.294	927.025	585.456	643.749	586.345	565.119	768.078	595.167	0.367651	0.000185118	0.00395292	Gas2l3	10	89244685	89279829	-	7032	protein_coding	growth arrest-specific 2 like 3 [Source:MGI Symbol;Acc:MGI:1918780]	-	719	644	932	880	578	595	588	564	3.05781	2.64444	3.06694	3.78936	2.39314	2.63142	2.39678	2.31001
ENSMUSG00000027242	806.322	713.235	660.13	892.262	625.972	618.864	522.525	614.217	767.987	595.394	0.365511	0.000186925	0.00398463	Wdr76	2	121337204	121375341	+	6305	protein_coding	WD repeat domain 76 [Source:MGI Symbol;Acc:MGI:1926186]	-	775	710	820	847	618	572	524	613	3.67601	3.25163	3.00952	4.06781	2.8538	2.82139	2.38218	2.8002
ENSMUSG00000060126	32587.9	36341.8	31264.4	37253.8	30518.7	29554	29389	29544.5	34362	29751.6	0.207775	0.000187116	0.00398463	Tpt1	14	76082533	76085965	+	2380	protein_coding	tumor protein, translationally-controlled 1 [Source:MGI Symbol;Acc:MGI:104890]	-	31322	36177	38836	35364	30130	27316	29472	29486	393.579	438.918	377.595	449.932	368.589	356.938	354.945	356.823
ENSMUSG00000024851	3015.12	3449.65	3474.54	3073.93	3649.48	3654.76	3915.94	3948.82	3253.31	3792.25	-0.22062	0.000188475	0.00400806	Pitpnm1	19	4149998	4163965	+	7030	protein_coding	phosphatidylinositol transfer protein, membrane-associated 1 [Source:MGI Symbol;Acc:MGI:1197524]	-	2898	3434	4316	2918	3603	3378	3927	3941	12.3283	14.105	14.2068	12.5687	14.9221	14.9437	16.0116	16.146
ENSMUSG00000087408	793.837	873.964	878.295	818.521	1024.04	1004.03	959.292	982.947	841.154	992.578	-0.237327	0.000189218	0.00401795	Cers1	8	70768425	70784242	+	3171	protein_coding	ceramide synthase 1 [Source:MGI Symbol;Acc:MGI:2136690]	-	763	870	1091	777	1011	928	962	981	7.19595	7.92229	7.96154	7.41971	9.28271	9.10132	8.69576	8.91019
ENSMUSG00000020848	779.271	827.754	881.515	863.819	1010.87	918.559	1097.9	1011	838.09	1009.58	-0.268139	0.000189651	0.00401795	Doc2b	11	75659792	75686875	-	4361	protein_coding	double C2, beta [Source:MGI Symbol;Acc:MGI:1100497]	-	749	824	1095	820	998	849	1101	1009	5.13636	5.45593	5.81028	5.69364	6.66291	6.05444	7.23652	6.66376
ENSMUSG00000041124	2630.17	2819.79	2552.77	2892.74	2365.12	2419.2	2297.51	2405.77	2723.87	2371.9	0.198992	0.000189717	0.00401795	Msantd4	9	4376562	4386870	+	4647	protein_coding	Myb/SANT-like DNA-binding domain containing 4 with coiled-coils [Source:MGI Symbol;Acc:MGI:1925350]	-	2528	2807	3171	2746	2335	2236	2304	2401	16.2691	17.442	15.7904	17.8933	14.6297	14.9641	14.2115	14.8811
ENSMUSG00000030270	78.0311	62.2825	47.4972	50.565	104.329	87.6364	95.7297	107.212	59.5939	98.7268	-0.736153	0.000190213	0.00402298	Cpne9	6	113259268	113282588	+	7874	protein_coding	copine family member IX [Source:MGI Symbol;Acc:MGI:2443052]	-	75	62	59	48	103	81	96	107	0.284856	0.227365	0.173391	0.18459	0.380857	0.319921	0.349466	0.391384
ENSMUSG00000003779	1043.54	850.859	958.799	1079.77	819.436	839.578	711.99	795.576	983.242	791.645	0.312402	0.000190781	0.00402951	Kif20a	18	34757666	34766330	+	4338	protein_coding	kinesin family member 20A [Source:MGI Symbol;Acc:MGI:1201682]	-	1003	847	1191	1025	809	776	714	794	6.91467	5.63795	6.35318	7.15478	5.42974	5.5632	4.71778	5.27164
ENSMUSG00000048126	962.384	942.274	964.434	834.323	1120.27	1001.87	1197.62	1164.31	925.853	1121.02	-0.275624	0.000191559	0.00403991	Col6a3	1	90693645	90771693	-	11963	protein_coding	collagen, type VI, alpha 3 [Source:MGI Symbol;Acc:MGI:88461]	-	925	938	1198	792	1106	926	1201	1162	2.31239	2.26407	2.31732	2.00469	2.69175	2.40726	2.87761	2.79757
ENSMUSG00000027634	3224.25	3402.43	3329.63	3222.47	3736.59	3661.25	3608.81	3678.29	3294.69	3671.23	-0.155859	0.000191794	0.00403991	Ndrg3	2	156769265	156833976	-	8388	protein_coding	N-myc downstream regulated gene 3 [Source:MGI Symbol;Acc:MGI:1352499]	-	3099	3387	4136	3059	3689	3384	3619	3671	11.049	11.6596	11.4101	11.0429	12.8047	12.5466	12.3668	12.6049
ENSMUSG00000031207	2414.8	2377.78	2372.44	2507.18	2125.06	2238.51	2096.08	2084.13	2418.05	2135.95	0.178875	0.000192829	0.0040562	Msn	X	95139648	95212158	+	6327	protein_coding	moesin [Source:MGI Symbol;Acc:MGI:97167]	-	2321	2367	2947	2380	2098	2069	2102	2080	10.9708	10.8026	10.7783	11.3905	9.65445	10.1699	9.52278	9.46847
ENSMUSG00000035873	185.194	211.961	222.19	193.833	149.909	148.224	142.597	151.3	203.294	148.008	0.461176	0.000194086	0.00407712	Pawr	10	108167982	108250101	+	1745	protein_coding	PRKC, apoptosis, WT1, regulator [Source:MGI Symbol;Acc:MGI:2149961]	-	178	211	276	184	148	137	143	151	3.05059	3.49152	3.66001	3.19289	2.46937	2.44162	2.34893	2.49227
ENSMUSG00000026365	664.825	716.249	512.808	520.398	918.7	687.026	800.739	823.632	603.57	807.524	-0.421683	0.00019542	0.0040996	Cfh	1	140012446	140111502	-	8383	protein_coding	complement component factor h [Source:MGI Symbol;Acc:MGI:88385]	-	639	713	637	494	907	635	803	822	2.27961	2.45594	1.75836	1.78439	3.15012	2.35574	2.74565	2.82414
ENSMUSG00000119945	38.4954	41.1868	41.8619	40.0306	17.2193	18.3928	21.9381	19.0377	40.3937	19.147	1.07735	0.000196209	1	ENSMUSG00000119945	5	142803640	142804717	+	1078	lncRNA	novel transcript	-	37	41	52	38	17	17	22	19	1.02646	1.09823	1.11623	1.0674	0.459145	0.490436	0.584969	0.507632
ENSMUSG00000053117	258.023	206.939	247.146	279.161	185.361	207.731	141.6	156.31	247.817	172.75	0.521796	0.00019712	0.00412967	E330013P04Rik	19	60132997	60160005	+	7235	lncRNA	RIKEN cDNA E330013P04 gene [Source:MGI Symbol;Acc:MGI:2147732]	-	248	206	307	265	183	192	142	156	1.02512	0.82216	0.981903	1.1091	0.736431	0.825306	0.562573	0.621013
ENSMUSG00000023944	65876	72328.1	69527.8	73281.3	62661	64683.2	62477.6	62388.6	70253.3	63052.6	0.156011	0.000197586	0.00413387	Hsp90ab1	17	45878701	45884197	-	2999	protein_coding	heat shock protein 90 alpha (cytosolic), class B member 1 [Source:MGI Symbol;Acc:MGI:96247]	-	63317	72000	86366	69564	61863	59785	62654	62265	631.399	693.24	666.4	702.377	600.585	619.967	598.827	597.973
ENSMUSG00000026836	1068.51	1082.91	1197.09	1174.58	1224.6	1383.79	1387.08	1363.7	1130.77	1339.79	-0.243675	0.000198634	0.0041502	Acvr1	2	58278656	58457169	-	4829	protein_coding	activin A receptor, type 1 [Source:MGI Symbol;Acc:MGI:87911]	-	1027	1078	1487	1115	1209	1279	1391	1361	6.36023	6.44598	7.12562	6.99165	7.28935	8.23694	8.25655	8.11737
ENSMUSG00000045333	2957.9	3057.87	2752.42	3198.24	2603.15	2659.38	2622.6	2512.98	2991.61	2599.53	0.201932	0.000199159	0.00415558	Zfp423	8	88388438	88686223	-	5608	protein_coding	zinc finger protein 423 [Source:MGI Symbol;Acc:MGI:1891217]	zf-C2H2	2843	3044	3419	3036	2570	2458	2630	2508	15.161	15.6734	14.1078	16.3929	13.3427	13.631	13.4424	12.8805
ENSMUSG00000108621	2943.33	2838.88	2645.35	3115.01	2431.97	2570.67	2519.89	2456.87	2885.64	2494.85	0.209147	0.000200946	0.00418344	Gm33989	7	39193826	39230013	+	17029	lncRNA	predicted gene, 33989 [Source:MGI Symbol;Acc:MGI:5593148]	-	2829	2826	3286	2957	2401	2376	2527	2452	4.96825	4.79193	4.46527	5.25804	4.10509	4.3392	4.25349	4.14711
ENSMUSG00000020649	3145.17	2693.22	2857.07	2787.4	2437.04	2656.14	2310.48	2393.74	2870.72	2449.35	0.229186	0.000201034	0.00418344	Rrm2	12	24758240	24764145	+	2771	protein_coding	ribonucleotide reductase M2 [Source:MGI Symbol;Acc:MGI:98181]	-	3023	2681	3549	2646	2406	2455	2317	2389	32.6258	27.9375	29.6373	28.9145	25.2801	27.5529	23.9673	24.831
ENSMUSG00000072980	162.305	177.806	190.794	195.939	115.471	146.061	136.614	108.214	181.711	126.59	0.524147	0.00020294	0.00421747	Oip5	2	119439993	119448950	-	1778	protein_coding	Opa interacting protein 5 [Source:MGI Symbol;Acc:MGI:1917895]	-	156	177	237	186	114	135	137	108	2.62393	2.87454	3.0845	3.16769	1.86678	2.36132	2.2086	1.74947
ENSMUSG00000006218	496.278	529.401	483.827	395.039	578.366	559.358	664.125	643.274	476.136	611.281	-0.360159	0.00020343	0.004222	Fam131c	4	141095531	141111486	+	1433	protein_coding	family with sequence similarity 131, member C [Source:MGI Symbol;Acc:MGI:2685539]	-	477	527	601	375	571	517	666	642	9.95479	10.6192	9.70504	7.92405	11.6014	11.2201	13.3216	12.9034
ENSMUSG00000028339	537.895	472.141	516.028	420.322	624.959	605.881	624.238	579.147	486.596	608.556	-0.321136	0.000205062	0.00425017	Col15a1	4	47208161	47313167	+	6349	protein_coding	collagen, type XV, alpha 1 [Source:MGI Symbol;Acc:MGI:88449]	-	517	470	641	399	617	560	626	578	2.43526	2.13757	2.33626	1.90296	2.82943	2.74306	2.82617	2.62203
ENSMUSG00000063450	10839	9381.55	10683.6	12028.2	8585.34	9522.07	9232.93	8907.65	10733.1	9062	0.24414	0.000205699	0.0042577	Syne2	12	75864908	76157700	+	26726	protein_coding	spectrin repeat containing, nuclear envelope 2 [Source:MGI Symbol;Acc:MGI:2449316]	-	10418	9339	13271	11418	8476	8801	9259	8890	11.6576	10.0901	11.4905	12.9365	9.23372	10.2412	9.93022	9.58037
ENSMUSG00000006715	355.822	317.44	379.172	333.94	275.509	263.991	260.265	278.552	346.593	269.579	0.36478	0.000207186	0.0042815	Gmnn	13	24935828	24945906	-	1465	protein_coding	geminin [Source:MGI Symbol;Acc:MGI:1927344]	-	342	316	471	317	272	244	261	278	6.98149	6.22841	7.43964	6.55215	5.40569	5.1797	5.1066	5.4654
ENSMUSG00000023940	542.056	523.374	492.682	553.055	400.095	453.329	423.803	432.857	527.792	427.521	0.302582	0.000207401	0.0042815	Sgo1	17	53981814	53996361	-	3810	protein_coding	shugoshin 1 [Source:MGI Symbol;Acc:MGI:1919665]	-	521	521	612	525	395	419	425	432	4.08952	3.94857	3.71702	4.1725	3.01851	3.42012	3.19737	3.26568
ENSMUSG00000022336	4689.15	5028.81	4529.94	5146.04	4163.02	4388.31	4010.68	4339.6	4848.49	4225.4	0.198132	0.000208839	0.00430547	Eif3e	15	43113454	43146115	-	6719	protein_coding	eukaryotic translation initiation factor 3, subunit E [Source:MGI Symbol;Acc:MGI:99257]	-	4507	5006	5627	4885	4110	4056	4022	4331	20.0605	21.5136	19.3794	22.0152	17.8097	18.7735	17.158	18.5651
ENSMUSG00000015846	1187.11	1393.32	1136.71	1327.33	1004.8	1120.88	1035.08	995.973	1261.12	1039.18	0.278521	0.000211449	0.00435349	Rxra	2	27566452	27652969	+	6303	protein_coding	retinoid X receptor alpha [Source:MGI Symbol;Acc:MGI:98214]	RXR-like	1141	1387	1412	1260	992	1036	1038	994	5.41375	6.35414	5.1839	6.0532	4.58231	5.1117	4.7204	4.54207
ENSMUSG00000068428	166.466	124.565	71.6483	77.9544	46.5934	53.0146	66.8114	61.1211	110.159	56.8851	0.948448	0.000212066	0.00436042	Gmnc	16	26732303	26810402	-	5740	protein_coding	geminin coiled-coil domain containing [Source:MGI Symbol;Acc:MGI:2685452]	-	160	124	89	74	46	49	67	61	0.83362	0.623788	0.358795	0.390375	0.233327	0.265483	0.334574	0.306078
ENSMUSG00000073433	307.963	446.023	348.581	246.504	505.437	441.428	546.457	443.879	337.268	484.3	-0.521038	0.000213719	0.00438859	Arhgdig	17	26418157	26426760	-	1566	protein_coding	Rho GDP dissociation inhibitor (GDI) gamma [Source:MGI Symbol;Acc:MGI:108430]	-	296	444	433	234	499	408	548	443	5.65275	8.18689	6.39831	4.52466	9.27745	8.10254	10.0304	8.14754
ENSMUSG00000021087	24116.8	27058.7	26757	22915.4	29147.2	27829.4	29962.4	29441.3	25212	29095.1	-0.206593	0.000214654	0.00439912	Rtn1	12	72258526	72455828	-	4980	protein_coding	reticulon 1 [Source:MGI Symbol;Acc:MGI:1933947]	-	23180	26936	33237	21753	28776	25722	30047	29383	139.201	156.182	154.441	132.267	168.237	160.63	172.942	169.934
ENSMUSG00000020326	1424.33	1398.34	1294.5	1452.69	1259.03	1170.65	1150.75	1188.35	1392.46	1192.2	0.222641	0.000215097	0.00439912	Ccng1	11	40639379	40646138	-	3512	protein_coding	cyclin G1 [Source:MGI Symbol;Acc:MGI:102890]	-	1369	1392	1608	1379	1243	1082	1154	1186	11.6576	11.4449	10.595	11.8897	10.3047	9.58132	9.41847	9.72623
ENSMUSG00000039307	1024.81	893.051	1027.23	872.246	1169.9	1058.13	1219.56	1175.33	954.333	1155.73	-0.27544	0.0002151	0.00439912	Hexdc	11	121095259	121113481	+	4723	protein_coding	hexosaminidase (glycosyl hydrolase family 20, catalytic domain) containing [Source:MGI Symbol;Acc:MGI:3605542]	-	985	889	1276	828	1155	978	1223	1173	6.23703	5.43515	6.25175	5.30853	7.12006	6.43982	7.42228	7.1531
ENSMUSG00000001786	1845.7	1986.01	1937.72	1991	2189.89	2135.73	2202.78	2282.52	1940.11	2202.73	-0.183315	0.000215365	0.00439912	Fbxo7	10	85857836	85887737	+	6180	protein_coding	F-box protein 7 [Source:MGI Symbol;Acc:MGI:1917004]	-	1774	1977	2407	1890	2162	1974	2209	2278	8.5847	9.23731	9.01273	9.26052	10.1856	9.9337	10.2456	10.6165
ENSMUSG00000035164	1493	1505.83	1459.53	1806.65	1298.54	1279.92	1236.51	1375.73	1566.25	1297.67	0.270448	0.000216391	0.00441427	Zc3h12c	9	52022644	52079872	-	6845	protein_coding	zinc finger CCCH type containing 12C [Source:MGI Symbol;Acc:MGI:3026959]	-	1435	1499	1813	1715	1282	1183	1240	1373	6.26958	6.32347	6.12905	7.5867	5.45299	5.37482	5.19251	5.77712
ENSMUSG00000070544	9442.81	10034.5	9389.14	11788	8506.33	9014.64	7842.86	8620.08	10163.6	8495.98	0.258453	0.000219377	0.0044693	Top1	2	160487808	160564684	+	10426	protein_coding	topoisomerase (DNA) I [Source:MGI Symbol;Acc:MGI:98788]	-	9076	9989	11663	11190	8398	8332	7865	8603	26.0337	27.6651	25.8858	32.4993	23.4519	24.8533	21.6227	23.7655
ENSMUSG00000120204	183.113	160.729	172.278	200.153	128.638	142.815	123.651	93.1846	179.068	122.072	0.553136	0.000221929	0.00451537	ENSMUSG00000120204	8	89772259	89779695	-	4354	lncRNA	novel transcript	-	176	160	214	190	127	132	124	93	1.20888	1.06111	1.13735	1.32138	0.849249	0.94284	0.816323	0.615189
ENSMUSG00000047793	1227.69	1047.75	1039.3	1029.21	1377.54	1141.44	1426.97	1407.79	1085.99	1338.44	-0.302584	0.00022566	0.00458528	Sned1	1	93163563	93228787	+	9491	protein_coding	sushi, nidogen and EGF-like domains 1 [Source:MGI Symbol;Acc:MGI:3045960]	-	1180	1043	1291	977	1360	1055	1431	1405	3.71818	3.17322	3.14763	3.11706	4.17202	3.45695	4.32172	4.26362
ENSMUSG00000045466	661.704	614.788	761.565	665.773	790.062	820.103	857.579	828.641	675.957	824.096	-0.283413	0.000226037	0.00458692	Zfp956	6	47930324	47942234	+	2968	protein_coding	zinc finger protein 956 [Source:MGI Symbol;Acc:MGI:2141515]	zf-C2H2	636	612	946	632	780	758	860	827	6.40845	5.95409	7.37558	6.44785	7.65157	7.94251	8.30545	8.0252
ENSMUSG00000024691	547.258	639.902	545.815	659.452	478.089	497.688	417.82	493.979	598.107	471.894	0.340882	0.000226571	0.00459177	Fam111a	19	12523104	12567132	+	4125	protein_coding	family with sequence similarity 111, member A [Source:MGI Symbol;Acc:MGI:1915508]	-	526	637	678	626	472	460	419	493	3.81348	4.45906	3.80342	4.59528	3.33148	3.46806	2.91151	3.44221
ENSMUSG00000024986	81.1524	75.3417	80.5037	60.0459	159.025	99.5376	119.662	105.208	74.2609	120.858	-0.700539	0.000227426	0.00460308	Hhex	19	37423258	37429179	+	5056	protein_coding	hematopoietically expressed homeobox [Source:MGI Symbol;Acc:MGI:96086]	Homeobox	78	75	100	57	157	92	120	105	0.461368	0.428333	0.45768	0.341374	0.904091	0.565892	0.680304	0.598131
ENSMUSG00000045071	2450.18	2474.22	2228.34	2830.59	2155.45	2098.94	2059.19	2098.16	2495.83	2102.93	0.246187	0.000228241	0.00461356	E130308A19Rik	4	59626211	59761439	+	12734	protein_coding	RIKEN cDNA E130308A19 gene [Source:MGI Symbol;Acc:MGI:2442164]	-	2355	2463	2768	2687	2128	1940	2065	2094	5.53077	5.58505	5.03002	6.38947	4.86549	4.73794	4.64819	4.73616
ENSMUSG00000042599	2230.65	2106.55	2021.45	2513.5	1935.65	1912.85	1782.97	1815.6	2218.04	1861.77	0.25183	0.000229074	0.00461926	Kdm7a	6	39113557	39183723	-	10057	protein_coding	lysine (K)-specific demethylase 7A [Source:MGI Symbol;Acc:MGI:2443388]	-	2144	2097	2511	2386	1911	1768	1788	1812	6.37553	6.02085	5.77759	7.18396	5.53238	5.46722	5.09598	5.18924
ENSMUSG00000055717	2335.73	2486.28	2556.8	2466.1	2784.46	2730.79	2774.17	2791.53	2461.23	2770.24	-0.170015	0.000229118	0.00461926	Slain1	14	103887664	103942343	+	3284	protein_coding	SLAIN motif family, member 1 [Source:MGI Symbol;Acc:MGI:2145578]	-	2245	2475	3176	2341	2749	2524	2782	2786	20.4443	21.762	22.3793	21.5854	24.372	23.9022	24.2819	24.4339
ENSMUSG00000039717	1034.17	1163.28	1094.04	1069.24	1308.67	1203.11	1335.23	1259.49	1090.18	1276.62	-0.227809	0.000230964	0.00465043	Ralyl	3	13536715	14247347	+	3672	protein_coding	RALY RNA binding protein-like [Source:MGI Symbol;Acc:MGI:1924147]	-	994	1158	1359	1015	1292	1112	1339	1257	8.0955	9.10612	8.56418	8.37	10.2442	9.41791	10.4522	9.85932
ENSMUSG00000062078	10547.7	11294.2	9940.59	12592.8	9827.16	9438.76	9073.38	9296.42	11093.8	9408.93	0.237455	0.000231457	0.00465432	Qk	17	10421530	10538783	-	14242	protein_coding	quaking, KH domain containing RNA binding [Source:MGI Symbol;Acc:MGI:97837]	-	10138	11243	12348	11954	9702	8724	9099	9278	21.2883	22.795	20.0629	25.4158	19.834	19.0501	18.3127	18.7628
ENSMUSG00000029420	1533.57	1654.5	1824.21	1396.86	1845.5	1850.1	2058.19	2080.12	1602.29	1958.48	-0.288414	0.000232772	0.00467471	Rimbp2	5	128834855	129030550	-	8646	protein_coding	RIMS binding protein 2 [Source:MGI Symbol;Acc:MGI:2443235]	-	1474	1647	2266	1326	1822	1710	2064	2076	5.0985	5.50055	6.06476	4.64398	6.13554	6.15083	6.84263	6.91555
ENSMUSG00000035105	299.639	309.403	329.26	311.818	439.599	366.774	386.908	393.78	312.53	396.765	-0.343106	0.000233625	0.00468471	Egln3	12	54225767	54250646	-	2662	protein_coding	egl-9 family hypoxia-inducible factor 3 [Source:MGI Symbol;Acc:MGI:1932288]	-	288	308	409	296	434	339	388	393	3.23552	3.34095	3.55536	3.36702	4.74681	3.96045	4.17785	4.25206
ENSMUSG00000024063	5177.1	5755.1	5046.77	5698.04	4603.63	4752.92	4794.46	4819.55	5419.26	4742.64	0.192021	0.000234178	0.00468471	Lbh	17	73225300	73248942	+	3212	protein_coding	limb-bud and heart [Source:MGI Symbol;Acc:MGI:1925139]	-	4976	5729	6269	5409	4545	4393	4808	4810	46.3303	51.5028	45.1639	50.9922	41.1982	42.5342	42.906	43.1304
ENSMUSG00000051235	494.197	486.205	424.254	537.253	355.528	418.707	376.936	369.732	485.477	380.226	0.350493	0.00023422	0.00468471	Gen1	12	11288921	11315802	-	7763	protein_coding	GEN1, Holliday junction 5' flap endonuclease [Source:MGI Symbol;Acc:MGI:2443149]	-	475	484	527	510	351	387	378	369	1.82989	1.80029	1.5709	1.98931	1.31643	1.55036	1.3957	1.36902
ENSMUSG00000027808	3075.47	3139.24	2896.52	3312.01	2740.91	2662.63	2804.08	2676.3	3105.81	2720.98	0.189992	0.000234477	0.00468471	Serp1	3	58427238	58433313	-	4611	protein_coding	stress-associated endoplasmic reticulum protein 1 [Source:MGI Symbol;Acc:MGI:92638]	-	2956	3125	3598	3144	2706	2461	2812	2671	19.1721	19.5696	18.0566	20.6466	17.0865	16.5985	17.4803	16.6837
ENSMUSG00000074651	68.6674	60.2734	70.0382	53.7253	41.5289	37.8676	28.9184	31.0615	63.1761	34.8441	0.863468	0.000235169	0.00469178	Mcidas	13	113130379	113136928	+	2377	protein_coding	multiciliate differentiation and DNA synthesis associated cell cycle protein [Source:MGI Symbol;Acc:MGI:3648807]	-	66	60	87	51	41	35	29	31	0.830376	0.728869	0.846952	0.649685	0.502197	0.457922	0.349702	0.375618
ENSMUSG00000032399	23101.4	24949.2	23817	24966.5	22428.6	21671.1	21772.5	21817.2	24208.5	21922.4	0.143071	0.000235435	0.00469178	Rpl4	9	64080657	64085948	+	2007	protein_coding	ribosomal protein L4 [Source:MGI Symbol;Acc:MGI:1915141]	-	22204	24836	29585	23700	22143	20030	21834	21774	330.86	357.324	341.109	357.572	321.225	310.375	311.828	312.468
ENSMUSG00000024805	541.016	567.574	576.406	649.971	497.334	476.049	438.761	474.941	583.742	471.771	0.306904	0.000236532	0.0047076	Pcgf5	19	36325709	36438370	+	12629	protein_coding	polycomb group ring finger 5 [Source:MGI Symbol;Acc:MGI:1923505]	-	520	565	716	617	491	440	440	474	1.23139	1.29183	1.31194	1.47937	1.13196	1.08352	0.998648	1.081
ENSMUSG00000061451	403.681	595.702	511.198	344.474	596.598	592.898	685.066	754.495	463.764	657.264	-0.501751	0.000237478	0.00472038	Tmem151a	19	5120887	5135559	-	4807	protein_coding	transmembrane protein 151A [Source:MGI Symbol;Acc:MGI:2147713]	-	388	593	635	327	589	548	687	753	2.41389	3.56212	3.05681	2.05985	3.56748	3.54535	4.09649	4.51165
ENSMUSG00000055202	2981.83	3160.33	2828.09	3258.28	2733.82	2585.81	2498.94	2744.44	3057.13	2640.75	0.210526	0.000239049	0.0047403	Zfp811	17	33014650	33028905	-	3555	protein_coding	zinc finger protein 811 [Source:MGI Symbol;Acc:MGI:2682944]	zf-C2H2	2866	3146	3513	3093	2699	2390	2506	2739	24.11	25.5533	22.8669	26.3453	22.1046	20.9079	20.2055	22.1905
ENSMUSG00000059436	2016.32	1994.04	2036.74	1880.39	2232.43	2279.63	2180.84	2286.53	1981.87	2244.86	-0.179071	0.000239672	0.0047403	Max	12	76984043	77008975	-	3598	protein_coding	Max protein [Source:MGI Symbol;Acc:MGI:96921]	bHLH	1938	1985	2530	1785	2204	2107	2187	2282	16.1084	15.9304	16.2715	15.0224	17.8349	18.2119	17.4227	18.2671
ENSMUSG00000106874	2088.11	2006.1	2135.76	2213.27	1714.84	1987.51	1767.01	1798.56	2110.81	1816.98	0.216687	0.000239861	0.0047403	Gm20186	6	18842933	18848532	-	5600	lncRNA	predicted gene, 20186 [Source:MGI Symbol;Acc:MGI:5012371]	-	2007	1997	2653	2101	1693	1837	1772	1795	10.7181	10.2972	10.9627	11.3606	8.80215	10.2017	9.06994	9.23189
ENSMUSG00000024151	2672.83	2845.91	2572.9	2820.05	2381.33	2501.42	2342.39	2349.65	2727.92	2393.7	0.18811	0.000240029	0.0047403	Msh2	17	87979758	88031141	+	5518	protein_coding	mutS homolog 2 [Source:MGI Symbol;Acc:MGI:101816]	-	2569	2833	3196	2677	2351	2312	2349	2345	13.9233	14.8249	13.4027	14.6902	12.4048	13.0304	12.202	12.2398
ENSMUSG00000037608	9430.32	9226.85	8574.44	10344.8	8040.4	8399.03	8120.07	8138.12	9394.09	8174.41	0.200367	0.000240565	0.0047403	Bclaf1	10	20188215	20220359	+	15301	protein_coding	BCL2-associated transcription factor 1 [Source:MGI Symbol;Acc:MGI:1917580]	-	9064	9185	10651	9820	7938	7763	8143	8122	17.7158	17.3335	16.1079	19.4336	15.1047	15.7784	15.2543	15.2882
ENSMUSG00000037254	92.5969	105.478	97.4094	69.5269	166.116	112.521	164.535	131.26	91.2529	143.608	-0.652564	0.000240573	0.0047403	Itih2	2	10099404	10136207	-	3315	protein_coding	inter-alpha trypsin inhibitor, heavy chain 2 [Source:MGI Symbol;Acc:MGI:96619]	-	89	105	121	66	164	104	165	131	0.802909	0.914604	0.844638	0.602868	1.44039	0.975669	1.42669	1.13816
ENSMUSG00000001506	3396.95	3568.18	3412.55	3557.46	4244.05	3569.29	4406.56	4089.1	3483.79	4077.25	-0.227297	0.000241057	0.0047403	Col1a1	11	94827050	94843868	+	6563	protein_coding	collagen, type I, alpha 1 [Source:MGI Symbol;Acc:MGI:88467]	-	3265	3552	4239	3377	4190	3299	4419	4081	14.8779	15.6278	14.9462	15.5808	18.5879	15.6326	19.2997	17.9093
ENSMUSG00000027199	503.561	480.178	468.531	382.398	584.443	543.129	638.198	566.121	458.667	582.973	-0.34561	0.000241173	0.0047403	Gatm	2	122424948	122441784	-	3001	protein_coding	glycine amidinotransferase (L-arginine:glycine amidinotransferase) [Source:MGI Symbol;Acc:MGI:1914342]	-	484	478	582	363	577	502	640	565	4.82324	4.59928	4.48772	3.66271	5.59796	5.20224	6.11284	5.42247
ENSMUSG00000025938	3427.13	3829.37	3567.12	4081.02	3228.11	3249.04	3108.22	3285.51	3726.16	3217.72	0.211365	0.000241229	0.0047403	Slco5a1	1	12936773	13062874	-	13137	protein_coding	solute carrier organic anion transporter family, member 5A1 [Source:MGI Symbol;Acc:MGI:2443431]	-	3294	3812	4431	3874	3187	3003	3117	3279	7.49872	8.37885	7.80503	8.92947	7.06327	7.10905	6.80095	7.18885
ENSMUSG00000058740	1369.19	1526.93	1630.2	1311.53	1652.04	1725.68	1952.49	1762.49	1459.46	1773.17	-0.279671	0.000243086	0.00477076	Kcnt1	2	25753746	25808285	+	9499	protein_coding	potassium channel, subfamily T, member 1 [Source:MGI Symbol;Acc:MGI:1924627]	-	1316	1520	2025	1245	1631	1595	1958	1759	4.14322	4.62055	4.93306	3.96875	4.99915	5.22198	5.90831	5.33338
ENSMUSG00000031543	1138.21	1241.63	1323.48	1173.53	1431.23	1327.53	1496.77	1557.08	1219.21	1453.15	-0.25224	0.000244138	0.00478536	Ank1	8	23464860	23640513	+	13527	protein_coding	ankyrin 1, erythroid [Source:MGI Symbol;Acc:MGI:88024]	-	1094	1236	1644	1114	1413	1227	1501	1554	2.41866	2.63842	2.81235	2.49371	3.04131	2.82095	3.18059	3.30875
ENSMUSG00000029730	4790.07	4426.08	4655.53	4456.04	3856.11	4273.63	4063.53	4031.99	4581.93	4056.31	0.17604	0.000245148	0.00479909	Mcm7	5	138162845	138170684	-	4426	protein_coding	minichromosome maintenance complex component 7 [Source:MGI Symbol;Acc:MGI:1298398]	-	4604	4406	5783	4230	3807	3950	4075	4024	31.1088	28.7449	30.235	28.9395	25.0433	27.7548	26.3903	26.1855
ENSMUSG00000079654	471.308	584.652	478.192	446.658	646.23	555.03	712.987	636.26	495.202	637.627	-0.365392	0.000246691	0.00482321	Prrt4	6	29169231	29179583	-	3411	protein_coding	proline-rich transmembrane protein 4 [Source:MGI Symbol;Acc:MGI:2141677]	-	453	582	594	424	638	513	715	635	3.9717	4.92684	4.02971	3.76397	5.44576	4.67722	6.00832	5.36175
ENSMUSG00000006398	1887.31	1536.97	1817.77	1635.99	1362.35	1591.52	1343.21	1360.7	1719.51	1414.44	0.282584	0.000249166	0.00486548	Cdc20	4	118290098	118294549	-	1868	protein_coding	cell division cycle 20 [Source:MGI Symbol;Acc:MGI:1859866]	-	1814	1530	2258	1553	1345	1471	1347	1358	29.0416	23.6506	27.9715	25.1743	20.9636	24.49	20.669	20.9381
ENSMUSG00000043811	704.361	744.376	858.169	721.605	904.52	925.05	924.39	903.79	757.128	914.438	-0.269391	0.000250538	0.00488313	Rtn4r	16	17945506	17970272	+	1938	protein_coding	reticulon 4 receptor [Source:MGI Symbol;Acc:MGI:2136886]	-	677	741	1066	685	893	855	927	902	10.4471	11.0406	12.7284	10.7028	13.4158	13.7203	13.7105	13.405
ENSMUSG00000005045	7321.4	7939.01	8154.22	8483.33	8844.64	8717.11	9621.83	9362.55	7974.49	9136.53	-0.196245	0.000250699	0.00488313	Chd5	4	152423108	152474651	+	9583	protein_coding	chromodomain helicase DNA binding protein 5 [Source:MGI Symbol;Acc:MGI:3036258]	-	7037	7903	10129	8053	8732	8057	9649	9344	21.9607	23.8132	24.4587	25.4459	26.5297	26.1472	28.8609	28.0831
ENSMUSG00000032172	3108.76	3425.54	3370.69	3029.69	3604.91	3586.6	3829.19	3782.49	3233.67	3700.8	-0.194237	0.000252141	0.00489612	Olfm2	9	20578986	20657645	-	2665	protein_coding	olfactomedin 2 [Source:MGI Symbol;Acc:MGI:3045350]	-	2988	3410	4187	2876	3559	3315	3840	3775	33.5307	36.9475	36.3559	32.6779	38.8822	38.6847	41.3012	40.7976
ENSMUSG00000016028	6727.32	6013.27	7152.75	8024.03	5299.49	6402.86	5645.06	5485.87	6979.35	5708.32	0.29011	0.000252242	0.00489612	Celsr1	15	85783130	85918404	-	11631	protein_coding	cadherin, EGF LAG seven-pass G-type receptor 1 [Source:MGI Symbol;Acc:MGI:1100883]	-	6466	5986	8885	7617	5232	5918	5661	5475	16.6256	14.861	17.677	19.8303	13.097	15.8238	13.951	13.5576
ENSMUSG00000041133	6423.52	6514.55	6405.68	7420.41	5779.61	5994.98	5774.7	5848.59	6691.04	5849.47	0.193718	0.000252312	0.00489612	Smc1a	X	150799424	150845690	+	5769	protein_coding	structural maintenance of chromosomes 1A [Source:MGI Symbol;Acc:MGI:1344345]	-	6174	6485	7957	7044	5706	5541	5791	5837	32.0056	32.4591	31.9167	36.9727	28.7973	29.8703	28.7728	29.1409
ENSMUSG00000074782	319.407	334.517	309.134	336.047	402.121	364.611	468.677	424.842	324.776	415.063	-0.356241	0.000253368	0.00491047	4833422C13Rik	13	91849784	91889991	-	5924	lncRNA	RIKEN cDNA 4833422C13 gene [Source:MGI Symbol;Acc:MGI:3603826]	-	307	333	384	319	397	337	470	424	1.54983	1.62314	1.49998	1.63056	1.95117	1.76916	2.27411	2.06141
ENSMUSG00000022687	2022.57	1839.34	1850.78	1958.34	1618.61	1796	1551.62	1617.2	1917.76	1645.86	0.22048	0.000255097	0.00493782	Boc	16	44305412	44379260	-	4451	protein_coding	biregional cell adhesion molecule-related/down-regulated by oncogenes (Cdon) binding protein [Source:MGI Symbol;Acc:MGI:2151153]	-	1944	1831	2299	1859	1598	1660	1556	1614	13.0617	11.8784	11.9523	12.6469	10.453	11.5985	10.0203	10.4438
ENSMUSG00000054976	1085.15	1113.05	990.195	1102.95	1258.02	1206.35	1232.52	1314.6	1072.84	1252.87	-0.22564	0.000257645	0.00498021	Nyap2	1	81054667	81319479	+	12508	protein_coding	neuronal tyrosine-phophorylated phosphoinositide 3-kinase adaptor 2 [Source:MGI Symbol;Acc:MGI:2443135]	-	1043	1108	1230	1047	1242	1115	1236	1312	2.49377	2.55788	2.27555	2.53467	2.89104	2.7723	2.83243	3.02107
ENSMUSG00000036896	260.104	224.016	244.731	198.046	307.922	297.531	324.085	293.582	231.724	305.78	-0.398451	0.000257929	0.00498021	C1qc	4	136617115	136620376	-	1931	protein_coding	complement component 1, q subcomponent, C chain [Source:MGI Symbol;Acc:MGI:88225]	-	250	223	304	188	304	275	325	293	3.87184	3.33465	3.64301	2.94807	4.58365	4.42897	4.82425	4.37018
ENSMUSG00000022257	722.048	843.827	689.916	695.269	594.572	605.881	572.384	628.244	737.765	600.27	0.296845	0.00026076	0.00502861	Laptm4b	15	34238174	34284448	+	1938	protein_coding	lysosomal-associated protein transmembrane 4B [Source:MGI Symbol;Acc:MGI:1890494]	-	694	840	857	660	587	560	574	627	10.7094	12.5156	10.2328	10.3122	8.81869	8.98642	8.48959	9.31812
ENSMUSG00000046321	213.285	181.825	194.014	178.031	250.186	209.894	333.06	302.599	191.789	273.935	-0.515598	0.000261421	0.0050351	Hs3st2	7	120991082	121100993	+	3049	protein_coding	heparan sulfate (glucosamine) 3-O-sulfotransferase 2 [Source:MGI Symbol;Acc:MGI:1333802]	-	205	181	241	169	247	194	334	302	2.01074	1.71415	1.82906	1.67838	2.35863	1.97878	3.13991	2.85275
ENSMUSG00000018583	9186.86	9483.01	9301.39	10382.7	8495.19	8841.54	8281.62	8320.48	9588.49	8484.71	0.17636	0.000265115	0.00509994	G3bp1	11	55360511	55395664	+	7064	protein_coding	GTPase activating protein (SH3 domain) binding protein 1 [Source:MGI Symbol;Acc:MGI:1351465]	-	8830	9440	11554	9856	8387	8172	8305	8304	37.3826	38.5877	37.8487	42.2486	34.5681	35.9774	33.6991	33.8572
ENSMUSG00000018459	153.981	189.861	177.108	154.855	233.98	205.567	303.144	221.439	168.951	241.032	-0.511858	0.00026649	0.00512005	Slc13a3	2	165246948	165315150	-	5215	protein_coding	solute carrier family 13 (sodium-dependent dicarboxylate transporter), member 3 [Source:MGI Symbol;Acc:MGI:2149635]	-	148	189	220	147	231	190	304	221	0.848725	1.04649	0.976196	0.853542	1.28967	1.13306	1.67089	1.22054
ENSMUSG00000035168	826.089	815.7	810.672	881.727	678.643	711.91	714.981	718.423	833.547	705.989	0.238753	0.000267805	0.00513894	Tanc1	2	59442386	59676493	+	14570	protein_coding	tetratricopeptide repeat, ankyrin repeat and coiled-coil containing 1 [Source:MGI Symbol;Acc:MGI:1914110]	-	794	812	1007	837	670	658	717	717	1.62975	1.60925	1.59933	1.73951	1.33886	1.40449	1.41055	1.41734
ENSMUSG00000037894	8011.19	7382.48	7906.26	7557.36	6806.69	7322.51	6569.45	6570.01	7714.33	6817.16	0.178601	0.000268193	0.00514004	H2az1	3	137570248	137572683	+	1776	protein_coding	H2A.Z variant histone 1 [Source:MGI Symbol;Acc:MGI:1888388]	-	7700	7349	9821	7174	6720	6768	6588	6557	129.66	119.485	127.962	122.315	110.166	118.514	106.326	106.335
ENSMUSG00000051329	1689.63	1733.86	1647.91	1871.96	1499.09	1485.49	1408.02	1575.12	1735.84	1491.93	0.217639	0.000269674	0.00516205	Nup160	2	90507559	90566672	+	8761	protein_coding	nucleoporin 160 [Source:MGI Symbol;Acc:MGI:1926227]	-	1624	1726	2047	1777	1480	1373	1412	1572	5.5436	5.68872	5.40671	6.1418	4.91845	4.87382	4.61966	5.16789
ENSMUSG00000044252	1039.37	1073.87	1066.67	1047.12	1252.96	1141.44	1281.38	1228.43	1056.76	1226.05	-0.214562	0.000272776	0.00521499	Osbpl1a	18	12888371	13074898	-	7787	protein_coding	oxysterol binding protein-like 1A [Source:MGI Symbol;Acc:MGI:1927551]	-	999	1069	1325	994	1237	1055	1285	1226	3.83668	3.96401	3.93745	3.86526	4.62508	4.21342	4.73001	4.53456
ENSMUSG00000031570	726.21	688.121	788.936	545.681	852.862	837.414	917.41	892.768	687.237	875.114	-0.346595	0.000273886	0.00522422	Plpp5	8	26210064	26214914	+	3528	protein_coding	phospholipid phosphatase 5 [Source:MGI Symbol;Acc:MGI:1919160]	-	698	685	980	518	842	774	920	891	5.9168	5.60647	6.42786	4.44594	6.9487	6.82284	7.4746	7.27384
ENSMUSG00000035671	4348.93	4581.78	4931.65	5130.24	3950.31	4290.94	4078.49	4144.21	4748.15	4115.99	0.206383	0.000273932	0.00522422	Zswim4	8	84937307	84963684	-	4625	protein_coding	zinc finger SWIM-type containing 4 [Source:MGI Symbol;Acc:MGI:2443726]	-	4180	4561	6126	4870	3900	3966	4090	4136	27.0286	28.4758	30.6503	31.8845	24.5512	26.6682	25.3478	25.7563
ENSMUSG00000046591	719.967	791.59	766.395	992.338	593.559	720.566	599.308	626.241	817.573	634.918	0.364489	0.00027742	0.00528426	Ticrr	7	79309944	79347896	+	10007	protein_coding	TOPBP1-interacting checkpoint and replication regulator [Source:MGI Symbol;Acc:MGI:1924261]	-	692	788	952	942	586	666	601	625	2.06805	2.27379	2.20141	2.85042	1.70496	2.06977	1.72147	1.79883
ENSMUSG00000084416	166.466	217.989	172.278	214.901	256.264	219.632	296.164	328.651	192.909	275.178	-0.515777	0.000278467	0.0052977	Rpl10a-ps1	1	65033110	65033763	-	654	processed_pseudogene	ribosomal protein L10A, pseudogene 1 [Source:MGI Symbol;Acc:MGI:3705885]	-	160	217	214	204	253	203	297	328	7.31648	9.58097	7.5719	9.44527	11.2632	9.65319	13.0169	14.4448
ENSMUSG00000054252	3483.31	3273.85	3367.47	3200.34	2601.13	3313.95	2476.01	2454.86	3331.24	2711.49	0.297381	0.000279181	0.00530478	Fgfr3	5	33879018	33894412	+	7158	protein_coding	fibroblast growth factor receptor 3 [Source:MGI Symbol;Acc:MGI:95524]	-	3348	3259	4183	3038	2568	3063	2483	2450	13.9879	13.1468	13.5227	12.8516	10.4454	13.3078	9.94292	9.858
ENSMUSG00000057236	10117	10061.6	9744.16	10551.2	9142.44	9472.3	8860.98	9013.86	10118.5	9122.39	0.14938	0.000281512	0.00533683	Rbbp4	4	129200893	129229163	-	8744	protein_coding	retinoblastoma binding protein 4, chromatin remodeling factor [Source:MGI Symbol;Acc:MGI:1194912]	-	9724	10016	12104	10016	9026	8755	8886	8996	33.2579	33.0759	32.0323	34.6854	30.0542	31.1386	29.129	29.6315
ENSMUSG00000019966	3026.57	2991.57	3260.4	3619.61	3724.43	3544.4	3931.9	4004.93	3224.54	3801.42	-0.237621	0.000281769	0.00533683	Kitl	10	99851492	99936278	+	5911	protein_coding	kit ligand [Source:MGI Symbol;Acc:MGI:96974]	-	2909	2978	4050	3436	3677	3276	3943	3997	14.7178	14.5476	15.8549	17.6017	18.1114	17.236	19.1203	19.4755
ENSMUSG00000001496	1925.81	1692.68	1994.08	1944.65	1502.13	1737.58	1585.52	1575.12	1889.3	1600.09	0.24045	0.000282	0.00533683	Nkx2-1	12	56578743	56583693	-	2842	protein_coding	NK2 homeobox 1 [Source:MGI Symbol;Acc:MGI:108067]	Homeobox	1851	1685	2477	1846	1483	1606	1590	1572	19.4779	17.12	20.1684	19.6684	15.1928	17.5741	16.0362	15.931
ENSMUSG00000002012	1880.03	1849.39	2211.44	1484.29	2305.36	2299.1	2372.3	2309.58	1856.29	2321.58	-0.321485	0.000282539	0.00533683	Pnck	X	72699600	72703723	-	1971	protein_coding	pregnancy upregulated non-ubiquitously expressed CaM kinase [Source:MGI Symbol;Acc:MGI:1347357]	-	1807	1841	2747	1409	2276	2125	2379	2305	27.4177	26.9709	32.2508	21.6464	33.6206	33.5293	34.5969	33.6821
ENSMUSG00000108601	641.936	765.472	689.916	751.101	576.34	587.488	569.392	611.211	712.106	586.108	0.280429	0.000282587	0.00533683	Gm44645	7	73071998	73073650	+	1653	TEC	predicted gene 44645 [Source:MGI Symbol;Acc:MGI:5753221]	-	617	762	857	713	569	543	571	610	11.1628	13.311	11.9971	13.0611	10.0221	10.216	9.9013	10.6285
ENSMUSG00000096780	4058.66	3603.34	4121.79	3988.31	4490.19	4368.83	4451.43	4610.13	3943.03	4480.15	-0.184026	0.00028374	0.0053463	Tmem181b-ps	17	6705923	6734421	-	4187	transcribed_unprocessed_pseudogene	transmembrane protein 181B, pseudogene [Source:MGI Symbol;Acc:MGI:3779544]	-	3901	3587	5120	3786	4433	4038	4464	4601	27.8633	24.7375	28.2967	27.3804	30.8258	29.9927	30.5598	31.6493
ENSMUSG00000083327	2423.13	2763.53	2396.59	3209.82	2282.06	2106.52	2027.28	2309.58	2698.27	2181.36	0.306209	0.000283777	0.0053463	Vcp-rs	X	103389435	103391840	-	2406	processed_pseudogene	valosin containing protein, related sequence [Source:MGI Symbol;Acc:MGI:894298]	-	2329	2751	2977	3047	2253	1947	2033	2305	28.949	33.0159	28.632	38.3477	27.2637	25.1665	24.2198	27.5924
ENSMUSG00000052812	4014.96	3748	3703.97	4164.24	3557.3	3432.97	3414.36	3356.65	3907.79	3440.32	0.183263	0.000287312	0.00540634	Atad2b	12	4967353	5097394	+	15110	protein_coding	ATPase family, AAA domain containing 2B [Source:MGI Symbol;Acc:MGI:2444798]	-	3859	3731	4601	3953	3512	3173	3424	3350	7.63783	7.12998	7.04623	7.92181	6.76721	6.53068	6.49528	6.3855
ENSMUSG00000048379	1973.67	1949.84	1829.04	2042.62	1695.59	1753.81	1546.63	1727.42	1948.79	1680.86	0.212757	0.0002882	0.00541053	Socs4	14	47514388	47533559	+	6877	protein_coding	suppressor of cytokine signaling 4 [Source:MGI Symbol;Acc:MGI:1914546]	-	1897	1941	2272	1939	1674	1621	1551	1724	8.24951	8.14993	7.64501	8.5377	7.08723	7.33055	6.4646	7.22026
ENSMUSG00000025823	3319.96	3807.27	3437.51	4452.88	3161.26	3141.93	3027.45	3043.03	3754.4	3093.42	0.279044	0.000288232	0.00541053	Pdia4	6	47773075	47790364	-	2399	protein_coding	protein disulfide isomerase associated 4 [Source:MGI Symbol;Acc:MGI:104864]	-	3191	3790	4270	4227	3121	2904	3036	3037	39.7792	45.618	41.1876	53.3536	37.8777	37.646	36.2744	36.461
ENSMUSG00000028702	665.866	590.679	651.275	728.979	513.54	571.259	488.62	555.1	659.2	532.13	0.308848	0.000289819	0.00543376	Rad54l	4	115951461	115980887	-	7706	protein_coding	RAD54 like (S. cerevisiae) [Source:MGI Symbol;Acc:MGI:894697]	-	640	588	809	692	507	528	490	554	2.48377	2.20331	2.42934	2.71919	1.91557	2.13087	1.82262	2.07059
ENSMUSG00000053841	4821.28	4737.49	4898.65	5002.78	4224.81	4570.07	4332.77	4359.64	4865.05	4371.82	0.154389	0.000291639	0.00545917	Txlna	4	129519871	129534858	-	5348	protein_coding	taxilin alpha [Source:MGI Symbol;Acc:MGI:105968]	-	4634	4716	6085	4749	4171	4224	4345	4351	25.9134	25.463	26.3292	26.8889	22.7075	24.5632	23.2877	23.4321
ENSMUSG00000028669	898.918	821.727	920.962	767.956	1016.95	999.704	1003.17	1050.08	852.391	1017.48	-0.253794	0.000291878	0.00545917	Pithd1	4	135702771	135714575	-	2477	protein_coding	PITH (C-terminal proteasome-interacting domain of thioredoxin-like) domain containing 1 [Source:MGI Symbol;Acc:MGI:1913443]	-	864	818	1144	729	1004	924	1006	1048	10.4315	9.53575	10.6873	8.91176	11.8012	11.6011	11.6413	12.1857
ENSMUSG00000029761	2545.9	2355.68	2413.5	2618.85	2136.21	2198.48	2104.06	2266.49	2483.48	2176.31	0.190012	0.000293803	0.00547482	Cald1	6	34575435	34752408	+	12041	protein_coding	caldesmon 1 [Source:MGI Symbol;Acc:MGI:88250]	-	2447	2345	2998	2486	2109	2032	2110	2262	6.07759	5.62351	5.76153	6.25174	5.09957	5.24824	5.02283	5.41059
ENSMUSG00000034472	67.627	84.3827	82.1137	90.5956	125.6	107.111	122.654	134.266	81.1798	122.408	-0.59323	0.000293853	0.00547482	Rasd2	8	75940572	75950741	+	3176	protein_coding	RASD family, member 2 [Source:MGI Symbol;Acc:MGI:1922391]	-	65	84	102	86	124	99	123	134	0.612058	0.763706	0.743171	0.819936	1.13674	0.969409	1.11008	1.21517
ENSMUSG00000021709	4883.71	4969.54	4663.58	5930.85	4473.98	4373.16	4120.37	4273.47	5111.92	4310.24	0.245748	0.000293892	0.00547482	Erbin	13	103955295	104057022	-	7939	protein_coding	Erbb2 interacting protein [Source:MGI Symbol;Acc:MGI:1890169]	-	4694	4947	5793	5630	4417	4042	4132	4265	17.6822	17.993	16.8852	21.4736	16.1987	15.8337	14.9184	15.4728
ENSMUSG00000022421	3641.45	4273.38	3836.8	3959.87	4547.92	4151.37	5092.62	4778.47	3927.88	4642.59	-0.2414	0.000294125	0.00547482	Nptxr	15	79670552	79688967	-	5170	protein_coding	neuronal pentraxin receptor [Source:MGI Symbol;Acc:MGI:1920590]	-	3500	4254	4766	3759	4490	3837	5107	4769	20.2459	23.7593	21.332	22.0163	25.2857	23.081	28.3142	26.5675
ENSMUSG00000041609	1756.22	1715.78	1869.29	1409.5	2028.84	2065.41	2013.32	2027.02	1687.7	2033.64	-0.267825	0.000296152	0.00550594	Bicdl1	5	115786234	115869680	-	6157	protein_coding	BICD family like cargo adaptor 1 [Source:MGI Symbol;Acc:MGI:1922915]	-	1688	1708	2322	1338	2003	1909	2019	2023	8.19904	8.01025	8.72694	6.58035	9.47178	9.64249	9.39931	9.46327
ENSMUSG00000071234	190.396	320.453	260.832	227.543	327.167	338.644	392.891	346.687	249.806	351.347	-0.490619	0.000296653	0.00550865	Syndig1l	12	84724051	84745605	-	3080	protein_coding	synapse differentiation inducing 1 like [Source:MGI Symbol;Acc:MGI:2685107]	-	183	319	324	216	323	313	394	346	1.77689	2.99066	2.43424	2.12356	3.05331	3.16043	3.66669	3.23549
ENSMUSG00000044934	577.43	479.173	501.538	513.024	408.199	402.478	378.93	457.907	517.791	411.879	0.329074	0.000300492	0.00556743	Zfp367	13	64280832	64301016	-	5514	protein_coding	zinc finger protein 367 [Source:MGI Symbol;Acc:MGI:2442266]	zf-C2H2	555	477	623	487	403	372	380	457	3.01014	2.49792	2.61451	2.67439	2.12793	2.09811	1.97536	2.38706
ENSMUSG00000030092	351.66	336.526	343.751	333.94	409.212	371.102	515.544	489.971	341.469	446.457	-0.387765	0.000300535	0.00556743	Cntn6	6	104469751	104840367	+	6499	protein_coding	contactin 6 [Source:MGI Symbol;Acc:MGI:1858223]	-	338	335	427	317	404	343	517	489	1.55536	1.48842	1.52037	1.47698	1.8099	1.64135	2.2802	2.16709
ENSMUSG00000096146	569.107	623.829	761.565	658.399	767.778	889.347	804.728	813.612	653.225	818.866	-0.322989	0.000302623	0.00559942	Kcnj11	7	45743377	45750188	-	3677	protein_coding	potassium inwardly rectifying channel, subfamily J, member 11 [Source:MGI Symbol;Acc:MGI:107501]	-	547	621	946	625	758	822	807	812	4.44891	4.87669	5.95342	5.14693	6.00199	6.95234	6.29084	6.36029
ENSMUSG00000053164	861.464	1005.56	873.465	939.666	1077.73	1045.14	1095.91	1132.24	920.039	1087.75	-0.242663	0.000304753	0.00562614	Gpr21	2	37406344	37410615	+	3733	protein_coding	G protein-coupled receptor 21 [Source:MGI Symbol;Acc:MGI:2441890]	-	828	1001	1085	892	1064	966	1099	1130	6.63334	7.7429	6.72575	7.23551	8.29857	8.0477	8.43856	8.71836
ENSMUSG00000021713	457.783	466.114	433.11	488.795	383.889	365.692	355.995	386.766	461.45	373.086	0.304688	0.000304792	0.00562614	Ppwd1	13	104341632	104365351	-	5880	protein_coding	peptidylprolyl isomerase domain and WD repeat containing 1 [Source:MGI Symbol;Acc:MGI:2443069]	-	440	464	538	464	379	338	357	386	2.23787	2.2786	2.11726	2.38948	1.87664	1.78769	1.74028	1.89071
ENSMUSG00000037771	1653.22	1814.23	1811.33	1720.26	2027.83	1951.8	1963.46	2027.02	1749.76	1992.53	-0.186743	0.000306288	0.00564345	Slc32a1	2	158452687	158457668	+	2797	protein_coding	solute carrier family 32 (GABA vesicular transporter), member 1 [Source:MGI Symbol;Acc:MGI:1194488]	-	1589	1806	2250	1633	2002	1804	1969	2023	16.9899	18.6446	18.6148	17.6789	20.8397	20.0584	20.1782	20.8314
ENSMUSG00000026686	393.277	374.7	302.694	434.016	277.535	289.957	246.305	302.599	376.172	279.099	0.427292	0.000306457	0.00564345	Lmx1a	1	167516806	167676310	+	3396	protein_coding	LIM homeobox transcription factor 1 alpha [Source:MGI Symbol;Acc:MGI:1888519]	Homeobox	378	373	376	412	274	268	247	302	3.32877	3.17153	2.56206	3.6736	2.34911	2.45425	2.08477	2.56126
ENSMUSG00000105987	1568.95	1658.52	1554.53	1597.01	1481.87	1384.87	1353.18	1311.6	1594.75	1382.88	0.20539	0.00030762	0.00565235	AI506816	5	23903294	23917684	-	5726	lncRNA	expressed sequence AI506816 [Source:MGI Symbol;Acc:MGI:2140929]	-	1508	1651	1931	1516	1463	1280	1357	1309	7.87607	8.32575	7.80369	8.01696	7.43897	6.95202	6.79293	6.5842
ENSMUSG00000030854	5784.71	5842.5	6241.45	5073.36	6771.24	6795.6	6905.5	6265.41	5735.5	6684.44	-0.220464	0.000307668	0.00565235	Ptpn5	7	46727543	46783432	-	5794	protein_coding	protein tyrosine phosphatase, non-receptor type 5 [Source:MGI Symbol;Acc:MGI:97807]	-	5560	5816	7753	4816	6685	6281	6925	6253	28.6983	28.985	30.9642	25.1692	33.5925	33.7134	34.2586	31.0831
ENSMUSG00000097023	3518.68	3096.04	3219.34	3317.28	2646.71	3126.78	2717.33	2782.51	3287.84	2818.33	0.222366	0.000309007	0.00567025	Mir9-3hg	7	79148856	79184151	+	5376	lncRNA	Mir9-3 host gene [Source:MGI Symbol;Acc:MGI:2142071]	-	3382	3082	3999	3149	2613	2890	2725	2777	18.8137	16.5539	17.2132	17.7368	14.1514	16.7183	14.529	14.8775
ENSMUSG00000057060	89.4757	127.579	78.8936	69.5269	150.922	140.651	133.623	146.29	91.3687	142.871	-0.646978	0.000310466	0.00569029	Slc35f3	8	126865734	127122717	+	3348	protein_coding	solute carrier family 35, member F3 [Source:MGI Symbol;Acc:MGI:2444426]	-	86	127	98	66	149	130	134	146	0.768197	1.09533	0.677344	0.596926	1.29575	1.20756	1.14722	1.25598
ENSMUSG00000025880	466.106	468.123	540.18	507.757	623.946	582.079	621.246	591.171	495.541	604.611	-0.284944	0.000311389	0.00570047	Smad7	18	75500600	75529006	+	4521	protein_coding	SMAD family member 7 [Source:MGI Symbol;Acc:MGI:1100518]	MH1	448	466	671	482	616	538	623	590	2.96349	2.97632	3.43445	3.22831	3.96703	3.70084	3.94987	3.75865
ENSMUSG00000024740	18027.3	19596.9	18289.6	20994	16607.5	17732.8	16405.7	16586.9	19226.9	16833.2	0.191768	0.000316348	0.00578444	Ddb1	19	10582691	10607183	+	6409	protein_coding	damage specific DNA binding protein 1 [Source:MGI Symbol;Acc:MGI:1202384]	-	17327	19508	22719	19929	16396	16390	16452	16554	80.8524	87.8921	82.0291	94.158	74.4848	79.5319	73.5796	74.3921
ENSMUSG00000028063	591.996	713.235	547.425	592.032	755.623	738.958	745.894	766.518	611.172	751.749	-0.300408	0.000317667	0.00580171	Lmna	3	88387454	88417263	-	5838	protein_coding	lamin A [Source:MGI Symbol;Acc:MGI:96794]	-	569	710	680	562	746	683	748	765	2.91479	3.51174	2.69534	2.91497	3.72044	3.63839	3.67254	3.77409
ENSMUSG00000058672	18981.3	20871.7	21333.5	17904.2	22826.7	22261.8	22381.8	23296.1	19772.7	22691.6	-0.198523	0.000319165	0.00582223	Tubb2a	13	34258257	34261990	-	1610	protein_coding	tubulin, beta 2A class IIA [Source:MGI Symbol;Acc:MGI:107861]	-	18244	20777	26500	16996	22536	20576	22445	23250	338.886	372.636	380.881	319.656	407.54	397.455	399.597	415.922
ENSMUSG00000017485	20968.5	22359.4	20268.4	25134	19342.3	19623	18210.6	18960.6	22182.6	19034.1	0.220757	0.000321947	0.00586007	Top2b	14	6034301	6104584	-	14613	protein_coding	topoisomerase (DNA) II beta [Source:MGI Symbol;Acc:MGI:98791]	-	20154	22258	25177	23859	19096	18137	18262	18923	41.246	43.9819	39.8688	49.4396	38.0472	38.5992	35.821	37.2962
ENSMUSG00000030180	3693.47	3755.03	3611.39	4245.35	3307.12	3347.49	3283.73	3392.72	3826.31	3332.77	0.198747	0.000321995	0.00586007	Kdm5a	6	120341085	120421535	+	14158	protein_coding	lysine (K)-specific demethylase 5A [Source:MGI Symbol;Acc:MGI:2136980]	-	3550	3738	4486	4030	3265	3094	3293	3386	7.4987	7.62368	7.33206	8.61916	6.71431	6.79628	6.66682	6.8881
ENSMUSG00000054034	370.388	398.809	432.305	305.497	485.179	445.755	534.491	502.996	376.75	492.105	-0.382484	0.000323231	0.00587465	Tceal5	X	135101697	135104625	-	1263	protein_coding	transcription elongation factor A (SII)-like 5 [Source:MGI Symbol;Acc:MGI:3036236]	-	356	397	537	290	479	412	536	502	8.42959	9.07642	9.83875	6.95275	11.0421	10.1449	12.1644	11.4476
ENSMUSG00000040373	242.417	250.135	228.63	203.313	308.934	251.008	332.062	371.736	231.124	315.935	-0.45209	0.000323552	0.00587465	Cacng5	11	107765431	107805881	-	3834	protein_coding	calcium channel, voltage-dependent, gamma subunit 5 [Source:MGI Symbol;Acc:MGI:2157946]	-	233	249	284	193	305	232	333	371	1.81745	1.87532	1.7141	1.52429	2.31615	1.88186	2.48955	2.78699
ENSMUSG00000041459	14031	13439	13250.1	13990.7	12564	12734.3	11887.4	12355.5	13677.7	12385.3	0.1431	0.000326353	0.00591858	Tardbp	4	148696839	148711476	-	7796	protein_coding	TAR DNA binding protein [Source:MGI Symbol;Acc:MGI:2387629]	-	13486	13378	16459	13281	12404	11770	11921	12331	51.7334	49.5504	48.854	51.5847	46.3244	46.9523	43.8298	45.5555
ENSMUSG00000036615	1104.92	1027.66	1115.78	929.132	1338.04	1218.25	1253.46	1182.34	1044.37	1248.02	-0.25587	0.000330878	0.00598167	Rfxap	3	54710536	54715212	-	2242	protein_coding	regulatory factor X-associated protein [Source:MGI Symbol;Acc:MGI:2180854]	-	1062	1023	1386	882	1321	1126	1257	1180	14.166	13.1755	14.3053	11.9123	17.1549	15.6191	16.0705	15.1587
ENSMUSG00000035828	1609.52	1632.4	1794.43	1493.77	2007.57	1852.26	1904.62	1870.71	1632.53	1908.79	-0.224188	0.00033093	0.00598167	Pim3	15	88746389	88749929	+	2427	protein_coding	proviral integration site 3 [Source:MGI Symbol;Acc:MGI:1355297]	-	1547	1625	2229	1418	1982	1712	1910	1867	19.0625	19.3335	21.2525	17.6917	23.7768	21.9375	22.5576	22.1559
ENSMUSG00000019796	1888.35	2084.45	2213.85	2117.41	2391.46	2362.94	2440.11	2349.65	2076.02	2386.04	-0.19993	0.000330988	0.00598167	Lrp11	10	7465564	7501247	+	3418	protein_coding	low density lipoprotein receptor-related protein 11 [Source:MGI Symbol;Acc:MGI:2442989]	-	1815	2075	2750	2010	2361	2184	2447	2345	15.8805	17.5297	18.6178	17.8068	20.1115	19.8716	20.5206	19.7599
ENSMUSG00000086296	414.085	337.531	371.927	339.207	282.599	321.333	247.302	263.522	365.687	278.689	0.393538	0.000333021	0.00601142	D030055H07Rik	9	106025886	106037559	+	5326	lncRNA	RIKEN cDNA D030055H07 gene [Source:MGI Symbol;Acc:MGI:3605036]	-	398	336	462	322	279	297	248	263	2.23482	1.82165	2.00729	1.8307	1.52519	1.73423	1.33469	1.42223
ENSMUSG00000025085	3367.82	3790.19	3596.9	3742.86	4051.6	3933.9	4298.86	4190.3	3624.45	4118.67	-0.184577	0.000337091	0.00607466	Ablim1	19	57021165	57303351	-	11949	protein_coding	actin-binding LIM protein 1 [Source:MGI Symbol;Acc:MGI:1194500]	-	3237	3773	4468	3553	4000	3636	4311	4182	8.1016	9.11765	8.65268	9.0038	9.74649	9.46335	10.3413	10.0801
ENSMUSG00000079037	3401.12	3445.63	3824.73	3333.08	4008.05	3854.92	4071.5	4016.96	3501.14	3987.86	-0.187019	0.000337307	0.00607466	Prnp	2	131751848	131780349	+	2343	protein_coding	prion protein [Source:MGI Symbol;Acc:MGI:97769]	-	3269	3430	4751	3164	3957	3563	4083	4009	41.7256	42.2717	46.9225	40.8909	49.1715	47.2929	49.95	49.2808
ENSMUSG00000033467	350.62	369.677	471.751	317.085	483.153	453.329	616.26	508.006	377.283	515.187	-0.446138	0.000338106	0.00608199	Crlf2	5	109702575	109706859	-	1495	protein_coding	cytokine receptor-like factor 2 [Source:MGI Symbol;Acc:MGI:1889506]	-	337	368	586	301	477	419	618	507	6.74138	7.10778	9.07038	6.0966	9.2896	8.71616	11.8488	9.76745
ENSMUSG00000029916	826.089	808.668	863.804	758.475	1022.02	964	913.421	953.89	814.259	963.332	-0.240924	0.000346855	0.00622754	Agk	6	40302106	40373696	+	11392	protein_coding	acylglycerol kinase [Source:MGI Symbol;Acc:MGI:1917173]	-	794	805	1073	720	1009	891	916	952	2.0844	2.04044	2.17956	1.91379	2.57876	2.43237	2.30475	2.40686
ENSMUSG00000038047	1252.66	1181.36	1210.77	1433.73	1077.73	1021.34	986.216	1137.25	1269.63	1055.63	0.265337	0.000346999	0.00622754	Haus6	4	86497092	86530292	-	6459	protein_coding	HAUS augmin-like complex, subunit 6 [Source:MGI Symbol;Acc:MGI:1923389]	-	1204	1176	1504	1361	1064	944	989	1135	5.57469	5.25738	5.3883	6.3805	4.79619	4.54527	4.38894	5.0611
ENSMUSG00000028382	1795.76	1973.95	1618.93	2125.84	1557.84	1551.49	1533.67	1590.15	1878.62	1558.29	0.268522	0.000347759	0.00623397	Ptbp3	4	59471868	59549364	-	7480	protein_coding	polypyrimidine tract binding protein 3 [Source:MGI Symbol;Acc:MGI:1923334]	-	1726	1965	2011	2018	1538	1434	1538	1587	6.90079	7.58557	6.22127	8.16924	5.98652	5.96211	5.89364	6.11068
ENSMUSG00000026305	1096.6	1066.84	1160.06	1012.35	1324.87	1233.4	1220.55	1286.55	1083.96	1266.34	-0.222949	0.000350612	0.00627786	Lrrfip1	1	90926459	91056666	+	6469	protein_coding	leucine rich repeat (in FLII) interacting protein 1 [Source:MGI Symbol;Acc:MGI:1342770]	LRRFIP	1054	1062	1441	961	1308	1140	1224	1284	4.87263	4.7404	5.15461	4.4983	5.88695	5.4805	5.42342	5.71666
ENSMUSG00000033788	259.063	251.139	289.008	291.802	216.761	214.222	190.462	211.419	272.753	208.216	0.391292	0.000351733	0.00629068	Dysf	6	83985572	84188042	+	8328	protein_coding	dysferlin [Source:MGI Symbol;Acc:MGI:1349385]	-	249	250	359	277	214	198	191	211	0.894167	0.866816	0.997522	1.00717	0.748157	0.739396	0.657388	0.72972
ENSMUSG00000046607	448.419	590.679	467.726	497.223	610.779	547.457	739.911	736.459	501.012	658.651	-0.395941	0.000352711	0.00629435	Hrk	5	118302713	118327543	+	5677	protein_coding	harakiri, BCL2 interacting protein (contains only BH3 domain) [Source:MGI Symbol;Acc:MGI:1201608]	-	431	588	581	472	603	506	742	735	2.27048	2.99079	2.36824	2.51759	3.09256	2.77194	3.7464	3.72892
ENSMUSG00000035735	1363.98	1434.51	1634.22	1509.58	1782.7	1647.78	1749.06	1789.54	1485.57	1742.27	-0.228791	0.00035275	0.00629435	Dagla	19	10222629	10282241	-	5747	protein_coding	diacylglycerol lipase, alpha [Source:MGI Symbol;Acc:MGI:2677061]	-	1311	1428	2030	1433	1760	1523	1754	1786	6.82215	7.17488	8.17379	7.55035	8.91644	8.2416	8.74817	8.95065
ENSMUSG00000038305	997.758	939.26	930.622	933.346	1168.89	1020.26	1174.68	1102.18	950.246	1116.5	-0.233609	0.000353641	0.00630301	Spats2l	1	57813321	57987553	+	8041	protein_coding	spermatogenesis associated, serine-rich 2-like [Source:MGI Symbol;Acc:MGI:1914448]	-	959	935	1156	886	1154	943	1178	1100	3.56671	3.3576	3.32672	3.33646	4.17845	3.64715	4.19918	3.94001
ENSMUSG00000032968	1013.36	872.959	1079.55	754.261	1153.69	1113.31	1210.58	1218.41	930.035	1174	-0.334484	0.000354902	0.00631823	Inha	1	75483721	75487010	+	1475	protein_coding	inhibin alpha [Source:MGI Symbol;Acc:MGI:96569]	-	974	869	1341	716	1139	1029	1214	1216	19.7482	17.012	21.0381	14.6988	22.4829	21.6958	23.5915	23.7441
ENSMUSG00000034226	311.084	271.23	302.694	253.878	359.579	327.825	395.882	390.774	284.722	368.515	-0.371301	0.000355535	0.00632106	Rhov	2	119099682	119101753	-	1703	protein_coding	ras homolog family member V [Source:MGI Symbol;Acc:MGI:2444227]	-	299	270	376	241	355	303	397	390	5.25069	4.57801	5.10907	4.28513	6.06923	5.53325	6.68197	6.59575
ENSMUSG00000044433	3438.57	3576.22	3695.92	3591.17	3933.09	3951.21	4213.11	3911.75	3575.47	4002.29	-0.162354	0.000355962	0.00632106	Camsap3	8	3637293	3659075	+	6119	protein_coding	calmodulin regulated spectrin-associated protein family, member 3 [Source:MGI Symbol;Acc:MGI:1916947]	-	3305	3560	4591	3409	3883	3652	4225	3904	16.1529	16.7995	17.3618	16.8697	18.4759	18.5611	19.7913	18.3757
ENSMUSG00000002748	10949.3	11001.9	10954.1	12354.7	9762.33	10513.1	9585.94	9993.8	11315	9963.8	0.183411	0.000356282	0.00632106	Baz1b	5	135216118	135274983	+	13667	protein_coding	bromodomain adjacent to zinc finger domain, 1B [Source:MGI Symbol;Acc:MGI:1353499]	-	10524	10952	13607	11728	9638	9717	9613	9974	23.0286	23.1392	23.0387	25.9844	20.5321	22.1112	20.1611	21.0189
ENSMUSG00000024811	11558	12067.7	11062.8	13297.5	10701.3	10602.9	9929.96	10495.8	11996.5	10432.5	0.201359	0.000357036	0.00632145	Tnks2	19	36811632	36870877	+	10406	protein_coding	tankyrase, TRF1-interacting ankyrin-related ADP-ribose polymerase 2 [Source:MGI Symbol;Acc:MGI:1921743]	-	11109	12013	13742	12623	10565	9800	9958	10475	31.9265	33.3346	30.5587	36.7317	29.5601	29.2883	27.4295	28.9924
ENSMUSG00000019461	1485.71	1265.74	1597.19	1190.38	1628.74	1710.53	1801.91	1675.32	1384.76	1704.13	-0.298055	0.000357118	0.00632145	Plscr3	11	69737202	69742884	+	3148	protein_coding	phospholipid scramblase 3 [Source:MGI Symbol;Acc:MGI:1917560]	-	1428	1260	1984	1130	1608	1581	1807	1672	13.566	11.5575	14.584	10.8694	14.8721	15.6189	16.4533	15.2973
ENSMUSG00000022246	2896.52	2577.69	2681.58	3004.4	2363.1	2558.77	2312.47	2397.75	2790.05	2408.02	0.21216	0.000358003	0.00632988	Rai14	15	10569055	10714710	-	8462	protein_coding	retinoic acid induced 14 [Source:MGI Symbol;Acc:MGI:1922896]	-	2784	2566	3331	2852	2333	2365	2319	2393	9.83911	8.75611	9.10899	10.2056	8.02715	8.69182	7.85519	8.14487
ENSMUSG00000020435	609.683	692.139	755.124	660.505	806.268	791.973	845.613	843.671	679.363	821.881	-0.272402	0.000358843	0.00633751	Osbp2	11	3653731	3813903	-	6361	protein_coding	oxysterol binding protein 2 [Source:MGI Symbol;Acc:MGI:1921559]	-	586	689	938	627	796	732	848	842	2.75507	3.12767	3.41229	2.98472	3.64341	3.57881	3.8212	3.81242
ENSMUSG00000021218	10447.8	11834.7	9827.08	12301	9733.97	9407.38	9352.59	9401.62	11102.6	9473.89	0.228657	0.000365076	0.00644027	Gdi2	13	3588063	3617871	+	10558	protein_coding	guanosine diphosphate (GDP) dissociation inhibitor 2 [Source:MGI Symbol;Acc:MGI:99845]	-	10042	11781	12207	11677	9610	8695	9379	9383	28.4445	32.2202	26.7545	33.4897	26.501	25.6118	25.4627	25.5961
ENSMUSG00000027878	3916.12	3480.79	4016.33	4417.06	3179.49	3560.63	3359.52	3315.57	3957.58	3353.8	0.238878	0.00036551	0.00644061	Notch2	3	97920843	98057677	+	10782	protein_coding	notch 2 [Source:MGI Symbol;Acc:MGI:97364]	-	3764	3465	4989	4193	3139	3291	3369	3309	10.4402	9.27965	10.7074	11.7757	8.47641	9.49251	8.95634	8.83918
ENSMUSG00000044365	3327.25	3498.87	3274.89	3594.33	3104.54	3036.98	3021.47	3049.04	3423.83	3053.01	0.164839	0.000366658	0.00645136	Cxxc4	3	133942245	133967922	+	13401	protein_coding	CXXC finger 4 [Source:MGI Symbol;Acc:MGI:2442112]	-	3198	3483	4068	3412	3065	2807	3030	3043	7.13676	7.50488	7.02445	7.70964	6.65906	6.51415	6.48088	6.54002
ENSMUSG00000097415	501.48	469.128	378.367	469.833	359.579	393.823	297.161	329.653	454.702	345.054	0.396403	0.000366951	0.00645136	AU020206	7	75418786	75431869	-	3211	lncRNA	expressed sequence AU020206 [Source:MGI Symbol;Acc:MGI:2142134]	-	482	467	470	446	355	364	298	329	4.48918	4.19956	3.38709	4.20588	3.2189	3.52544	2.66014	2.95101
ENSMUSG00000029782	1550.22	1538.98	1482.07	1524.32	1353.23	1300.48	1281.38	1397.77	1523.9	1333.22	0.192161	0.000368678	0.00647438	Tmem209	6	30479052	30509782	-	9856	protein_coding	transmembrane protein 209 [Source:MGI Symbol;Acc:MGI:1919899]	-	1490	1532	1841	1447	1336	1202	1285	1395	4.52111	4.48834	4.32237	4.44559	3.94662	3.79277	3.73707	4.0765
ENSMUSG00000042109	3498.92	3987.08	4097.64	3409.98	4263.3	4194.64	4557.13	4561.03	3748.4	4394.03	-0.228737	0.000369938	0.00648917	Csdc2	15	81820960	81835142	+	4623	protein_coding	cold shock domain containing C2, RNA binding [Source:MGI Symbol;Acc:MGI:2146027]	CSD	3363	3969	5090	3237	4209	3877	4570	4552	21.7552	24.7905	25.4778	21.2022	26.5079	26.081	28.3349	28.3591
ENSMUSG00000054027	2573.99	2772.58	2815.21	2840.07	3232.16	2928.79	3260.79	3117.17	2750.46	3134.73	-0.18862	0.000371199	0.00650394	Nt5dc3	10	86614869	86674253	+	6004	protein_coding	5'-nucleotidase domain containing 3 [Source:MGI Symbol;Acc:MGI:3513266]	-	2474	2760	3497	2696	3191	2707	3270	3111	12.3231	13.2738	13.4779	13.5969	15.4741	14.0217	15.6112	14.9236
ENSMUSG00000042363	2040.25	1963.91	2076.19	2179.56	2319.54	2346.71	2312.47	2335.63	2064.98	2328.59	-0.173371	0.000374556	0.00654877	Lgalsl	11	20773576	20781056	-	4115	protein_coding	lectin, galactoside binding-like [Source:MGI Symbol;Acc:MGI:1916114]	-	1961	1955	2579	2069	2290	2169	2319	2331	14.2517	13.7184	14.5027	15.2248	16.2026	16.3924	16.1532	16.315
ENSMUSG00000090125	1755.18	1948.84	2015.81	1916.2	2177.73	2153.04	2161.9	2239.44	1909.01	2183.03	-0.192631	0.000374601	0.00654877	Pou3f1	4	124550600	124554448	+	3849	protein_coding	POU domain, class 3, transcription factor 1 [Source:MGI Symbol;Acc:MGI:101896]	Pou	1687	1940	2504	1819	2150	1990	2168	2235	13.1077	14.554	15.0541	14.3102	16.2634	16.079	16.1451	16.7241
ENSMUSG00000051278	791.756	631.866	671.4	695.269	545.953	583.16	528.508	604.197	697.573	565.455	0.302203	0.000375493	0.00655697	Zgrf1	3	127347138	127411672	+	10553	protein_coding	zinc finger, GRF-type containing 1 [Source:MGI Symbol;Acc:MGI:1918893]	-	761	629	834	660	539	539	530	603	2.15659	1.72108	1.82877	1.89378	1.48707	1.58842	1.43956	1.64572
ENSMUSG00000021975	1002.96	1076.88	1076.33	1087.15	867.042	986.721	905.444	816.618	1060.83	893.956	0.247859	0.00037723	0.0065799	Ints9	14	65187494	65277284	+	6817	protein_coding	integrator complex subunit 9 [Source:MGI Symbol;Acc:MGI:1098533]	-	964	1072	1337	1032	856	912	908	815	4.22906	4.54076	4.53844	4.58404	3.65595	4.16058	3.81787	3.44333
ENSMUSG00000033732	7377.58	7961.11	7764.58	8402.22	6794.53	7320.34	6804.79	6994.86	7876.37	6978.63	0.174594	0.000377865	0.00658359	Sf3b3	8	111536871	111573419	-	10919	protein_coding	splicing factor 3b, subunit 3 [Source:MGI Symbol;Acc:MGI:1289341]	-	7091	7925	9645	7976	6708	6766	6824	6981	19.4216	20.9577	20.4403	22.1189	17.8867	19.2709	17.9137	18.414
ENSMUSG00000051146	2224.41	2525.45	2355.54	2031.03	2857.39	2386.74	2892.83	2883.71	2284.11	2755.17	-0.270403	0.000379004	0.00659537	Camk2n2	16	20437965	20440037	-	1291	protein_coding	calcium/calmodulin-dependent protein kinase II inhibitor 2 [Source:MGI Symbol;Acc:MGI:1920297]	-	2138	2514	2926	1928	2821	2206	2901	2878	49.5269	56.2298	52.4465	45.2213	63.6204	53.1413	64.4096	64.2065
ENSMUSG00000070003	2480.35	2583.72	2807.16	2270.16	2911.07	3005.6	3049.39	2871.69	2535.35	2959.44	-0.222073	0.000379775	0.00659537	Ssbp4	8	71050140	71061522	-	3164	protein_coding	single stranded DNA binding protein 4 [Source:MGI Symbol;Acc:MGI:1924150]	-	2384	2572	3487	2155	2874	2778	3058	2866	22.5335	23.4726	25.5026	20.624	26.4466	27.3054	27.7032	26.0888
ENSMUSG00000030662	9115.08	9746.21	9091.28	10654.5	8367.57	8619.74	8424.22	8455.75	9651.76	8466.82	0.188789	0.000379816	0.00659537	Ipo5	14	121148636	121185411	+	6001	protein_coding	importin 5 [Source:MGI Symbol;Acc:MGI:1917822]	-	8761	9702	11293	10114	8261	7967	8448	8439	43.6606	46.6837	43.5466	51.0342	40.0801	41.288	40.3514	40.5025
ENSMUSG00000019194	122.769	124.565	135.246	117.985	191.438	151.47	189.465	169.335	125.141	175.427	-0.485443	0.000381272	0.00661326	Scn1b	7	30815949	30826428	-	1859	protein_coding	sodium channel, voltage-gated, type I, beta [Source:MGI Symbol;Acc:MGI:98247]	-	118	124	168	112	189	140	190	169	1.89829	1.92606	2.09122	1.82432	2.96007	2.34208	2.92956	2.61831
ENSMUSG00000026669	653.381	618.807	520.859	693.162	512.527	506.343	499.59	443.879	621.552	490.585	0.338834	0.000382281	0.00662336	Mcm10	2	4994525	5017602	-	7692	protein_coding	minichromosome maintenance 10 replication initiation factor [Source:MGI Symbol;Acc:MGI:1917274]	-	628	616	647	658	506	468	501	443	2.44163	2.31243	1.94641	2.59029	1.91527	1.89217	1.86693	1.65874
ENSMUSG00000056185	1935.17	1774.05	2093.9	1473.76	2222.3	2225.53	2252.64	2247.45	1819.22	2236.98	-0.297151	0.000383157	0.00663114	Snx32	19	5542263	5560566	-	3554	protein_coding	sorting nexin 32 [Source:MGI Symbol;Acc:MGI:2444704]	-	1860	1766	2601	1399	2194	2057	2259	2243	15.6515	14.3483	16.9353	11.9196	17.9738	17.9999	18.2191	18.1772
ENSMUSG00000061136	4949.25	5082.05	4396.3	5527.39	4376.74	4287.69	4045.58	4342.6	4988.75	4263.15	0.226241	0.00038424	0.00663822	Prpf40a	2	53024716	53081714	-	10876	protein_coding	pre-mRNA processing factor 40A [Source:MGI Symbol;Acc:MGI:1860512]	-	4757	5059	5461	5247	4321	3963	4057	4334	13.0805	13.4315	11.6191	14.6084	11.5674	11.332	10.6921	11.4772
ENSMUSG00000025321	2075.63	2177.88	1767.06	2422.91	1689.52	1847.94	1707.18	1664.3	2110.87	1727.23	0.288474	0.000384422	0.00663822	Itgb8	12	119121757	119202537	-	11060	protein_coding	integrin beta 8 [Source:MGI Symbol;Acc:MGI:1338035]	-	1995	2168	2195	2300	1668	1708	1712	1661	5.39446	5.6602	4.59249	6.29702	4.39097	4.8027	4.43688	4.32543
ENSMUSG00000034573	1823.85	1779.07	1911.16	2031.03	1662.17	1734.33	1528.68	1549.07	1886.28	1618.56	0.221202	0.000385941	0.00665705	Ptpn13	5	103573058	103746169	+	12102	protein_coding	protein tyrosine phosphatase, non-receptor type 13 [Source:MGI Symbol;Acc:MGI:103293]	-	1753	1771	2374	1928	1641	1603	1533	1546	4.33196	4.22561	4.53934	4.82405	3.94795	4.11935	3.6309	3.67931
ENSMUSG00000063273	4962.78	5390.45	4515.45	5730.7	4472.97	4443.49	4142.31	4420.76	5149.84	4369.88	0.236494	0.000387727	0.00668043	Naa15	3	51322569	51383928	+	15427	protein_coding	N(alpha)-acetyltransferase 15, NatA auxiliary subunit [Source:MGI Symbol;Acc:MGI:1922088]	-	4770	5366	5609	5440	4416	4107	4154	4412	9.24691	10.0438	8.41342	10.6777	8.33427	8.27934	7.71816	8.23699
ENSMUSG00000028565	5321.72	5114.2	4855.18	6622.96	4277.48	4836.23	4313.82	4515.95	5478.51	4485.87	0.288139	0.000388789	0.00669132	Nfia	4	97660971	98007111	+	10891	protein_coding	nuclear factor I/A [Source:MGI Symbol;Acc:MGI:108056]	CTF/NFI	5115	5091	6031	6287	4223	4470	4326	4507	14.0455	13.4978	12.8142	17.4799	11.2895	12.7642	11.3854	11.9188
ENSMUSG00000060240	1097.64	1293.87	1197.89	996.552	1312.72	1352.41	1431.96	1452.88	1146.49	1387.49	-0.274468	0.000392869	0.00675403	Cend1	7	141006359	141009404	-	1775	protein_coding	cell cycle exit and neuronal differentiation 1 [Source:MGI Symbol;Acc:MGI:1929898]	-	1055	1288	1488	946	1296	1250	1436	1450	17.7752	20.9529	19.3987	16.1382	21.2582	21.901	23.1892	23.5279
ENSMUSG00000028081	15454.3	16048.8	14870.6	15812.1	14430.8	14396.2	13699.3	13812.4	15546.5	14084.7	0.142357	0.000394538	0.00677522	Rps3a1	3	86045247	86050009	-	977	protein_coding	ribosomal protein S3A1 [Source:MGI Symbol;Acc:MGI:1202063]	-	14854	15976	18472	15010	14247	13306	13738	13785	454.683	472.173	437.51	465.209	424.569	423.551	403.049	406.375
ENSMUSG00000034673	2971.43	2770.57	2938.38	2736.83	2503.89	2639.91	2524.87	2446.85	2854.3	2528.88	0.175198	0.000395959	0.00679074	Pbx2	17	34810240	34816374	+	3640	protein_coding	pre B cell leukemia homeobox 2 [Source:MGI Symbol;Acc:MGI:1341793]	Homeobox	2856	2758	3650	2598	2472	2440	2532	2442	23.4648	21.8786	23.2039	21.6122	19.7727	20.8469	19.9384	19.3223
ENSMUSG00000029408	321.488	398.809	318.794	334.993	450.74	413.297	415.826	461.915	343.521	435.445	-0.343726	0.000396316	0.00679074	Abcb9	5	124199593	124233861	-	5601	protein_coding	ATP-binding cassette, sub-family B (MDR/TAP), member 9 [Source:MGI Symbol;Acc:MGI:1861729]	-	309	397	396	318	445	382	417	461	1.64988	2.04669	1.63606	1.71919	2.31321	2.12105	2.13402	2.37055
ENSMUSG00000017548	4001.44	3825.35	3587.24	4351.75	3428.67	3497.88	3319.63	3401.74	3941.44	3411.98	0.207522	0.000397673	0.00680539	Suz12	11	79883932	79924949	+	4945	protein_coding	SUZ12 polycomb repressive complex 2 subunit [Source:MGI Symbol;Acc:MGI:1261758]	-	3846	3808	4456	4131	3385	3233	3329	3395	23.2596	22.2361	20.852	25.2959	19.9302	20.3326	19.2964	19.7737
ENSMUSG00000020083	1122.61	997.524	1258.27	952.308	1291.45	1334.02	1267.42	1426.83	1082.68	1329.93	-0.294886	0.000398048	0.00680539	Fam241b	10	61943434	61979699	-	2981	protein_coding	family with sequence similarity 241, member B [Source:MGI Symbol;Acc:MGI:1917144]	-	1079	993	1563	904	1275	1233	1271	1424	10.8248	9.61866	12.1329	9.18266	12.4528	12.8633	12.2212	13.7582
ENSMUSG00000063410	2057.94	2131.67	1948.99	2223.81	1791.82	1839.28	1849.78	1839.64	2090.6	1830.13	0.190954	0.000404435	0.00690698	Stk24	14	121523755	121617423	-	5353	protein_coding	serine/threonine kinase 24 [Source:MGI Symbol;Acc:MGI:2385007]	-	1978	2122	2421	2111	1769	1700	1855	1836	11.0507	11.4466	10.4657	11.9413	9.62167	9.87653	9.93289	9.87847
ENSMUSG00000022629	9163.97	8625.12	8779.73	9875.98	8020.14	8230.24	8016.37	8131.11	9111.2	8099.47	0.169631	0.00040653	0.00693513	Kif21a	15	90817479	90934151	-	6476	protein_coding	kinesin family member 21A [Source:MGI Symbol;Acc:MGI:109188]	-	8808	8586	10906	9375	7918	7607	8039	8115	40.6753	38.2835	38.9697	43.8356	35.5982	36.5308	35.5815	36.0908
ENSMUSG00000036913	10418.7	11490.1	11776.1	12019.7	12605.5	12366.5	13902.7	13456.7	11426.2	13082.9	-0.195312	0.000408787	0.00696598	Trim67	8	125519831	125561452	+	8744	protein_coding	tripartite motif-containing 67 [Source:MGI Symbol;Acc:MGI:3045323]	-	10014	11438	14628	11410	12445	11430	13942	13430	34.2497	37.7718	38.7118	39.5128	41.4385	40.6526	45.7029	44.2364
ENSMUSG00000043753	134.214	119.542	86.1389	167.497	61.7869	107.111	55.8423	60.1191	126.848	71.2149	0.831648	0.000409455	0.00696972	Dmrta1	4	89567673	89583009	+	4194	protein_coding	doublesex and mab-3 related transcription factor like family A1 [Source:MGI Symbol;Acc:MGI:2653627]	DM	129	119	107	159	61	99	56	60	0.919859	0.819306	0.59037	1.14797	0.423469	0.734107	0.382726	0.412038
ENSMUSG00000078684	1322.37	1240.63	1282.42	1463.22	1079.75	1189.04	1125.82	1124.23	1327.16	1129.71	0.231886	0.000412826	0.0070194	5830417I10Rik	3	88682523	88732894	+	6190	unprocessed_pseudogene	RIKEN cDNA 5830417I10 gene [Source:MGI Symbol;Acc:MGI:1923272]	-	1271	1235	1593	1389	1066	1099	1129	1122	6.14066	5.76108	5.95517	6.79475	5.01402	5.52153	5.22796	5.22055
ENSMUSG00000015981	633.613	760.449	821.942	638.383	880.21	820.103	1025.11	887.759	713.597	903.294	-0.338209	0.00041477	0.00704474	Stk32c	7	138683554	138793223	-	2302	protein_coding	serine/threonine kinase 32C [Source:MGI Symbol;Acc:MGI:2385336]	-	609	757	1021	606	869	758	1028	886	7.91174	9.49551	10.2634	7.9713	10.9909	10.2404	12.8002	11.0852
ENSMUSG00000029407	3538.45	3719.87	3486.61	3941.96	3320.29	3205.76	3266.78	3199.34	3671.72	3248.04	0.176334	0.00041736	0.00708098	Uso1	5	92285797	92350657	+	5847	protein_coding	USO1 vesicle docking factor [Source:MGI Symbol;Acc:MGI:1929095]	-	3401	3703	4331	3742	3278	2963	3276	3193	17.3954	18.2872	17.1405	19.3791	16.3228	15.7598	16.0598	15.7282
ENSMUSG00000041801	195.598	207.943	215.75	184.352	269.431	228.287	276.22	294.584	200.911	267.131	-0.409544	0.000419996	0.00711792	Phlda3	1	135693857	135696874	+	1559	protein_coding	pleckstrin homology like domain, family A, member 3 [Source:MGI Symbol;Acc:MGI:1351485]	-	188	207	268	175	266	211	277	294	3.60638	3.834	3.97793	3.39902	4.9677	4.2091	5.09287	5.43145
ENSMUSG00000026163	1398.32	1496.79	1534.4	1554.87	1674.32	1609.91	1893.65	1836.64	1496.1	1753.63	-0.22919	0.000421812	0.00714091	Sphkap	1	83231860	83385921	-	9602	protein_coding	SPHK1 interactor, AKAP domain containing [Source:MGI Symbol;Acc:MGI:1924879]	-	1344	1490	1906	1476	1653	1488	1899	1833	4.18598	4.48076	4.59336	4.65465	5.01223	4.81941	5.66881	5.49813
ENSMUSG00000071644	16844.3	18493.9	17649.6	17631.4	16305.7	16128.3	15957.9	15787.3	17654.8	16044.8	0.137987	0.000425382	0.00719349	Eef1g	19	8944405	8955843	+	2600	protein_coding	eukaryotic translation elongation factor 1 gamma [Source:MGI Symbol;Acc:MGI:1914410]	-	16190	18410	21924	16737	16098	14907	16003	15756	186.223	204.46	195.126	194.924	180.268	178.307	176.424	174.537
ENSMUSG00000027076	316.286	256.162	309.939	222.275	356.541	378.676	364.97	360.715	276.166	365.225	-0.400014	0.000426729	0.00720842	Timm10	2	84657341	84660557	+	815	protein_coding	translocase of inner mitochondrial membrane 10 [Source:MGI Symbol;Acc:MGI:1353429]	-	304	255	385	211	352	350	366	360	11.1552	9.03462	10.9313	7.83947	12.5749	13.3556	12.8722	12.7221
ENSMUSG00000032477	1622.01	1729.85	1689.77	1827.71	1536.57	1565.55	1420.99	1415.8	1717.33	1484.73	0.210039	0.00042782	0.007219	Cdc25a	9	109704647	109722963	+	8023	protein_coding	cell division cycle 25A [Source:MGI Symbol;Acc:MGI:103198]	-	1559	1722	2099	1735	1517	1447	1425	1413	5.81124	6.1976	6.05403	6.54824	5.50514	5.60899	5.09104	5.07247
ENSMUSG00000041774	567.026	634.88	615.048	498.276	709.03	711.91	684.069	729.445	578.807	708.613	-0.289971	0.000429346	0.00723688	Ydjc	16	16962485	16978565	+	5594	protein_coding	YdjC homolog (bacterial) [Source:MGI Symbol;Acc:MGI:1916351]	-	545	632	764	473	700	658	686	728	2.91363	3.26229	3.16038	2.56036	3.6433	3.6581	3.51504	3.7482
ENSMUSG00000064225	826.089	935.242	891.98	851.178	1119.25	934.788	1074.97	1049.08	876.122	1044.52	-0.2536	0.000430807	0.00725364	Paqr9	9	95441710	95450076	+	8367	protein_coding	progestin and adipoQ receptor family member IX [Source:MGI Symbol;Acc:MGI:1922802]	-	794	931	1108	808	1105	864	1078	1047	2.83799	3.21298	3.06435	2.92418	3.84514	3.21142	3.69299	3.60405
ENSMUSG00000074259	206.002	190.866	185.963	144.321	227.902	222.878	310.124	263.522	181.788	256.107	-0.494453	0.000433342	0.0072834	Gramd2	9	59587427	59626157	+	6138	protein_coding	GRAM domain containing 2 [Source:MGI Symbol;Acc:MGI:3528937]	-	198	190	231	137	225	206	311	263	0.964713	0.893829	0.870871	0.675858	1.06727	1.04374	1.45232	1.23408
ENSMUSG00000056204	1902.92	2064.36	1803.28	2312.3	1646.98	1842.53	1636.38	1539.05	2020.71	1666.23	0.277772	0.000433514	0.0072834	Pgpep1	8	71099085	71113038	-	5319	protein_coding	pyroglutamyl-peptidase I [Source:MGI Symbol;Acc:MGI:1913772]	-	1829	2055	2240	2195	1626	1703	1641	1536	10.2836	11.156	9.74511	12.4959	8.90042	9.9572	8.84316	8.31717
ENSMUSG00000035351	448.419	357.622	398.493	375.024	304.883	304.022	308.13	328.651	394.889	311.422	0.342283	0.000436308	0.00732244	Nup37	10	87982854	88014252	+	3328	protein_coding	nucleoporin 37 [Source:MGI Symbol;Acc:MGI:1919964]	-	431	356	495	356	301	281	309	328	3.87306	3.08883	3.44184	3.23913	2.63332	2.62588	2.66136	2.8386
ENSMUSG00000002343	1809.28	1916.69	1906.33	1674.97	2057.2	2107.6	2160.9	2054.07	1826.82	2094.94	-0.196711	0.000442824	0.0074092	Armc6	8	70672822	70687116	-	3262	protein_coding	armadillo repeat containing 6 [Source:MGI Symbol;Acc:MGI:1924063]	-	1739	1908	2368	1590	2031	1948	2167	2050	15.9432	16.8897	16.7983	14.7596	18.1278	18.572	19.0416	18.1002
ENSMUSG00000056367	612.804	572.597	594.117	505.65	667.501	691.354	669.111	757.501	571.292	696.367	-0.284589	0.000442873	0.0074092	Actr3b	5	25964995	26055686	+	2425	protein_coding	ARP3 actin-related protein 3B [Source:MGI Symbol;Acc:MGI:2661120]	-	589	570	738	480	659	639	671	756	7.26379	6.7872	7.04228	5.99365	7.91213	8.19486	7.93121	8.97893
ENSMUSG00000051316	799.039	798.622	733.388	840.643	703.965	657.814	639.195	663.314	792.923	666.072	0.249674	0.00044291	0.0074092	Taf7	18	37773544	37777257	-	3302	protein_coding	TATA-box binding protein associated factor 7 [Source:MGI Symbol;Acc:MGI:1346348]	-	768	795	911	798	695	608	641	662	6.95575	6.95213	6.38425	7.31792	6.12812	5.72637	5.56429	5.77425
ENSMUSG00000028717	1281.79	1418.43	1277.59	1336.81	1173.95	1209.6	1103.88	1064.11	1328.66	1137.89	0.223558	0.000444928	0.00743495	Tal1	4	114913623	114928952	+	4379	protein_coding	T cell acute lymphocytic leukemia 1 [Source:MGI Symbol;Acc:MGI:98480]	bHLH	1232	1412	1587	1269	1159	1118	1107	1062	8.41387	9.31081	8.38631	8.77503	7.70599	7.93998	7.24605	6.98496
ENSMUSG00000041935	3717.4	3601.33	3502.71	3802.91	3207.85	3352.9	3223.9	3319.58	3656.09	3276.06	0.157868	0.000446255	0.0074491	AW549877	15	4011517	4025226	-	5199	protein_coding	expressed sequence AW549877 [Source:MGI Symbol;Acc:MGI:2146232]	-	3573	3585	4351	3610	3167	3099	3233	3313	20.5529	19.9112	19.3659	21.0257	17.7357	18.5376	17.8244	18.3534
ENSMUSG00000043144	66.5866	72.3281	35.4216	52.6719	30.387	31.376	18.9465	31.0615	56.752	27.9428	1.0167	0.000449134	0.00748911	Aqp6	15	99499281	99503358	+	2423	protein_coding	aquaporin 6 [Source:MGI Symbol;Acc:MGI:1341204]	-	64	72	44	50	30	29	19	31	0.789926	0.858038	0.420212	0.624854	0.360485	0.372218	0.224765	0.368487
ENSMUSG00000008333	1526.29	1561.08	1396.74	1506.42	1333.99	1253.96	1302.32	1319.61	1497.63	1302.47	0.200029	0.000451229	0.00751596	Snrpb2	2	142904959	142914773	+	2857	protein_coding	U2 small nuclear ribonucleoprotein B [Source:MGI Symbol;Acc:MGI:104805]	-	1467	1554	1735	1430	1317	1159	1306	1317	15.3561	15.7061	14.0526	15.1561	13.4213	12.6161	13.1027	13.2767
ENSMUSG00000040661	4688.11	4587.81	4877.72	5478.93	4057.68	4461.88	4297.87	4168.26	4908.14	4246.42	0.208901	0.000453196	0.00754064	Rad54l2	9	106565281	106666393	-	11828	protein_coding	RAD54 like 2 (S. cerevisiae) [Source:MGI Symbol;Acc:MGI:1933196]	-	4506	4567	6059	5201	4006	4124	4310	4160	11.393	11.1493	11.8538	13.3149	9.86097	10.8433	10.4447	10.1297
ENSMUSG00000053199	1147.58	1319.99	1007.1	1263.07	1484.91	1290.74	1487.8	1552.07	1184.43	1453.88	-0.297452	0.000454098	0.00754756	Arhgap20	9	51676637	51765156	+	12685	protein_coding	Rho GTPase activating protein 20 [Source:MGI Symbol;Acc:MGI:2445175]	-	1103	1314	1251	1199	1466	1193	1492	1549	2.60043	2.99111	2.28211	2.86214	3.36483	2.92484	3.37138	3.51702
ENSMUSG00000051413	1715.64	1659.53	1602.83	1715	1482.89	1548.24	1401.04	1412.8	1673.25	1461.24	0.195076	0.000455217	0.00755807	Plagl2	2	153069679	153083346	-	5735	protein_coding	pleiomorphic adenoma gene-like 2 [Source:MGI Symbol;Acc:MGI:1933165]	zf-C2H2	1649	1652	1991	1628	1464	1431	1405	1410	8.59898	8.31772	8.03353	8.59574	7.43237	7.75995	7.02218	7.08109
ENSMUSG00000103831	658.583	548.488	529.714	795.345	448.715	536.637	450.727	461.915	633.032	474.499	0.41439	0.0004565	0.00756808	Gm37608	7	79166630	79168509	+	1880	TEC	predicted gene, 37608 [Source:MGI Symbol;Acc:MGI:5610836]	-	633	546	658	755	443	496	452	461	10.0694	8.38614	8.0991	12.1605	6.86066	8.20496	6.89143	7.06248
ENSMUSG00000078671	4587.19	4525.53	4476.81	4862.67	3889.54	4350.44	4111.39	4021.97	4613.05	4093.33	0.172326	0.000456795	0.00756808	Chd2	7	73076386	73191578	-	14300	protein_coding	chromodomain helicase DNA binding protein 2 [Source:MGI Symbol;Acc:MGI:2448567]	-	4409	4505	5561	4616	3840	4021	4123	4014	9.2207	9.09675	8.99882	9.77444	7.81835	8.74481	8.2643	8.08455
ENSMUSG00000044702	288.195	232.053	293.838	267.573	188.399	194.747	221.375	211.419	270.415	203.985	0.407844	0.000457391	0.00756987	Palb2	7	121706485	121732208	-	7342	protein_coding	partner and localizer of BRCA2 [Source:MGI Symbol;Acc:MGI:3040695]	-	277	231	365	254	186	180	222	211	1.1283	0.9085	1.1504	1.04757	0.737596	0.762449	0.866697	0.827718
ENSMUSG00000006731	1638.65	1784.09	1927.26	1715	2071.38	2092.45	1978.41	2013.99	1766.25	2039.06	-0.205706	0.000458793	0.00758437	B4galnt1	10	127001094	127008199	+	3454	protein_coding	beta-1,4-N-acetyl-galactosaminyl transferase 1 [Source:MGI Symbol;Acc:MGI:1342057]	-	1575	1776	2394	1628	2045	1934	1984	2010	13.637	14.8473	16.0388	14.2723	17.2382	17.4135	16.4645	16.7605
ENSMUSG00000018379	16032.8	15242.1	15179	16397.8	14518.9	14555.2	13640.5	13978.7	15712.9	14173.3	0.148683	0.000459244	0.00758437	Srsf1	11	87938199	87944581	+	5710	protein_coding	serine and arginine-rich splicing factor 1 [Source:MGI Symbol;Acc:MGI:98283]	-	15410	15173	18855	15566	14334	13453	13679	13951	80.7098	76.7296	76.4116	82.5473	73.0888	73.2716	68.6668	70.3694
ENSMUSG00000042404	1597.04	1572.13	1687.36	1545.39	1718.89	1831.71	1932.54	1859.68	1600.48	1835.71	-0.19696	0.000461077	0.00760041	Dennd4b	3	90172492	90187976	+	6031	protein_coding	DENN/MADD domain containing 4B [Source:MGI Symbol;Acc:MGI:2446201]	-	1535	1565	2096	1467	1697	1693	1938	1856	7.61165	7.49294	8.04212	7.36551	8.19242	8.73012	9.21071	8.86345
ENSMUSG00000008496	2646.82	2851.94	2643.74	3096.05	2361.07	2606.37	2251.64	2389.73	2809.64	2402.2	0.2258	0.000461195	0.00760041	Pou2f2	7	24786769	24879151	-	8243	protein_coding	POU domain, class 2, transcription factor 2 [Source:MGI Symbol;Acc:MGI:101897]	Pou	2544	2839	3284	2939	2331	2409	2258	2385	9.22979	9.94506	9.21906	10.7963	8.23335	9.08875	7.85177	8.33331
ENSMUSG00000040720	3609.2	3616.4	3569.53	3969.35	3092.38	3313.95	3218.91	3396.73	3691.12	3255.49	0.180856	0.000462731	0.00761764	Virma	4	11485958	11550684	+	7138	protein_coding	vir like m6A methyltransferase associated [Source:MGI Symbol;Acc:MGI:1913435]	-	3469	3600	4434	3768	3053	3063	3228	3390	14.5341	14.5631	14.3743	15.9844	12.4529	13.3451	12.9624	13.6785
ENSMUSG00000001227	2603.12	3234.67	3270.06	3162.42	3628.21	3413.49	3864.09	3645.22	3067.57	3637.75	-0.245638	0.000465173	0.00764779	Sema6b	17	56430085	56447343	-	3968	protein_coding	sema domain, transmembrane domain (TM), and cytoplasmic domain, (semaphorin) 6B [Source:MGI Symbol;Acc:MGI:1202889]	-	2502	3220	4062	3002	3582	3155	3875	3638	18.8571	23.4321	23.6885	22.9087	26.2829	24.7275	27.9917	26.4062
ENSMUSG00000063015	13972.8	14740.9	14283	16489.5	13264.9	13057.8	12802.9	13249.2	14871.5	13093.7	0.183576	0.000465548	0.00764779	Ccni	5	93329792	93354354	-	3303	protein_coding	cyclin I [Source:MGI Symbol;Acc:MGI:1341077]	-	13430	14674	17742	15653	13096	12069	12839	13223	121.598	128.283	124.298	143.5	115.438	113.636	111.417	115.302
ENSMUSG00000017754	861.464	835.791	812.282	735.299	949.087	900.166	1070.98	968.919	811.209	972.287	-0.261565	0.000468043	0.00768065	Pltp	2	164681438	164699631	-	2562	protein_coding	phospholipid transfer protein [Source:MGI Symbol;Acc:MGI:103151]	-	828	832	1009	698	937	832	1074	967	9.6652	9.37717	9.11341	8.2497	10.6483	10.0994	12.0158	10.8708
ENSMUSG00000025613	8769.66	9502.1	8989.04	9634.74	8150.81	8471.52	8128.05	8442.72	9223.88	8298.27	0.152481	0.000470519	0.00771314	Cct8	16	87280214	87292761	-	3088	protein_coding	chaperonin containing Tcp1, subunit 8 (theta) [Source:MGI Symbol;Acc:MGI:107183]	-	8429	9459	11166	9146	8047	7830	8151	8426	81.6316	88.4495	83.6737	89.6842	75.8711	78.8564	75.6593	78.5884
ENSMUSG00000063894	1774.95	1665.55	1622.15	2008.91	1479.85	1548.24	1348.19	1535.04	1767.89	1477.83	0.257813	0.000471879	0.00772727	Zkscan8	13	21697392	21715290	-	8902	protein_coding	zinc finger with KRAB and SCAN domains 8 [Source:MGI Symbol;Acc:MGI:1913815]	zf-C2H2	1706	1658	2015	1907	1461	1431	1352	1532	5.73127	5.37805	5.23789	6.48672	4.7784	4.99925	4.35329	4.95662
ENSMUSG00000022044	4951.33	4850	5475.05	4407.58	5926.48	5315.52	5900.34	5838.57	4920.99	5745.23	-0.222994	0.000473315	0.00774261	Stmn4	14	66581745	66599129	+	1916	protein_coding	stathmin-like 4 [Source:MGI Symbol;Acc:MGI:1931224]	-	4759	4828	6801	4184	5851	4913	5917	5827	74.2814	72.7611	82.1384	66.1239	88.9108	79.7451	88.5187	87.5919
ENSMUSG00000031166	7595.03	7121.3	7766.19	6850.5	8083.95	8099.33	8446.15	8320.48	7333.26	8237.48	-0.167476	0.000480019	0.00784401	Wdr13	X	7989540	7999131	-	5277	protein_coding	WD repeat domain 13 [Source:MGI Symbol;Acc:MGI:1914661]	-	7300	7089	9647	6503	7981	7486	8470	8304	41.371	38.7905	42.3033	37.3155	44.0342	44.1179	46.0071	45.3226
ENSMUSG00000027164	1553.34	1541.99	1591.56	1820.34	1316.77	1440.05	1354.18	1434.84	1626.81	1386.46	0.230339	0.000480556	0.00784454	Traf6	2	101508774	101532014	+	7883	protein_coding	TNF receptor-associated factor 6 [Source:MGI Symbol;Acc:MGI:108072]	-	1493	1535	1977	1728	1300	1331	1358	1432	5.66406	5.62269	5.80342	6.63765	4.80144	5.25096	4.93784	5.23198
ENSMUSG00000062937	747.018	784.558	668.985	811.147	656.359	651.322	559.421	590.169	752.927	614.318	0.292101	0.000481642	0.007854	Mtap	4	89055359	89099318	+	3226	protein_coding	methylthioadenosine phosphorylase [Source:MGI Symbol;Acc:MGI:1914152]	-	718	781	831	770	648	602	561	589	6.6561	6.9906	5.96081	7.22751	5.84831	5.80343	4.98457	5.25854
ENSMUSG00000027115	495.238	518.351	458.066	566.749	443.65	432.772	370.953	350.695	509.601	399.517	0.349937	0.000483059	0.00786884	Kif18a	2	109111083	109172092	+	9832	protein_coding	kinesin family member 18A [Source:MGI Symbol;Acc:MGI:2446977]	-	476	516	569	538	438	400	372	350	1.44785	1.51543	1.33918	1.65692	1.29704	1.26523	1.0845	1.02528
ENSMUSG00000028082	1100.76	1061.82	1061.04	1139.82	1279.29	1155.5	1342.21	1306.59	1090.86	1270.9	-0.221616	0.000484307	0.00788039	Sh3d19	3	85878416	86037833	+	9004	protein_coding	SH3 domain protein D19 [Source:MGI Symbol;Acc:MGI:1350923]	-	1058	1057	1318	1082	1263	1068	1346	1304	3.51407	3.38974	3.38726	3.63876	4.08402	3.68883	4.28488	4.17116
ENSMUSG00000020534	535.814	490.223	491.072	574.123	400.095	446.837	407.849	440.873	522.808	423.914	0.301132	0.000484783	0.00788039	Shmt1	11	60678930	60702544	-	3883	protein_coding	serine hydroxymethyltransferase 1 (soluble) [Source:MGI Symbol;Acc:MGI:98299]	-	515	488	610	545	395	413	409	440	3.96643	3.62894	3.63522	4.25002	2.96176	3.30777	3.01915	3.26362
ENSMUSG00000024208	853.14	823.736	891.98	786.918	1048.35	970.492	1031.09	919.822	838.944	992.439	-0.241087	0.000485907	0.0078904	Uqcc2	17	27341637	27352890	-	837	protein_coding	ubiquinol-cytochrome c reductase complex assembly factor 2 [Source:MGI Symbol;Acc:MGI:1914517]	-	820	820	1108	747	1035	897	1034	918	29.2987	28.2889	30.6325	27.0245	36.0027	33.3288	35.4098	31.5887
ENSMUSG00000036686	1859.22	1820.26	2165.55	1780.31	2098.73	2219.04	2330.42	2356.67	1906.33	2251.21	-0.238656	0.000487862	0.00791387	Cc2d1a	8	84859457	84874565	-	3710	protein_coding	coiled-coil and C2 domain containing 1A [Source:MGI Symbol;Acc:MGI:2384831]	-	1787	1812	2690	1690	2072	2051	2337	2352	14.4049	14.103	16.7783	13.7935	16.2606	17.1927	18.0557	18.259
ENSMUSG00000002633	252.821	259.176	202.869	211.741	174.219	182.846	155.561	169.335	231.652	170.49	0.440399	0.000489779	0.00793667	Shh	5	28661813	28672254	-	2847	protein_coding	sonic hedgehog [Source:MGI Symbol;Acc:MGI:98297]	-	243	258	252	201	172	169	156	169	2.55258	2.61674	2.04824	2.13782	1.75898	1.84609	1.5706	1.70968
ENSMUSG00000002297	1268.27	1087.93	1206.75	1286.25	1025.05	1066.78	1046.05	988.959	1212.3	1031.71	0.232522	0.000490982	0.00794136	Dbf4	5	8446973	8472716	-	8728	protein_coding	DBF4 zinc finger [Source:MGI Symbol;Acc:MGI:1351328]	-	1219	1083	1499	1221	1012	986	1049	987	4.17685	3.58295	3.97425	4.23607	3.37587	3.5133	3.445	3.25699
ENSMUSG00000018160	3529.09	3767.09	3751.47	4576.13	3343.58	3299.89	3266.78	3294.53	3905.94	3301.19	0.24243	0.000491092	0.00794136	Med1	11	98042980	98084119	-	8753	protein_coding	mediator complex subunit 1 [Source:MGI Symbol;Acc:MGI:1100846]	-	3392	3750	4660	4344	3301	3050	3276	3288	11.5893	12.3709	12.3196	15.0278	10.9802	10.8367	10.7279	10.8191
ENSMUSG00000028906	9479.22	9890.86	9366.6	10811.4	8537.73	8868.58	8938.76	8667.17	9887.03	8753.06	0.175556	0.000492245	0.00795173	Epb41	4	131650724	131802632	-	16386	protein_coding	erythrocyte membrane protein band 4.1 [Source:MGI Symbol;Acc:MGI:95401]	-	9111	9846	11635	10263	8429	8197	8964	8650	16.6285	17.3506	16.4309	18.9655	14.9769	15.5573	15.6804	15.204
ENSMUSG00000036918	401.6	366.663	334.895	380.291	320.076	297.531	285.195	247.49	370.862	287.573	0.365075	0.000494207	0.00796693	Ttc7	17	87590314	87689197	+	6720	protein_coding	tetratricopeptide repeat domain 7 [Source:MGI Symbol;Acc:MGI:1920999]	-	386	365	416	361	316	275	286	247	1.71782	1.56838	1.43249	1.62667	1.36911	1.27267	1.2199	1.05862
ENSMUSG00000048376	3201.36	3364.26	3127.57	3405.76	2880.69	3045.63	2790.12	2912.77	3274.74	2907.3	0.171409	0.000494212	0.00796693	F2r	13	95738311	95754995	-	3336	protein_coding	coagulation factor II (thrombin) receptor [Source:MGI Symbol;Acc:MGI:101802]	-	3077	3349	3885	3233	2844	2815	2798	2907	27.5843	28.9879	26.9485	29.3455	24.8212	26.2425	24.0409	25.0977
ENSMUSG00000108118	6.24249	9.04101	3.22015	2.10688	0	0	0	0	5.15263	0	4.77085	0.000495621	1	Gm34312	6	87574729	87576169	+	1092	lncRNA	predicted gene, 34312 [Source:MGI Symbol;Acc:MGI:5593471]	-	6	9	4	2	0	0	0	0	0.164319	0.237984	0.084763	0.0554587	0	0	0	0
ENSMUSG00000024420	3042.17	3245.72	2965.75	3571.15	2740.91	2902.82	2659.49	2749.45	3206.2	2763.17	0.2141	0.000496994	0.00799576	Zfp521	18	13820070	14105844	-	7030	protein_coding	zinc finger protein 521 [Source:MGI Symbol;Acc:MGI:95459]	zf-C2H2	2924	3231	3684	3390	2706	2683	2667	2744	12.4389	13.2712	12.1264	14.6018	11.2071	11.8691	10.8742	11.242
ENSMUSG00000025092	4399.91	3913.75	3873.03	3941.96	4473.98	5041.8	4418.53	4614.14	4032.17	4637.11	-0.201787	0.000497031	0.00799576	Hspa12a	19	58784182	58932086	-	9192	protein_coding	heat shock protein 12A [Source:MGI Symbol;Acc:MGI:1920692]	-	4229	3896	4811	3742	4417	4660	4431	4605	13.759	12.2387	12.1114	12.327	13.9906	15.7663	13.8172	14.4289
ENSMUSG00000032131	1547.1	1446.56	1718.75	1462.17	1769.54	1829.54	1808.89	1775.52	1543.65	1795.87	-0.216683	0.000506302	0.00813648	Abcg4	9	44184485	44199912	-	5211	protein_coding	ATP binding cassette subfamily G member 4 [Source:MGI Symbol;Acc:MGI:1890594]	-	1487	1440	2135	1388	1747	1691	1814	1772	8.53394	7.97938	9.48081	8.06548	9.76094	10.092	9.97804	9.79393
ENSMUSG00000042029	1310.92	1139.17	1217.22	1474.81	974.41	1105.73	1067.98	1091.16	1285.53	1059.82	0.277813	0.000509077	0.0081726	Ncapg2	12	116369022	116427351	+	9939	protein_coding	non-SMC condensin II complex, subunit G2 [Source:MGI Symbol;Acc:MGI:1923294]	-	1260	1134	1512	1400	962	1022	1071	1089	3.7913	3.29456	3.52029	4.26528	2.81807	3.19787	3.0887	3.15573
ENSMUSG00000025019	1605.36	1609.3	1395.13	2143.75	1333.99	1365.4	1297.34	1318.61	1688.38	1328.83	0.344489	0.000510625	0.00818898	Lcor	19	41471076	41574975	+	12765	protein_coding	ligand dependent nuclear receptor corepressor [Source:MGI Symbol;Acc:MGI:2443930]	HTH	1543	1602	1733	2035	1317	1262	1301	1316	3.61497	3.62384	3.14157	4.82732	3.0039	3.07462	2.92136	2.96927
ENSMUSG00000008035	1166.31	1165.29	1218.02	1063.97	1333.99	1324.28	1300.33	1369.71	1153.4	1332.08	-0.206465	0.000513524	0.00822699	Mid1ip1	X	10581252	10585929	+	2128	protein_coding	Mid1 interacting protein 1 (gastrulation specific G12-like (zebrafish)) [Source:MGI Symbol;Acc:MGI:1915291]	-	1121	1160	1513	1010	1317	1224	1304	1367	15.7541	15.7403	16.4527	14.3718	18.0191	17.888	17.5645	18.5017
ENSMUSG00000032507	828.17	804.65	891.175	767.956	953.139	1013.77	913.421	1021.02	822.988	975.338	-0.242934	0.000515142	0.0082444	Fbxl2	9	113792705	113875259	-	4444	protein_coding	F-box and leucine-rich repeat protein 2 [Source:MGI Symbol;Acc:MGI:1919429]	-	796	801	1107	729	941	937	916	1019	5.35672	5.20458	5.76424	4.96724	6.16503	6.5572	5.90813	6.60411
ENSMUSG00000022314	9907.87	10048.6	9802.12	10513.3	9230.56	9320.83	8960.7	9197.22	10068	9177.33	0.133491	0.000518416	0.00828824	Rad21	15	51825636	51855143	-	4232	protein_coding	RAD21 cohesin complex component [Source:MGI Symbol;Acc:MGI:108016]	-	9523	10003	12176	9980	9113	8615	8986	9179	67.2958	68.2515	66.5775	71.408	62.6954	63.3085	60.8625	62.4689
ENSMUSG00000052560	227.851	249.13	208.504	204.367	284.625	267.237	296.164	304.603	222.463	288.157	-0.375409	0.000522356	0.00834264	Cpne8	15	90371685	90563635	-	4164	protein_coding	copine VIII [Source:MGI Symbol;Acc:MGI:1914121]	-	219	248	259	194	281	247	297	304	1.57287	1.71976	1.43932	1.41076	1.96479	1.84476	2.04444	2.1027
ENSMUSG00000010064	1221.45	1295.88	1275.18	1100.84	1465.67	1363.23	1418.99	1456.89	1223.34	1426.19	-0.220542	0.0005235	0.00835233	Slc38a3	9	107527833	107546729	-	5277	protein_coding	solute carrier family 38, member 3 [Source:MGI Symbol;Acc:MGI:1923507]	-	1174	1290	1584	1045	1447	1260	1423	1454	6.65336	7.05879	6.94603	5.99641	7.98365	7.42568	7.72942	7.93582
ENSMUSG00000027349	2486.59	2552.58	2498.03	2604.1	2203.06	2300.18	2225.72	2344.64	2535.32	2268.4	0.160306	0.000524398	0.00835806	Fam98b	2	117080220	117102021	+	3390	protein_coding	family with sequence similarity 98, member B [Source:MGI Symbol;Acc:MGI:1915465]	-	2390	2541	3103	2472	2175	2126	2232	2340	21.0842	21.6437	21.1812	22.0806	18.6801	19.5037	18.8722	19.8806
ENSMUSG00000066705	7366.14	7686.86	8299.93	7369.85	8533.68	8492.07	8699.44	8646.13	7680.69	8592.83	-0.161476	0.000525471	0.00836467	Fxyd6	9	45281483	45307457	+	4107	protein_coding	FXYD domain-containing ion transport regulator 6 [Source:MGI Symbol;Acc:MGI:1890226]	-	7080	7652	10310	6996	8425	7849	8724	8629	51.5547	53.7994	58.0902	51.5807	59.7262	59.435	60.8863	60.5132
ENSMUSG00000004267	1291.15	1672.59	1554.53	1303.1	1853.61	1638.04	1741.08	1882.73	1455.34	1778.87	-0.288933	0.00052589	0.00836467	Eno2	6	124737016	124746636	-	4705	protein_coding	enolase 2, gamma neuronal [Source:MGI Symbol;Acc:MGI:95394]	-	1241	1665	1931	1237	1830	1514	1746	1879	7.88809	10.2184	9.49711	7.96108	11.3243	10.0073	10.6369	11.5022
ENSMUSG00000071073	492.116	593.693	556.28	428.749	694.849	608.045	672.102	642.272	517.71	654.317	-0.336253	0.000526886	0.00837193	Lrrc73	17	46564457	46568241	+	2898	protein_coding	leucine rich repeat containing 73 [Source:MGI Symbol;Acc:MGI:2684934]	-	473	591	691	407	686	562	674	641	4.88115	5.88866	5.51758	4.25263	6.892	6.03102	6.66638	6.37051
ENSMUSG00000020608	3324.13	3493.85	3078.46	3905.09	2933.36	2951.51	2959.64	2958.86	3450.38	2950.84	0.224929	0.000529801	0.00839552	Smc6	12	11315887	11369786	+	12502	protein_coding	structural maintenance of chromosomes 6 [Source:MGI Symbol;Acc:MGI:1914491]	-	3195	3478	3824	3707	2896	2728	2968	2953	7.64278	8.033	7.07795	8.97853	6.74433	6.78606	6.80477	6.80297
ENSMUSG00000039985	1730.21	1641.45	1581.09	1652.84	1475.8	1517.95	1302.32	1405.78	1651.4	1425.46	0.212024	0.000529947	0.00839552	Sinhcaf	6	148822533	148847965	-	4138	protein_coding	SIN3-HDAC complex associated factor [Source:MGI Symbol;Acc:MGI:1929091]	-	1663	1634	1964	1569	1457	1403	1306	1403	12.0188	11.4022	10.983	11.4814	10.2515	10.5443	9.04652	9.76521
ENSMUSG00000021685	1205.84	1306.93	1039.3	1196.71	1008.85	1032.16	933.365	993.969	1187.19	992.086	0.257726	0.000529993	0.00839552	Otp	13	95012110	95021638	+	2881	protein_coding	orthopedia homeobox [Source:MGI Symbol;Acc:MGI:99835]	Homeobox	1159	1301	1291	1136	996	954	936	992	12.031	13.0395	10.3694	11.9398	10.0655	10.2981	9.3124	9.91706
ENSMUSG00000005615	2502.2	2734.4	2464.22	2870.62	2263.83	2320.74	2319.45	2310.58	2642.86	2303.65	0.197489	0.000537387	0.00849986	Pcyt1a	16	32249739	32293888	+	7412	protein_coding	phosphate cytidylyltransferase 1, choline, alpha isoform [Source:MGI Symbol;Acc:MGI:88557]	-	2405	2722	3061	2725	2235	2145	2326	2306	9.70375	10.6043	9.55645	11.1325	8.77934	9.00004	8.99504	8.96062
ENSMUSG00000022945	701.24	633.875	674.621	694.215	523.669	577.751	590.333	572.133	675.988	565.972	0.256023	0.000537675	0.00849986	Chaf1b	16	93680789	93703003	+	4681	protein_coding	chromatin assembly factor 1, subunit B (p60) [Source:MGI Symbol;Acc:MGI:1314881]	-	674	631	838	659	517	534	592	571	4.30607	3.89241	4.14261	4.26294	3.21567	3.54777	3.62503	3.51327
ENSMUSG00000044243	4.16166	3.01367	2.41511	3.16031	12.1548	12.9832	11.9662	16.0318	3.18769	13.284	-2.07507	0.000544329	1	Bhlha9	11	76563296	76564502	+	1207	protein_coding	basic helix-loop-helix family, member a9 [Source:MGI Symbol;Acc:MGI:2444198]	bHLH	4	3	3	3	12	12	12	16	0.0991089	0.0717698	0.0575152	0.075262	0.289463	0.309191	0.284972	0.381792
ENSMUSG00000097788	14.5658	14.0638	9.66044	16.855	29.3741	32.4579	27.9212	34.0675	13.7863	30.9552	-1.18199	0.000545134	1	Gm16596	12	108503502	108521877	-	708	lncRNA	predicted gene, 16596 [Source:MGI Symbol;Acc:MGI:4439520]	-	14	14	12	16	29	30	28	34	0.591364	0.570982	0.392208	0.684304	1.19257	1.31777	1.13358	1.38312
ENSMUSG00000015377	3142.05	2655.04	3349.76	2380.77	3434.74	3561.71	3534.02	3589.11	2881.91	3529.9	-0.291909	0.000546033	0.00862321	Dennd6b	15	89066416	89080699	-	5896	protein_coding	DENN/MADD domain containing 6B [Source:MGI Symbol;Acc:MGI:1916690]	-	3020	2643	4161	2260	3391	3292	3544	3582	15.3183	12.944	16.3309	11.6068	16.7452	17.3642	17.2292	17.4978
ENSMUSG00000096606	16.6466	26.1185	33.8115	28.4428	53.6837	41.1134	52.8508	56.1112	26.2549	50.9397	-0.94603	0.000547363	1	Tpbgl	7	99273289	99276310	-	3022	protein_coding	trophoblast glycoprotein-like [Source:MGI Symbol;Acc:MGI:3646425]	-	16	26	42	27	53	38	53	56	0.158338	0.248431	0.321606	0.27054	0.510624	0.391058	0.502702	0.533713
ENSMUSG00000033047	5192.71	5724.97	5239.18	5662.23	4887.24	4881.67	4732.64	4986.88	5454.77	4872.11	0.16273	0.000548709	0.00865667	Eif3l	15	78959379	78978605	+	3639	protein_coding	eukaryotic translation initiation factor 3, subunit L [Source:MGI Symbol;Acc:MGI:2386251]	-	4991	5699	6508	5375	4825	4512	4746	4977	41.0171	45.2214	41.3842	44.7258	38.6042	38.5602	37.383	39.3913
ENSMUSG00000003282	341.256	370.681	289.008	419.268	297.793	272.646	246.305	238.472	355.053	263.804	0.42566	0.000549645	0.00866263	Plag1	4	3900996	3938423	-	8487	protein_coding	pleiomorphic adenoma gene 1 [Source:MGI Symbol;Acc:MGI:1891916]	zf-C2H2	328	369	359	398	294	252	247	238	1.15579	1.25545	0.978834	1.42001	1.00859	0.923419	0.834203	0.807676
ENSMUSG00000049295	5617.2	5282.96	5772.92	5199.77	4726.19	5207.33	4658.85	4673.26	5468.21	4816.41	0.183596	0.000556693	0.00876482	Zfp219	14	52243534	52258190	-	4519	protein_coding	zinc finger protein 219 [Source:MGI Symbol;Acc:MGI:1917140]	zf-C2H2	5399	5259	7171	4936	4666	4813	4672	4664	35.7298	33.6038	36.7203	33.0746	30.0623	33.1227	29.6339	29.7256
ENSMUSG00000027962	1247.46	1446.56	1156.03	1434.78	1123.31	1092.75	1084.94	1108.2	1321.21	1102.3	0.259913	0.000562253	0.00884339	Vcam1	3	115903598	115923337	-	8870	protein_coding	vascular cell adhesion molecule 1 [Source:MGI Symbol;Acc:MGI:98926]	-	1199	1440	1436	1362	1109	1010	1088	1106	4.04255	4.68777	3.74627	4.6496	3.64022	3.5412	3.51588	3.59125
ENSMUSG00000020053	269.467	352.599	313.964	353.955	441.624	394.905	394.885	413.82	322.497	411.308	-0.351611	0.000565533	0.00888597	Igf1	10	87694127	87772904	+	9904	protein_coding	insulin-like growth factor 1 [Source:MGI Symbol;Acc:MGI:96432]	-	259	351	390	336	436	365	396	413	0.782076	1.02335	0.911219	1.02728	1.28173	1.14613	1.14608	1.20103
ENSMUSG00000055333	99.8798	70.3189	64.4029	74.7941	130.664	98.4557	121.657	123.244	77.3489	118.505	-0.622925	0.00056898	0.00893109	Fat2	11	55141435	55227390	-	14528	protein_coding	FAT atypical cadherin 2 [Source:MGI Symbol;Acc:MGI:2685369]	-	96	70	80	71	129	91	122	123	0.197617	0.13913	0.127425	0.147984	0.258526	0.1948	0.240704	0.243845
ENSMUSG00000029920	4756.78	4559.68	4421.26	5175.54	4225.82	4242.25	4051.56	4119.16	4728.31	4159.7	0.184406	0.000570113	0.00893284	Smarcad1	6	65019567	65093045	+	13322	protein_coding	SWI/SNF-related, matrix-associated actin-dependent regulator of chromatin, subfamily a, containing DEAD/H box 1 [Source:MGI Symbol;Acc:MGI:95453]	-	4572	4539	5492	4913	4172	3921	4063	4111	10.2635	9.83826	9.53959	11.1671	9.1179	9.15335	8.74191	8.88776
ENSMUSG00000074476	526.45	501.274	523.274	496.169	415.289	458.738	382.919	423.84	511.792	420.196	0.286	0.000570773	0.00893284	Spc24	9	21666738	21671599	-	2573	protein_coding	SPC24, NDC80 kinetochore complex component, homolog (S. cerevisiae) [Source:MGI Symbol;Acc:MGI:1914879]	-	506	499	650	471	410	424	384	423	5.88126	5.6	5.84578	5.54298	4.63942	5.12482	4.2778	4.73495
ENSMUSG00000021268	80620.7	79305.7	81660.5	67424.2	86813.6	85277.8	93186.9	90930.1	77252.8	89052.1	-0.205045	0.000571533	0.00893284	Meg3	12	109506879	109538165	+	19071	lncRNA	maternally expressed 3 [Source:MGI Symbol;Acc:MGI:1202886]	-	77489	78946	101437	64004	85708	78820	93450	90750	121.514	119.532	123.081	101.624	130.848	128.533	140.454	137.053
ENSMUSG00000027273	3147.26	3323.07	3267.64	2722.08	3653.53	3357.23	3739.44	3869.67	3115.01	3654.97	-0.230353	0.000572229	0.00893284	Snap25	2	136555373	136624348	+	6791	protein_coding	synaptosomal-associated protein 25 [Source:MGI Symbol;Acc:MGI:98331]	-	3025	3308	4059	2584	3607	3103	3750	3862	13.3214	14.0656	13.831	11.5218	15.4644	14.2102	15.828	16.3792
ENSMUSG00000024384	4369.74	4517.49	4235.3	4662.51	4071.86	3969.6	3909.96	4025.98	4446.26	3994.35	0.15414	0.000572607	0.00893284	Iws1	18	32200794	32237381	+	11083	protein_coding	IWS1, SUPT6 interacting protein [Source:MGI Symbol;Acc:MGI:1920723]	-	4200	4497	5261	4426	4020	3669	3921	4018	11.3332	11.7164	10.9845	12.0925	10.5606	10.2954	10.1407	10.4416
ENSMUSG00000027330	1577.27	1541.99	1594.78	1511.68	1300.56	1377.3	1439.93	1348.67	1556.43	1366.62	0.188111	0.000572836	0.00893284	Cdc25b	2	131028869	131040417	+	3728	protein_coding	cell division cycle 25B [Source:MGI Symbol;Acc:MGI:99701]	-	1516	1535	1981	1435	1284	1273	1444	1346	12.1614	11.8894	12.2964	11.6557	10.0279	10.6195	11.1025	10.3988
ENSMUSG00000042079	4463.38	4285.44	4392.28	4460.25	3990.83	4155.69	3842.15	3905.74	4400.34	3973.6	0.147291	0.00057312	0.00893284	Hnrnpf	6	117877285	117902583	+	3047	protein_coding	heterogeneous nuclear ribonucleoprotein F [Source:MGI Symbol;Acc:MGI:2138741]	-	4290	4266	5456	4234	3940	3841	3853	3898	42.1061	40.4274	41.4353	42.0766	37.6481	39.2035	36.2456	36.8454
ENSMUSG00000029403	280.912	304.381	314.769	286.535	359.579	323.497	467.68	410.814	296.649	390.393	-0.395816	0.000574801	0.0089444	Cdkl2	5	92153933	92191742	-	6064	protein_coding	cyclin-dependent kinase-like 2 (CDC2-related kinase) [Source:MGI Symbol;Acc:MGI:1858227]	-	270	303	391	272	355	299	469	410	1.33157	1.44282	1.49206	1.35823	1.70447	1.53343	2.21688	1.94733
ENSMUSG00000029033	5175.02	5272.92	5659.41	5284.04	5869.76	5917.08	6059.89	5845.58	5347.85	5923.08	-0.146878	0.000575013	0.0089444	Acap3	4	155976279	155991708	+	5367	protein_coding	ArfGAP with coiled-coil, ankyrin repeat and PH domains 3 [Source:MGI Symbol;Acc:MGI:2153589]	-	4974	5249	7030	5016	5795	5469	6077	5834	27.7162	28.2405	30.3105	28.3001	31.437	31.6905	32.4554	31.3076
ENSMUSG00000051391	29125.4	31626.4	31906	30279	34191.5	32681.9	34539.5	34365.1	30734.2	33944.5	-0.143279	0.00057632	0.00895575	Ywhag	5	135937263	135963470	-	5500	protein_coding	tyrosine 3-monooxygenase/tryptophan 5-monooxygenase activation protein, gamma polypeptide [Source:MGI Symbol;Acc:MGI:108109]	-	27994	31483	39633	28743	33756	30207	34637	34297	152.217	165.288	166.749	158.246	178.693	170.804	180.512	179.601
ENSMUSG00000036246	2952.7	2967.46	3308.7	2998.08	3380.05	3509.78	3412.37	3480.9	3056.74	3445.77	-0.171853	0.000577272	0.00896157	Gmip	8	70261329	70274520	+	5552	protein_coding	Gem-interacting protein [Source:MGI Symbol;Acc:MGI:1926066]	-	2838	2954	4110	2846	3337	3244	3422	3474	15.287	15.3634	17.1302	15.522	17.4995	18.1712	17.6669	18.0217
ENSMUSG00000029366	2938.13	2682.17	2839.36	2915.92	2608.22	2574.99	2494.96	2441.84	2843.89	2530	0.16869	0.000586942	0.00909959	Dck	5	88912855	88931140	+	3781	protein_coding	deoxycytidine kinase [Source:MGI Symbol;Acc:MGI:102726]	-	2824	2670	3527	2768	2575	2380	2502	2437	22.3366	20.3907	21.5858	22.1677	19.8285	19.5759	18.9675	18.5636
ENSMUSG00000022096	254.902	259.176	283.373	268.627	358.567	315.924	352.006	320.635	266.519	336.783	-0.33605	0.000587724	0.00909959	Hr	14	70789652	70810988	+	6919	protein_coding	lysine demethylase and nuclear receptor corepressor [Source:MGI Symbol;Acc:MGI:96223]	-	245	258	352	255	354	292	353	320	1.05897	1.07672	1.17725	1.11599	1.48963	1.31248	1.46238	1.33205
ENSMUSG00000063870	19704.4	21049.5	20402.8	23385.3	18353.7	19598.1	17981.2	18217.1	21135.5	18537.5	0.189192	0.000587921	0.00909959	Chd4	6	125072944	125107554	+	8019	protein_coding	chromodomain helicase DNA binding protein 4 [Source:MGI Symbol;Acc:MGI:1344380]	-	18939	20954	25344	22199	18120	18114	18032	18181	70.6312	75.4526	73.1347	83.8253	65.7897	70.2501	64.4544	65.2998
ENSMUSG00000027193	4844.17	5130.27	4587.1	5474.72	4496.26	4472.7	4248.01	4283.49	5009.06	4375.11	0.194803	0.000589117	0.00910901	Api5	2	94242027	94268481	-	4545	protein_coding	apoptosis inhibitor 5 [Source:MGI Symbol;Acc:MGI:1888993]	-	4656	5107	5698	5197	4439	4134	4260	4275	30.6365	32.4459	29.0106	34.6243	28.4362	28.2871	26.8661	27.0905
ENSMUSG00000030303	532.692	539.447	519.249	497.223	584.443	631.847	710.993	607.203	522.153	633.622	-0.27926	0.000590941	0.00912812	Far2	6	147948757	148084256	+	7313	protein_coding	fatty acyl CoA reductase 2 [Source:MGI Symbol;Acc:MGI:2687035]	-	512	537	645	472	577	584	713	606	2.0938	2.12034	2.04095	1.95438	2.29721	2.48353	2.79462	2.38666
ENSMUSG00000020401	9.36373	11.0501	2.41511	4.21375	0	0	0.997185	0	6.76068	0.249296	4.43557	0.000592032	1	Fam71b	11	46287386	46298809	+	2493	protein_coding	family with sequence similarity 71, member B [Source:MGI Symbol;Acc:MGI:3650836]	-	9	11	3	4	0	0	1	0	0.107964	0.127408	0.0278463	0.0485847	0	0	0.0114976	0
ENSMUSG00000032598	971.748	889.032	947.528	791.132	1028.09	1096	1057.02	1092.16	899.86	1068.32	-0.246341	0.000593012	0.00915027	Nckipsd	9	108685567	108696043	+	4656	protein_coding	NCK interacting protein with SH3 domain [Source:MGI Symbol;Acc:MGI:1931834]	-	934	885	1177	751	1015	1013	1060	1090	5.99921	5.48855	5.84968	4.88415	6.34706	6.76627	6.52562	6.74261
ENSMUSG00000078584	1913.32	2028.2	1995.69	2307.03	1796.88	1827.38	1714.16	1761.49	2061.06	1774.98	0.215271	0.000593553	0.00915027	AU022252	4	119060767	119089909	-	9570	protein_coding	expressed sequence AU022252 [Source:MGI Symbol;Acc:MGI:2140466]	-	1839	2019	2479	2190	1774	1689	1719	1758	5.74685	6.09189	5.99423	6.92938	5.39711	5.48871	5.14864	5.2908
ENSMUSG00000058886	3259.62	3333.12	3332.05	3073.93	3612	3458.93	3753.4	3777.48	3249.68	3650.45	-0.167602	0.000596333	0.00918401	Deaf1	7	140877093	140907603	-	4389	protein_coding	DEAF1, transcription factor [Source:MGI Symbol;Acc:MGI:1858496]	SAND	3133	3318	4139	2918	3566	3197	3764	3770	21.3479	21.8292	21.8222	20.1318	23.6557	22.6532	24.5818	24.7395
ENSMUSG00000044550	708.523	745.381	768.005	659.452	838.681	846.07	883.506	834.653	720.34	850.727	-0.238142	0.000599596	0.00922471	Tceal3	X	135491591	135569127	+	3546	protein_coding	transcription elongation factor A (SII)-like 3 [Source:MGI Symbol;Acc:MGI:1913354]	-	681	742	954	626	828	782	886	833	5.74339	6.04217	6.22556	5.34561	6.79847	6.85836	7.16183	6.76582
ENSMUSG00000022995	13047.8	13539.4	12446.7	14874.5	11854	12086.2	11831.6	11757.3	13477.1	11882.3	0.181524	0.000600164	0.00922471	Enah	1	181723949	181847555	-	21452	protein_coding	ENAH actin regulator [Source:MGI Symbol;Acc:MGI:108360]	-	12541	13478	15461	14120	11703	11171	11865	11734	17.4833	18.142	16.6778	19.931	15.8836	16.1948	15.8536	15.7541
ENSMUSG00000031232	1302.6	1230.58	1195.48	1415.82	1103.05	1131.7	1008.15	1120.22	1286.12	1090.78	0.236677	0.000601662	0.00923411	Magt1	X	105011690	105055512	-	4672	protein_coding	magnesium transporter 1 [Source:MGI Symbol;Acc:MGI:1914325]	-	1252	1225	1485	1344	1089	1046	1011	1118	8.01422	7.57113	7.35517	8.71081	6.78648	6.96276	6.20265	6.89213
ENSMUSG00000036192	571.188	593.693	554.67	695.269	720.172	730.303	753.872	716.419	603.705	730.191	-0.276542	0.000601966	0.00923411	Rorb	19	18907969	19088560	-	11076	protein_coding	RAR-related orphan receptor beta [Source:MGI Symbol;Acc:MGI:1343464]	THR-like	549	591	689	660	711	675	756	715	1.48234	1.54075	1.43948	1.80436	1.86899	1.89528	1.95645	1.85925
ENSMUSG00000028369	155.022	159.724	161.007	124.306	195.49	177.437	242.316	220.437	150.015	208.92	-0.476387	0.000604727	0.00926731	Svep1	4	58042442	58206859	-	16117	protein_coding	sushi, von Willebrand factor type A, EGF and pentraxin domain containing 1 [Source:MGI Symbol;Acc:MGI:1928849]	-	149	159	200	118	193	164	243	220	0.276479	0.284866	0.287154	0.221697	0.348653	0.316455	0.432166	0.393145
ENSMUSG00000031530	5838.81	6548.7	6565.07	7132.83	5595.26	5912.75	5551.33	5687.27	6521.35	5686.65	0.197663	0.000606561	0.00928625	Dusp4	8	35274451	35287048	+	2740	protein_coding	dual specificity phosphatase 4 [Source:MGI Symbol;Acc:MGI:2442191]	-	5612	6519	8155	6771	5524	5465	5567	5676	61.2529	68.7002	68.8719	74.828	58.6979	62.0286	58.2371	59.6632
ENSMUSG00000024530	893.716	846.841	943.503	864.872	1044.3	1019.18	1019.12	1028.04	887.233	1027.66	-0.210456	0.000607271	0.00928796	Prelid3a	18	67597936	67612905	+	3201	protein_coding	PRELI domain containing 3A [Source:MGI Symbol;Acc:MGI:2442865]	-	859	843	1172	821	1031	942	1022	1026	8.02541	7.60448	8.47248	7.7664	9.37762	9.15204	9.15154	9.23158
ENSMUSG00000028626	637.774	702.185	717.288	503.543	804.243	748.696	843.618	843.671	640.197	810.057	-0.337733	0.000609375	0.00930701	Col9a2	4	120896582	120912519	+	3095	protein_coding	collagen, type IX, alpha 2 [Source:MGI Symbol;Acc:MGI:88466]	-	613	699	891	478	794	692	846	842	5.92324	6.52145	6.66171	4.67659	7.4693	6.95341	7.83499	7.83548
ENSMUSG00000107756	49.9399	58.2643	25.7612	28.4428	10.129	15.147	26.924	13.0258	40.602	16.3065	1.30923	0.000609516	1	Gm44164	6	145184393	145186953	-	2561	TEC	predicted gene, 44164 [Source:MGI Symbol;Acc:MGI:5690556]	-	48	58	32	27	10	14	27	13	0.56052	0.653952	0.289141	0.319239	0.113687	0.170009	0.302192	0.1462
ENSMUSG00000046020	2289.95	2199.98	2114.03	2242.77	1893.11	2065.41	1888.67	1967.9	2211.68	1953.77	0.17849	0.000610296	0.00930701	Pofut1	2	153083453	153112167	+	9912	protein_coding	protein O-fucosyltransferase 1 [Source:MGI Symbol;Acc:MGI:2153207]	-	2201	2190	2626	2129	1869	1909	1894	1964	6.64077	6.37985	6.13059	6.50394	5.48994	5.98959	5.47706	5.70683
ENSMUSG00000029797	87.3949	57.2597	99.0195	49.5116	138.767	84.3906	140.603	144.286	73.2964	127.012	-0.787242	0.000610315	0.00930701	Sspo	6	48425163	48478184	+	15863	protein_coding	SCO-spondin [Source:MGI Symbol;Acc:MGI:2674311]	-	84	57	123	47	137	78	141	144	0.158363	0.103757	0.179427	0.089717	0.251452	0.152919	0.254778	0.261452
ENSMUSG00000030102	1732.29	1345.1	1685.75	1550.66	1782.7	1792.76	2048.22	1998.96	1578.45	1905.66	-0.271546	0.000613772	0.00934897	Itpr1	6	108190057	108528070	+	18319	protein_coding	inositol 1,4,5-trisphosphate receptor 1 [Source:MGI Symbol;Acc:MGI:96623]	-	1665	1339	2094	1472	1760	1657	2054	1995	2.71814	2.1106	2.64511	2.43315	2.79725	2.81302	3.21386	3.13657
ENSMUSG00000068758	99.8798	109.497	106.265	120.092	149.909	140.651	165.533	152.302	108.933	152.099	-0.483583	0.000614373	0.00934897	Il3ra	14	8113752	8123488	-	2967	protein_coding	interleukin 3 receptor, alpha chain [Source:MGI Symbol;Acc:MGI:96553]	-	96	109	132	114	148	130	166	152	0.967639	1.06081	1.0295	1.16345	1.45233	1.36263	1.60369	1.4755
ENSMUSG00000062901	7178.86	7247.87	7443.37	8541.27	6753	6546.76	6407.91	6827.52	7602.84	6633.8	0.196568	0.000614874	0.00934897	Klhl24	16	19916292	19947971	+	10183	protein_coding	kelch-like 24 [Source:MGI Symbol;Acc:MGI:1923035]	-	6900	7215	9246	8108	6667	6051	6426	6814	20.2644	20.4592	21.011	24.1102	19.0623	18.4801	18.0881	19.2726
ENSMUSG00000034109	1669.87	1702.72	1725.19	1745.55	1516.31	1451.95	1499.77	1585.14	1710.83	1513.29	0.176856	0.000616068	0.00935797	Golim4	3	75782391	75864256	-	11072	protein_coding	golgi integral membrane protein 4 [Source:MGI Symbol;Acc:MGI:1920374]	-	1605	1695	2143	1657	1497	1342	1504	1582	4.3352	4.4205	4.47883	4.53167	3.93655	3.76946	3.89359	4.11524
ENSMUSG00000041712	2403.36	2528.47	2275.03	2501.91	2176.72	2166.02	2094.09	2166.29	2427.19	2150.78	0.173631	0.000617465	0.00937002	Ubr7	12	102724226	102743966	+	3261	protein_coding	ubiquitin protein ligase E3 component n-recognin 7 (putative) [Source:MGI Symbol;Acc:MGI:1913872]	-	2310	2517	2826	2375	2149	2002	2100	2162	21.1846	22.2874	20.0535	22.0534	19.1869	19.0926	18.4585	19.095
ENSMUSG00000037259	1197.52	1307.93	1232.51	1161.94	1393.75	1315.63	1481.82	1516	1224.98	1426.8	-0.220124	0.000620893	0.00941283	Dzank1	2	144312477	144369334	-	8262	protein_coding	double zinc ribbon and ankyrin repeat domains 1 [Source:MGI Symbol;Acc:MGI:2139080]	-	1151	1302	1531	1103	1376	1216	1486	1513	4.16629	4.55044	4.28804	4.04252	4.84901	4.57721	5.1554	5.27434
ENSMUSG00000001517	2558.38	2187.92	2547.94	2769.49	2057.2	2272.05	2160.9	2050.06	2515.93	2135.05	0.236899	0.000622795	0.00943246	Foxm1	6	128339930	128353109	+	5754	protein_coding	forkhead box M1 [Source:MGI Symbol;Acc:MGI:1347487]	Fork_head	2459	2178	3165	2629	2031	2100	2167	2046	12.7805	10.9299	12.7284	13.8351	10.2768	11.3502	10.7949	10.2412
ENSMUSG00000027342	2991.19	2726.37	2641.32	2922.24	2531.24	2595.55	2314.47	2388.73	2820.28	2457.5	0.198206	0.000624433	0.00944804	Pcna	2	132091082	132095234	-	2400	protein_coding	proliferating cell nuclear antigen [Source:MGI Symbol;Acc:MGI:97503]	-	2875	2714	3281	2774	2499	2399	2321	2384	35.825	32.6532	31.6347	34.9991	30.3162	31.0865	27.72	28.6094
ENSMUSG00000059208	12597.3	11782.4	13338.7	11845.9	10801.6	11577.7	10661.9	10979.7	12391.1	11005.2	0.171372	0.0006266	0.00947161	Hnrnpm	17	33865207	33905834	-	7956	protein_coding	heterogeneous nuclear ribonucleoprotein M [Source:MGI Symbol;Acc:MGI:1926465]	-	12108	11729	16569	11245	10664	10701	10692	10958	45.5132	42.569	48.1915	42.7983	39.0252	41.8295	38.5206	39.669
ENSMUSG00000015829	1563.74	1518.89	1568.21	1919.36	1933.63	1915.02	2033.26	1905.78	1642.55	1946.92	-0.245998	0.000635022	0.00958957	Tnr	1	159351339	159759299	+	12867	protein_coding	tenascin R [Source:MGI Symbol;Acc:MGI:99516]	-	1503	1512	1948	1822	1909	1770	2039	1902	3.49335	3.39314	3.50333	4.28779	4.31965	4.27808	4.54223	4.25743
ENSMUSG00000005198	8497.07	8311.7	8885.19	9303.96	7265.53	8313.55	7689.29	7622.1	8749.48	7722.62	0.180219	0.00063932	0.00964509	Polr2a	11	69624823	69649463	-	7067	protein_coding	polymerase (RNA) II (DNA directed) polypeptide A [Source:MGI Symbol;Acc:MGI:98086]	-	8167	8274	11037	8832	7173	7684	7711	7607	34.5611	33.8071	36.1397	37.843	29.5519	33.8146	31.2755	31.0022
ENSMUSG00000030697	3000.56	3055.86	3023.72	3194.02	2745.97	2889.84	2656.5	2681.31	3068.54	2743.4	0.16162	0.000641719	0.00967189	Ppp4c	7	126385038	126391668	-	4281	protein_coding	protein phosphatase 4, catalytic subunit [Source:MGI Symbol;Acc:MGI:1891763]	-	2884	3042	3756	3032	2711	2671	2664	2676	20.147	20.5183	20.3025	21.446	18.4376	19.4036	17.8368	18.0034
ENSMUSG00000040520	1069.55	1098.98	957.188	1172.48	936.932	827.677	903.449	930.844	1074.55	899.726	0.254027	0.000648658	0.00976426	Manea	4	26324506	26346891	-	4867	protein_coding	mannosidase, endo-alpha [Source:MGI Symbol;Acc:MGI:2444484]	-	1028	1094	1189	1113	925	765	906	929	6.31672	6.49058	5.65313	6.92462	5.5335	4.88824	5.33575	5.49754
ENSMUSG00000034171	539.975	536.433	617.463	556.215	658.385	642.667	759.855	671.33	562.522	683.059	-0.278398	0.000649106	0.00976426	Faah	4	115824342	115875123	-	7834	protein_coding	fatty acid amide hydrolase [Source:MGI Symbol;Acc:MGI:109609]	-	519	534	767	528	650	594	762	670	1.98127	1.96827	2.26559	2.04086	2.41574	2.35806	2.78805	2.46323
ENSMUSG00000032187	22185.8	24369.5	24087.5	27073.3	20795.8	22494.4	20914	21186	24429	21347.5	0.194527	0.00065327	0.00981067	Smarca4	9	21527465	21615526	+	6475	protein_coding	SWI/SNF related, matrix associated, actin dependent regulator of chromatin, subfamily a, member 4 [Source:MGI Symbol;Acc:MGI:88192]	-	21324	24259	29921	25700	20531	20791	20973	21144	98.4892	108.183	106.931	120.186	92.3188	99.8592	92.8431	94.0506
ENSMUSG00000032113	598.239	419.905	480.607	537.253	364.644	440.346	367.961	395.784	509.001	392.184	0.375579	0.000653631	0.00981067	Chek1	9	36619778	36638361	-	4635	protein_coding	checkpoint kinase 1 [Source:MGI Symbol;Acc:MGI:1202065]	-	575	418	597	510	360	407	369	395	3.71003	2.60408	2.98053	3.33183	2.26137	2.73085	2.28195	2.45449
ENSMUSG00000039031	903.08	845.836	774.445	859.605	763.727	704.337	712.987	644.276	845.742	706.332	0.258296	0.000654087	0.00981067	Arhgap18	10	26629417	26794644	+	6602	protein_coding	Rho GTPase activating protein 18 [Source:MGI Symbol;Acc:MGI:1921160]	-	868	842	962	816	754	651	715	643	3.93191	3.68268	3.37185	3.74263	3.32518	3.06661	3.10427	2.80511
ENSMUSG00000031310	6598.31	6201.13	7063.39	6375.4	7054.85	7336.57	7533.73	7586.03	6559.56	7377.79	-0.169228	0.00065727	0.0098489	Zmym3	X	100447990	100464455	-	8021	protein_coding	zinc finger, MYM-type 3 [Source:MGI Symbol;Acc:MGI:1927231]	-	6342	6173	8774	6052	6965	6781	7555	7571	23.646	22.2226	25.3127	22.8472	25.2821	26.2916	26.9982	27.1856
ENSMUSG00000051469	2939.17	3163.35	2692.04	3599.6	2628.48	2698.33	2500.94	2543.04	3098.54	2592.7	0.256528	0.000661086	0.00989652	Zfp24	18	24142759	24153867	-	6271	protein_coding	zinc finger protein 24 [Source:MGI Symbol;Acc:MGI:1929704]	zf-C2H2	2825	3149	3344	3417	2595	2494	2508	2538	13.4723	14.4998	12.3395	16.4995	12.0481	12.3684	11.4636	11.6565
ENSMUSG00000029381	1116.37	1113.05	1112.56	1397.91	960.229	1103.57	881.511	853.691	1184.97	949.75	0.319129	0.000666929	0.00997437	Shroom3	5	92831294	93113177	+	13247	protein_coding	shroom family member 3 [Source:MGI Symbol;Acc:MGI:1351655]	-	1073	1108	1382	1327	948	1020	884	852	2.42238	2.41518	2.41412	3.0333	2.08358	2.39461	1.91277	1.85241
ENSMUSG00000026825	6397.51	6570.8	7162.41	6291.13	7343.52	7253.26	7477.89	7517.89	6605.46	7398.14	-0.163037	0.000668887	0.0099845	Dnm1	2	32198483	32243350	-	5249	protein_coding	dynamin 1 [Source:MGI Symbol;Acc:MGI:107384]	-	6149	6541	8897	5972	7250	6704	7499	7503	35.0338	35.9828	39.2226	34.4513	40.2144	39.7201	40.9502	41.1692
ENSMUSG00000025745	3093.15	3111.11	2996.35	3396.28	2693.3	2899.57	2707.36	2821.59	3149.22	2780.46	0.179264	0.000670095	0.0099845	Hadha	5	30323302	30360160	-	8730	protein_coding	hydroxyacyl-CoA dehydrogenase trifunctional multienzyme complex subunit alpha [Source:MGI Symbol;Acc:MGI:2135593]	-	2973	3097	3722	3224	2659	2680	2715	2816	10.1845	10.2436	9.86577	11.1826	8.86796	9.54714	8.91424	9.29037
ENSMUSG00000022686	2350.3	2648.01	2226.73	2864.3	2201.03	2150.88	1997.36	2122.2	2522.33	2117.87	0.251445	0.000670104	0.0099845	B3gnt5	16	19578958	19591503	+	5197	protein_coding	UDP-GlcNAc:betaGal beta-1,3-N-acetylglucosaminyltransferase 5 [Source:MGI Symbol;Acc:MGI:2137302]	-	2259	2636	2766	2719	2173	1988	2003	2118	12.9994	14.646	12.316	15.8423	12.1738	11.8964	11.0473	11.7378
ENSMUSG00000034486	333.973	488.214	324.43	361.329	281.586	298.613	235.336	287.57	376.987	275.776	0.45026	0.000670491	0.0099845	Gbx2	1	89855678	89858901	-	2177	protein_coding	gastrulation brain homeobox 2 [Source:MGI Symbol;Acc:MGI:95668]	Homeobox	321	486	403	343	278	276	236	287	4.40967	6.44622	4.28366	4.77087	3.71797	3.94279	3.10729	3.79698
ENSMUSG00000028576	949.899	909.123	792.156	897.529	674.591	790.891	736.919	752.491	887.177	738.723	0.262751	0.000670821	0.0099845	Ift74	4	94502728	94581466	+	2656	protein_coding	intraflagellar transport 74 [Source:MGI Symbol;Acc:MGI:1914944]	-	913	905	984	852	666	731	739	751	10.2802	9.83893	8.57306	9.71345	7.30072	8.55937	7.97527	8.14378
ENSMUSG00000029482	2232.73	2247.19	2325.75	1973.09	2538.33	2431.1	2532.85	2544.04	2194.69	2511.58	-0.193834	0.00067665	0.0100616	Aacs	5	125552878	125594474	+	3854	protein_coding	acetoacetyl-CoA synthetase [Source:MGI Symbol;Acc:MGI:1926144]	-	2146	2237	2889	1873	2506	2247	2540	2539	16.6524	16.7603	17.3462	14.7159	18.9317	18.1319	18.8908	18.9743
ENSMUSG00000026219	13277.8	13261.1	12804.9	15480.3	11901.6	12298.3	11550.4	12107	13706	11964.3	0.195943	0.000682569	0.0101399	Trip12	1	84698910	84818237	-	16601	protein_coding	thyroid hormone receptor interactor 12 [Source:MGI Symbol;Acc:MGI:1309481]	-	12762	13201	15906	14695	11750	11367	11583	12083	22.9903	22.9615	22.1715	26.8039	20.6074	21.2943	19.9993	20.9631
ENSMUSG00000103310	201.84	199.907	226.215	212.794	245.122	273.728	284.198	283.562	210.189	271.652	-0.367685	0.000683441	0.0101431	Pcdha12	18	37153202	37320710	+	5335	protein_coding	protocadherin alpha 12 [Source:MGI Symbol;Acc:MGI:1298370]	-	194	199	281	202	242	253	285	283	1.08749	1.07708	1.21882	1.14651	1.32069	1.47482	1.53123	1.5278
ENSMUSG00000021508	216.406	155.706	249.561	168.55	260.315	282.384	273.229	285.566	197.556	275.373	-0.473551	0.000685276	0.0101607	Cxcl14	13	56436456	56444364	-	1827	protein_coding	chemokine (C-X-C motif) ligand 14 [Source:MGI Symbol;Acc:MGI:1888514]	-	208	155	310	160	257	261	274	285	3.40475	2.44974	3.92638	2.65182	4.09557	4.44278	4.29874	4.49284
ENSMUSG00000097493	96.7586	117.533	125.586	103.237	147.883	162.29	150.575	162.322	110.779	155.767	-0.485766	0.00068939	0.0102119	9930014A18Rik	15	60694120	60703642	+	7043	lncRNA	RIKEN cDNA 9930014A18 gene [Source:MGI Symbol;Acc:MGI:2444091]	-	93	117	156	98	146	150	151	162	0.394898	0.479685	0.512549	0.421338	0.603552	0.662348	0.614537	0.662478
ENSMUSG00000052301	158.143	193.879	147.322	141.161	252.212	240.189	199.437	196.389	160.126	222.057	-0.472195	0.000690319	0.0102159	Doc2a	7	126446588	126451877	+	2803	protein_coding	double C2, alpha [Source:MGI Symbol;Acc:MGI:109446]	-	152	193	183	134	249	222	200	196	1.62174	1.98821	1.51076	1.44758	2.5864	2.4631	2.0452	2.01394
ENSMUSG00000112343	583.673	441	555.475	520.398	422.379	427.363	422.806	414.822	525.137	421.842	0.316806	0.00069289	0.0102442	Sfta3-ps	12	56535106	56576373	-	8257	lncRNA	surfactant associated 3, pseudogene [Source:MGI Symbol;Acc:MGI:2144804]	-	561	439	690	494	417	395	424	414	2.03189	1.53522	1.93373	1.81162	1.47039	1.48774	1.47188	1.44408
ENSMUSG00000001440	13723.1	14739.9	13713	16432.6	12580.2	13375.9	12424.9	12707.2	14652.1	12772.1	0.198027	0.00069741	0.0103012	Kpnb1	11	97050540	97078707	-	6590	protein_coding	karyopherin (importin) beta 1 [Source:MGI Symbol;Acc:MGI:107532]	-	13190	14673	17034	15599	12420	12363	12460	12682	59.8576	64.2926	59.8136	71.6759	54.8727	58.3433	54.1953	55.4264
ENSMUSG00000041565	50.9803	58.2643	54.7425	38.9772	66.8514	73.5713	100.716	96.1905	50.7411	84.3322	-0.730292	0.000698505	0.0103041	L3mbtl4	17	68580792	69087081	+	6053	protein_coding	L3MBTL4 histone methyl-lysine binding protein [Source:MGI Symbol;Acc:MGI:2444889]	zf-C2HC	49	58	68	37	66	68	101	96	0.242095	0.276685	0.25996	0.185094	0.317463	0.349374	0.478277	0.456788
ENSMUSG00000021820	3807.92	4110.64	4071.07	3914.57	4349.39	4263.89	4545.17	4533.98	3976.05	4423.11	-0.15353	0.000698929	0.0103041	Camk2g	14	20784943	20844156	-	6401	protein_coding	calcium/calmodulin-dependent protein kinase II gamma [Source:MGI Symbol;Acc:MGI:88259]	-	3660	4092	5057	3716	4294	3941	4558	4525	17.0999	18.4593	18.2816	17.5788	19.5314	19.1475	20.4106	20.3603
ENSMUSG00000032532	212.245	194.884	202.064	188.565	302.857	225.042	283.2	246.488	199.44	264.397	-0.407436	0.000702002	0.0103395	Cck	9	121318890	121324760	-	1305	protein_coding	cholecystokinin [Source:MGI Symbol;Acc:MGI:88297]	-	204	194	251	179	299	208	284	246	4.67498	4.29258	4.45074	4.15341	6.67084	4.95685	6.23787	5.42924
ENSMUSG00000024121	4715.16	4869.08	5000.08	4194.79	5395.72	5215.99	5479.53	5305.51	4694.78	5349.19	-0.187838	0.000704284	0.0103548	Atp6v0c	17	24382840	24388676	-	3384	protein_coding	ATPase, H+ transporting, lysosomal V0 subunit C [Source:MGI Symbol;Acc:MGI:88116]	-	4532	4847	6211	3982	5327	4821	5495	5295	40.0516	41.359	42.4717	35.6314	45.8324	44.3057	46.5443	45.0661
ENSMUSG00000116165	1545.02	1815.23	1729.22	1606.49	2003.52	1824.13	1909.61	2033.03	1673.99	1942.57	-0.214259	0.000704372	0.0103548	Pdxp	15	78798119	78803717	+	2001	protein_coding	pyridoxal (pyridoxine, vitamin B6) phosphatase [Source:MGI Symbol;Acc:MGI:1919282]	-	1485	1807	2148	1525	1978	1686	1915	2029	22.1942	26.0759	24.8403	23.0773	28.7805	26.2037	27.4316	29.2045
ENSMUSG00000024937	1026.89	946.292	1021.59	864.872	1128.37	1129.54	1106.87	1157.29	964.911	1130.52	-0.227253	0.000706457	0.0103756	Ehbp1l1	19	5757404	5776345	-	6964	protein_coding	EH domain binding protein 1-like 1 [Source:MGI Symbol;Acc:MGI:3612340]	-	987	942	1269	821	1114	1044	1110	1155	4.23856	3.90589	4.21669	3.56982	4.65743	4.66224	4.5687	4.77681
ENSMUSG00000050919	250.74	241.094	264.052	262.306	313.999	322.415	322.091	316.627	254.548	318.783	-0.323453	0.000708653	0.0103876	Zfp366	13	99321331	99387164	+	6382	protein_coding	zinc finger protein 366 [Source:MGI Symbol;Acc:MGI:2178429]	zf-C2H2	241	240	328	249	310	298	323	316	1.12933	1.08588	1.18928	1.18142	1.41425	1.45215	1.45069	1.42608
ENSMUSG00000022483	4242.81	3998.13	4068.65	3810.28	3336.49	3953.37	3343.56	3128.2	4029.97	3440.41	0.228525	0.000709071	0.0103876	Col2a1	15	97873483	97902576	-	9243	protein_coding	collagen, type II, alpha 1 [Source:MGI Symbol;Acc:MGI:88452]	-	4078	3980	5054	3617	3294	3654	3353	3122	13.1945	12.4336	12.6529	11.8494	10.376	12.2944	10.398	9.72824
ENSMUSG00000028430	3211.76	3378.32	3465.68	3539.55	3665.68	3857.08	3851.13	3781.49	3398.83	3788.85	-0.156471	0.000710018	0.0103876	Nol6	4	41114427	41124455	-	5242	protein_coding	nucleolar protein family 6 (RNA-associated) [Source:MGI Symbol;Acc:MGI:2140151]	-	3087	3363	4305	3360	3619	3565	3862	3774	17.6116	18.525	19.004	19.4091	20.1007	21.1502	21.1176	20.7357
ENSMUSG00000028843	1105.96	1004.56	1094.85	879.62	1167.87	1247.47	1245.48	1207.39	1021.25	1217.05	-0.251767	0.000710476	0.0103876	Sh3bgrl3	4	133854717	133856100	-	821	protein_coding	SH3 domain binding glutamic acid-rich protein-like 3 [Source:MGI Symbol;Acc:MGI:1920973]	-	1063	1000	1360	835	1153	1153	1249	1205	38.7213	35.171	38.3323	30.7968	40.8889	43.6756	43.6062	42.2725
ENSMUSG00000026923	6679.46	5805.33	6785.65	7203.41	5059.44	6414.77	5292.06	5340.58	6618.46	5526.71	0.260218	0.000710618	0.0103876	Notch1	2	26347915	26406675	-	14232	protein_coding	notch 1 [Source:MGI Symbol;Acc:MGI:97363]	-	6420	5779	8429	6838	4995	5929	5307	5330	13.4905	11.725	13.705	14.5487	10.2186	12.9559	10.6884	10.7864
ENSMUSG00000028796	8149.57	8444.3	8575.25	8674.01	7697.03	7998.71	7453.96	7638.13	8460.78	7696.96	0.136677	0.000713446	0.0104191	Phc2	4	128548495	128646674	+	7064	protein_coding	polyhomeotic 2 [Source:MGI Symbol;Acc:MGI:1860454]	-	7833	8406	10652	8234	7599	7393	7475	7623	33.1617	34.361	34.8939	35.2957	31.3203	32.5479	30.3312	31.0806
ENSMUSG00000026817	1263.06	1268.75	1346.83	1062.92	1497.07	1404.35	1437.94	1513	1235.39	1463.09	-0.242771	0.000714724	0.010428	Ak1	2	32511770	32525070	+	2593	protein_coding	adenylate kinase 1 [Source:MGI Symbol;Acc:MGI:87977]	-	1214	1263	1673	1009	1478	1298	1442	1510	14.0015	14.0646	14.9301	11.7829	16.5956	15.5677	15.9401	16.7722
ENSMUSG00000024472	3889.07	3921.79	3641.18	4392.83	3501.6	3447.03	3332.59	3543.02	3961.22	3456.06	0.196225	0.000717139	0.0104534	Dcp2	18	44513569	44558036	+	8702	protein_coding	decapping mRNA 2 [Source:MGI Symbol;Acc:MGI:1917890]	-	3738	3904	4523	4170	3457	3186	3342	3536	12.8464	12.9544	12.0275	14.5104	11.5665	11.3862	11.0082	11.7033
ENSMUSG00000025665	2581.27	3082.98	2494.81	3314.11	2382.34	2389.98	2426.15	2320.6	2868.29	2379.77	0.268748	0.000719636	0.0104783	Rps6ka6	X	110297889	110447656	-	5013	protein_coding	ribosomal protein S6 kinase polypeptide 6 [Source:MGI Symbol;Acc:MGI:1914321]	-	2481	3069	3099	3146	2352	2209	2433	2316	14.8009	17.6777	14.3052	19.003	13.6603	13.7041	13.9115	13.3062
ENSMUSG00000021721	67.627	140.638	81.3087	80.0613	152.948	147.143	134.62	151.3	92.4087	146.503	-0.665664	0.000721005	0.0104783	Htr1a	13	105580147	105584630	+	4484	protein_coding	5-hydroxytryptamine (serotonin) receptor 1A [Source:MGI Symbol;Acc:MGI:96273]	-	65	140	101	76	151	136	135	151	0.433518	0.90155	0.521224	0.513228	0.980463	0.943248	0.862973	0.969897
ENSMUSG00000025511	492.116	550.497	495.903	524.612	635.088	614.536	628.226	583.155	515.782	615.252	-0.25531	0.000721023	0.0104783	Tspan4	7	141055153	141073340	+	2601	protein_coding	tetraspanin 4 [Source:MGI Symbol;Acc:MGI:1928097]	-	473	548	616	498	627	568	630	582	5.43852	6.0837	5.48036	5.79764	7.01854	6.79142	6.94271	6.44462
ENSMUSG00000009470	10304.3	10999.9	9743.36	12158.8	9299.43	9554.53	8892.89	9579.98	10801.6	9331.71	0.210834	0.000721549	0.0104783	Tnpo1	13	98975527	99062892	-	11212	protein_coding	transportin 1 [Source:MGI Symbol;Acc:MGI:2681523]	-	9904	10950	12103	11542	9181	8831	8918	9561	26.4172	28.2006	24.9792	31.1717	23.8411	24.4951	22.7989	24.5604
ENSMUSG00000022971	491.076	528.397	476.582	475.1	586.469	597.226	592.328	572.133	492.789	587.039	-0.253014	0.000724314	0.0104975	Ifnar2	16	91169671	91202477	+	3329	protein_coding	interferon (alpha and beta) receptor 2 [Source:MGI Symbol;Acc:MGI:1098243]	-	472	526	592	451	579	552	594	571	4.24022	4.56246	4.11507	4.10228	5.06389	5.15677	5.11448	4.94011
ENSMUSG00000038146	3183.67	3466.72	3296.62	3483.72	2851.31	3175.47	2959.64	2906.76	3357.68	2973.3	0.175481	0.000724493	0.0104975	Notch3	17	32339794	32385826	-	8089	protein_coding	notch 3 [Source:MGI Symbol;Acc:MGI:99460]	-	3060	3451	4095	3307	2815	2935	2968	2901	11.3132	12.3191	11.7146	12.3795	10.1322	11.2841	10.5171	10.3292
ENSMUSG00000020850	15807	16139.2	16798.7	18325.6	14272.8	15631.7	14820.2	14595.9	16767.6	14830.1	0.177165	0.000724978	0.0104975	Prpf8	11	75377642	75400275	+	7461	protein_coding	pre-mRNA processing factor 8 [Source:MGI Symbol;Acc:MGI:2179381]	-	15193	16066	20867	17396	14091	14448	14862	14567	60.8985	62.1782	64.719	70.6016	54.9876	60.2231	57.0964	56.2325
ENSMUSG00000019997	129.011	144.656	129.611	94.8094	168.141	172.027	177.499	181.359	124.522	174.757	-0.486572	0.000725864	0.0104975	Ccn2	10	24471340	24474581	+	2861	protein_coding	cellular communication network factor 2 [Source:MGI Symbol;Acc:MGI:95537]	-	124	144	161	90	166	159	178	181	1.29617	1.45336	1.3022	0.952548	1.68931	1.72835	1.78333	1.82211
ENSMUSG00000033597	6359.02	6507.52	6778.41	5906.62	7040.67	6926.52	7413.07	7353.57	6387.89	7183.46	-0.169028	0.000726545	0.0104975	Caskin1	17	24707575	24727645	+	7566	protein_coding	CASK interacting protein 1 [Source:MGI Symbol;Acc:MGI:2442952]	-	6112	6478	8420	5607	6951	6402	7434	7339	24.1589	24.7231	25.7522	22.4402	26.7486	26.3149	28.1634	27.9373
ENSMUSG00000051116	76.9907	111.506	94.1893	76.9009	95.2126	150.388	169.521	151.3	89.8967	141.606	-0.653199	0.000727122	0.0104975	Gm8121	5	57765911	57766409	+	499	processed_pseudogene	predicted pseudogene 8121 [Source:MGI Symbol;Acc:MGI:3645325]	-	74	111	117	73	94	139	170	151	4.43497	6.42318	5.42568	4.4298	5.48463	8.66297	9.76511	8.71547
ENSMUSG00000055430	1890.43	2136.69	1816.97	1600.17	2248.64	2076.22	2329.42	2246.45	1861.07	2225.18	-0.257905	0.000727605	0.0104975	Nap1l5	6	58882218	58884061	-	1844	protein_coding	nucleosome assembly protein 1-like 5 [Source:MGI Symbol;Acc:MGI:1923555]	-	1817	2127	2257	1519	2220	1919	2336	2242	29.4682	33.3069	28.323	24.9436	35.0519	32.3643	36.3112	35.0178
ENSMUSG00000045624	1090.35	1042.73	984.56	1208.29	905.533	979.147	845.613	889.763	1081.48	905.014	0.255986	0.000728762	0.0105045	Esf1	2	139961803	140012484	-	4471	protein_coding	ESF1 nucleolar pre-rRNA processing protein homolog [Source:MGI Symbol;Acc:MGI:1913830]	-	1048	1038	1223	1147	894	905	848	888	7.00997	6.70379	6.32981	7.76821	5.82174	6.29501	5.43651	5.72035
ENSMUSG00000031095	1907.08	1960.89	1805.7	2117.41	1782.7	1625.06	1724.13	1589.15	1947.77	1680.26	0.212115	0.000730503	0.0105198	Cul4b	X	37622151	37665073	-	3873	protein_coding	cullin 4B [Source:MGI Symbol;Acc:MGI:1919834]	-	1833	1952	2243	2010	1760	1502	1729	1586	14.1539	14.5532	13.4014	15.7149	13.2308	12.0608	12.7961	11.7942
ENSMUSG00000030057	7683.46	8031.43	7487.64	8385.36	7277.69	7235.95	6824.73	6937.74	7896.97	7069.03	0.159578	0.000735179	0.0105773	Cnbp	6	87819597	87828088	-	3036	protein_coding	cellular nucleic acid binding protein [Source:MGI Symbol;Acc:MGI:88431]	-	7385	7995	9301	7960	7185	6688	6844	6924	72.7459	76.0404	70.8919	79.3914	68.9041	68.5089	64.6156	65.6855
ENSMUSG00000095304	143.577	130.592	120.755	112.718	172.193	196.911	150.575	186.369	126.911	176.512	-0.476227	0.00074174	0.0106618	Plac9	14	25887930	25903524	-	1751	protein_coding	placenta specific 9 [Source:MGI Symbol;Acc:MGI:2663998]	-	138	130	150	107	170	182	151	186	2.35696	2.1438	1.98232	1.85037	2.82672	3.23249	2.47184	3.05943
ENSMUSG00000041757	5841.93	5884.69	5707.71	5642.21	5080.71	5388.01	5306.02	5273.45	5769.14	5262.05	0.132734	0.000754251	0.0108316	Plekha6	1	133091948	133231173	+	12530	protein_coding	pleckstrin homology domain containing, family A member 6 [Source:MGI Symbol;Acc:MGI:2388662]	-	5615	5858	7090	5356	5016	4980	5321	5263	13.4017	13.4998	13.0937	12.9435	11.6554	12.3604	12.1723	12.0975
ENSMUSG00000020108	2447.06	2583.72	2791.06	2153.23	2934.37	3025.08	2997.54	2797.54	2493.77	2938.63	-0.235803	0.000757713	0.0108713	Ddit4	10	59785491	59787656	-	1755	protein_coding	DNA-damage-inducible transcript 4 [Source:MGI Symbol;Acc:MGI:1921997]	-	2352	2572	3467	2044	2897	2796	3006	2792	40.0793	42.3176	45.7136	35.2668	48.0608	49.5465	49.0954	45.8197
ENSMUSG00000026662	4563.26	4841.96	4685.31	5117.6	4358.51	4285.53	4228.06	4362.64	4802.03	4308.68	0.156157	0.000759234	0.0108831	Sephs1	2	4886375	4915368	+	5925	protein_coding	selenophosphate synthetase 1 [Source:MGI Symbol;Acc:MGI:1923580]	-	4386	4820	5820	4858	4303	3961	4240	4354	22.1381	23.4902	22.7302	24.8274	21.1448	20.7907	20.5119	21.1648
ENSMUSG00000070371	145.658	143.652	178.718	117.985	167.128	249.926	197.443	236.468	146.503	212.741	-0.531887	0.000763626	0.0109359	Prss36	7	127531810	127545897	-	3221	protein_coding	protease, serine 36 [Source:MGI Symbol;Acc:MGI:1924863]	-	140	143	222	112	165	231	198	236	1.29986	1.28196	1.59489	1.05291	1.49146	2.23035	1.76199	2.11026
ENSMUSG00000044037	120.688	85.3873	109.485	66.3666	143.832	134.159	164.535	138.274	95.4817	145.2	-0.601142	0.000765196	0.0109483	Als2cl	9	110708938	110729598	+	5883	protein_coding	ALS2 C-terminal like [Source:MGI Symbol;Acc:MGI:2447532]	-	116	85	136	63	142	124	165	138	0.589683	0.417203	0.534945	0.324268	0.702764	0.655504	0.803922	0.675608
ENSMUSG00000031953	342.297	349.586	301.084	339.207	282.599	279.138	248.299	233.462	333.043	260.875	0.350816	0.000767012	0.0109642	Tmem170	8	112589670	112603382	-	3878	protein_coding	transmembrane protein 170 [Source:MGI Symbol;Acc:MGI:106426]	-	329	348	374	322	279	258	249	233	2.53716	2.59119	2.23168	2.51426	2.09467	2.06902	1.84043	1.73046
ENSMUSG00000056851	8916.36	8821.01	9141.99	8952.11	8216.64	8474.76	8050.27	8203.25	8957.87	8236.23	0.121395	0.000769829	0.0109943	Pcbp2	15	102378974	102408496	+	5203	protein_coding	poly(rC) binding protein 2 [Source:MGI Symbol;Acc:MGI:108202]	-	8570	8781	11356	8498	8112	7833	8073	8187	49.2591	48.7324	50.5057	49.4567	45.3935	46.8195	44.4744	45.3195
ENSMUSG00000007815	4911.8	5437.66	5032.28	5481.04	4606.67	4802.69	4438.47	4704.32	5215.7	4638.04	0.169225	0.000772085	0.0110164	Rhoa	9	108183328	108215133	+	7494	protein_coding	ras homolog family member A [Source:MGI Symbol;Acc:MGI:1096342]	-	4721	5413	6251	5203	4548	4439	4451	4695	18.84	20.857	19.3021	21.0234	17.6696	18.4215	17.0244	18.0441
ENSMUSG00000047749	2374.23	2332.58	2514.13	2679.95	2206.1	2199.56	2109.05	2197.35	2475.22	2178.01	0.184638	0.00077343	0.0110166	Zc3hav1l	6	38264331	38276194	-	6536	protein_coding	zinc finger CCCH-type, antiviral 1-like [Source:MGI Symbol;Acc:MGI:2443387]	-	2282	2322	3123	2544	2178	2033	2115	2193	10.4415	10.2584	11.0568	11.786	9.7021	9.67337	9.27528	9.66365
ENSMUSG00000052188	202.881	180.82	189.989	131.68	248.16	258.581	233.341	225.447	176.342	241.382	-0.449774	0.000773518	0.0110166	Gm14964	19	6580741	6582041	-	760	lncRNA	predicted gene 14964 [Source:MGI Symbol;Acc:MGI:3641621]	-	195	180	236	125	245	239	234	225	7.67328	6.8389	7.18567	4.98033	9.38582	9.77996	8.82533	8.52675
ENSMUSG00000043483	1908.12	1804.18	1758.2	1751.87	1605.45	1592.6	1514.72	1653.27	1805.59	1591.51	0.181673	0.000778099	0.0110622	Gm6863	12	96889197	96889832	-	636	processed_pseudogene	predicted gene 6863 [Source:MGI Symbol;Acc:MGI:3647386]	-	1834	1796	2184	1663	1585	1472	1519	1650	86.2387	81.5411	79.4629	79.1767	72.5591	71.9786	68.4588	74.7207
ENSMUSG00000032878	897.878	1029.67	835.628	918.598	1123.31	986.721	1190.64	1117.21	920.443	1104.47	-0.264599	0.000778144	0.0110622	Ccdc85a	11	28335685	28534324	-	6971	protein_coding	coiled-coil domain containing 85A [Source:MGI Symbol;Acc:MGI:2445069]	-	863	1025	1038	872	1109	912	1194	1115	3.70233	4.24577	3.44565	3.78777	4.63187	4.06867	4.90951	4.60674
ENSMUSG00000067150	4526.85	4665.16	4605.61	4744.68	4092.12	4272.54	4169.23	4331.58	4635.58	4216.37	0.13671	0.000782697	0.0111167	Xpo5	17	46513708	46554524	+	6859	protein_coding	exportin 5 [Source:MGI Symbol;Acc:MGI:1913789]	-	4351	4644	5721	4504	4040	3949	4181	4323	18.9709	19.5505	19.301	19.8838	17.1491	17.9052	17.4722	18.1526
ENSMUSG00000042734	1651.14	1958.88	2003.74	1984.68	2173.68	2122.75	2226.71	2351.66	1899.61	2218.7	-0.223552	0.000788427	0.0111879	Ttc9	12	81678023	81714331	+	4778	protein_coding	tetratricopeptide repeat domain 9 [Source:MGI Symbol;Acc:MGI:1916730]	-	1587	1950	2489	1884	2146	1962	2233	2347	9.93323	11.7846	12.0545	11.9398	13.0769	12.7704	13.3959	14.1476
ENSMUSG00000067038	2465.78	2577.69	2183.26	2561.96	2256.74	2048.09	2110.04	2030.02	2447.17	2111.22	0.212016	0.000790349	0.0112049	Rps12-ps3	19	59310803	59311198	+	396	processed_pseudogene	ribosomal protein S12, pseudogene 3 [Source:MGI Symbol;Acc:MGI:3704503]	-	2370	2566	2712	2432	2228	1893	2116	2026	178.983	187.107	158.476	185.965	163.81	148.665	153.161	147.353
ENSMUSG00000045414	1702.12	1782.08	1503	1814.02	1498.08	1477.92	1372.13	1468.91	1700.31	1454.26	0.224269	0.000791975	0.0112177	Dipk2a	9	94399917	94420134	-	3950	protein_coding	divergent protein kinase domain 2A [Source:MGI Symbol;Acc:MGI:1916111]	-	1636	1774	1867	1722	1479	1366	1376	1466	12.3864	12.9683	10.9374	13.2007	10.9016	10.7549	9.98505	10.6893
ENSMUSG00000028525	1317.17	1434.51	1489.32	1492.72	1615.58	1578.54	1689.23	1686.34	1433.43	1642.42	-0.195909	0.000793195	0.0112248	Pde4b	4	101944740	102464456	+	10560	protein_coding	phosphodiesterase 4B, cAMP specific [Source:MGI Symbol;Acc:MGI:99557]	-	1266	1428	1850	1417	1595	1459	1694	1683	3.58533	3.90474	4.05393	4.0632	4.39761	4.29679	4.5981	4.59023
ENSMUSG00000021573	707.482	699.171	703.602	683.681	888.313	774.662	811.708	799.584	698.484	818.567	-0.228963	0.000796262	0.0112579	Tppp	13	74157526	74183872	+	5102	protein_coding	tubulin polymerization promoting protein [Source:MGI Symbol;Acc:MGI:1920198]	-	680	696	874	649	877	716	814	798	3.98592	3.93909	3.96406	3.85182	5.00471	4.36441	4.57312	4.50481
ENSMUSG00000062312	600.319	659.993	606.998	725.819	534.811	564.768	524.519	519.028	648.282	535.782	0.273962	0.0007976	0.0112627	Erbb2	11	98303296	98328542	+	5210	protein_coding	erb-b2 receptor tyrosine kinase 2 [Source:MGI Symbol;Acc:MGI:95410]	-	577	657	754	689	528	522	526	518	3.31206	3.64129	3.3489	4.00446	2.95064	3.11591	2.89386	2.86356
ENSMUSG00000045427	4213.68	4211.1	4127.42	4522.41	3784.19	3900.36	3839.16	3882.69	4268.65	3851.6	0.147947	0.000798052	0.0112627	Hnrnph2	X	133501928	133507809	+	4369	protein_coding	heterogeneous nuclear ribonucleoprotein H2 [Source:MGI Symbol;Acc:MGI:1201779]	-	4050	4192	5127	4293	3736	3605	3850	3875	27.7225	27.7055	27.155	29.7537	24.8969	25.6611	25.2585	25.5449
ENSMUSG00000020634	1255.78	1280.81	1267.93	1415.82	1146.6	1119.8	1134.8	1145.27	1305.09	1136.62	0.19858	0.000799304	0.0112647	Ubxn2a	12	4929032	4957705	-	2820	protein_coding	UBX domain protein 2A [Source:MGI Symbol;Acc:MGI:2442310]	-	1207	1275	1575	1344	1132	1035	1138	1143	12.8002	13.0554	12.9241	14.4315	11.6874	11.4142	11.567	11.6738
ENSMUSG00000054640	4175.19	4949.45	4319.83	4894.27	5177.94	4961.73	5595.2	5556.01	4584.68	5322.72	-0.215675	0.000799642	0.0112647	Slc8a1	17	81680534	82045806	-	18807	protein_coding	solute carrier family 8 (sodium/calcium exchanger), member 1 [Source:MGI Symbol;Acc:MGI:107956]	-	4013	4927	5366	4646	5112	4586	5611	5545	6.3813	7.56468	6.60237	7.48035	7.91391	7.58345	8.55164	8.49173
ENSMUSG00000024989	736.614	590.679	556.28	685.788	510.502	558.276	442.75	516.022	642.34	506.887	0.340198	0.000802403	0.0112933	Cep55	19	38043459	38062871	+	2905	protein_coding	centrosomal protein 55 [Source:MGI Symbol;Acc:MGI:1921357]	-	708	588	691	651	504	516	444	515	7.28865	5.84465	5.50428	6.78574	5.05131	5.52403	4.38092	5.10594
ENSMUSG00000114282	3.12124	3.01367	4.02518	6.32063	20.258	8.65544	15.955	16.0318	4.12018	15.225	-1.89368	0.000802992	1	5330431K02Rik	13	99638985	99640947	-	1963	TEC	RIKEN cDNA 5330431K02 gene [Source:MGI Symbol;Acc:MGI:1915439]	-	3	3	5	6	20	8	16	16	0.0457047	0.0441294	0.0589411	0.0925535	0.29664	0.126742	0.23363	0.234755
ENSMUSG00000063239	797.998	892.046	867.024	857.498	946.049	1006.2	1063	967.917	853.642	995.79	-0.221689	0.00081107	0.0113957	Grm4	17	27641361	27740377	-	5977	protein_coding	glutamate receptor, metabotropic 4 [Source:MGI Symbol;Acc:MGI:1351341]	-	767	888	1077	814	934	930	1066	966	3.83771	4.29	4.16967	4.12385	4.54971	4.83896	5.11214	4.65488
ENSMUSG00000035456	835.453	906.11	974.094	873.3	1040.25	1022.42	1038.07	1084.15	897.239	1046.22	-0.219729	0.000811147	0.0113957	Prdm8	5	98315057	98336850	+	4855	protein_coding	PR domain containing 8 [Source:MGI Symbol;Acc:MGI:1924880]	zf-C2H2	803	902	1210	829	1027	945	1041	1082	4.94636	5.36469	5.7672	5.17044	6.15887	6.05334	6.14597	6.41878
ENSMUSG00000023915	2320.13	2460.16	2565.65	2471.36	2659.88	2711.32	2817.05	2823.59	2454.32	2752.96	-0.165072	0.000815401	0.0114451	Tnfrsf21	17	43327446	43400080	+	4109	protein_coding	tumor necrosis factor receptor superfamily, member 21 [Source:MGI Symbol;Acc:MGI:2151075]	-	2230	2449	3187	2346	2626	2506	2825	2818	16.2304	17.21	17.9479	17.2884	18.6071	18.9669	19.7066	19.7524
ENSMUSG00000041688	1567.91	1488.75	1533.59	1905.67	1368.43	1358.9	1361.16	1376.73	1623.98	1366.3	0.248451	0.000819962	0.0114888	Amot	X	144229421	144288177	-	8402	protein_coding	angiomotin [Source:MGI Symbol;Acc:MGI:108440]	-	1507	1482	1905	1809	1351	1256	1365	1374	5.36402	5.09323	5.24664	6.51955	4.68158	4.649	4.65671	4.70997
ENSMUSG00000038679	967.586	1048.76	906.471	1208.29	893.378	819.021	787.776	872.729	1032.78	843.226	0.290949	0.000819997	0.0114888	Trps1	15	50518148	50753859	-	13380	protein_coding	transcriptional repressor GATA binding 1 [Source:MGI Symbol;Acc:MGI:1927616]	zf-GATA	930	1044	1126	1147	882	757	790	871	2.07868	2.25306	1.94738	2.59579	1.91925	1.75951	1.69239	1.87489
ENSMUSG00000032777	8608.39	9084.2	9208.81	9899.15	8114.34	8544	8190.87	8033.91	9200.14	8220.78	0.162417	0.000823064	0.0115214	Gtf3c1	7	125240126	125306952	-	12018	protein_coding	general transcription factor III C 1 [Source:MGI Symbol;Acc:MGI:107887]	-	8274	9043	11439	9397	8011	7897	8214	8018	20.5894	21.7274	22.0254	23.6766	19.4077	20.4354	19.5908	19.2153
[truncated: 32,852 more rows]
